# Supplementary material for: Trends in Pollination Scientists' Research: A Comprehensive Analysis in Citations and Research Topics
Source: Ecol Evol. 2025 May 7;15(5):e71215. doi: 10.1002/ece3.71215 (PMC12058208; doi:10.1002/ece3.71215)
Supplement: Supplementary file 1 — Data S1 [file ECE3-15-e71215-s001.zip]

Archive with 10 entries (9 files):
- Trend-in-pollination-ecology-main/
- Trend-in-pollination-ecology-main/Author_ID.csv
- Trend-in-pollination-ecology-main/author components_and_figures.rar
- Trend-in-pollination-ecology-main/cleaned_publications.csv
- Trend-in-pollination-ecology-main/most_cited_papers.csv
- Trend-in-pollination-ecology-main/scholar_profiles.csv
- Trend-in-pollination-ecology-main/scholar_publications.rar
- Trend-in-pollination-ecology-main/top_20_words.csv
- Trend-in-pollination-ecology-main/top_50_bigrams_words.csv
- Trend-in-pollination-ecology-main/DatS1caption.docx
