# Supplementary material for: Trends in Pollination Scientists' Research: A Comprehensive Analysis in Citations and Research Topics
Source: Ecol Evol. 2025 May 7;15(5):e71215. doi: 10.1002/ece3.71215 (PMC12058208; doi:10.1002/ece3.71215)
Supplement: Supplementary file 1 — Data S1 [file ECE3-15-e71215-s001.zip › Trend-in-pollination-ecology-main/Author_ID.csv]

Authors	n	Author_ID
Alexandra M Klein	9	1
Ingolf Steffan-Dewenter	9	2
Claire Kremen	8	3
Rachael Winfree	8	4
Simon G Potts	8	5
Teja Tscharntke	7	6
Sarah Greenleaf	6	7
Saul A Cunningham	6	8
Blande F Viana	5	9
Lucas A Garibaldi	5	10
Marcelo A Aizen	5	11
Margaret M Mayfield	5	12
Neal Williams	5	13
Riccardo Bommarco	5	14
Taylor H Ricketts	5	15
Luísa G Carvalheiro	4	16
Maj Rundlöf	4	17
Natacha P Chacoff	4	18
Yael Mandelik	4	19
Andrea Holzschuh	3	20
Barbara Gemmill-Herren	3	21
Catrin Westphal	3	22
Hajnalka Szentgyörgyi	3	23
Hisatomo Taki	3	24
Jacobus C Biesmeijer	3	25
Jan H Dudenhöffer	3	26
Kristin Krewenka	3	27
Lora Morandin	3	28
Rufus Isaacs	3	29
Stephen Buchmann	3	30
Adam J Vanbergen	2	31
Brad Howlett	2	32
Breno M Freitas	2	33
Carlos H Vergara	2	34
Carsten Thies	2	35
Christina M Kennedy	2	36
Christof Schüepp	2	37
Claire Brittain	2	38
Cristina Botías	2	39
Daniel Cariveau	2	40
Dave Goulson	2	41
David W Roubik	2	42
Dennis VanEngelsdorp	2	43
Diana Cox-Foster	2	44
Diego P Vázquez	2	45
Gary Paul Nabhan	2	46
Georg KS Andersson	2	47
Gideon Pisanty	2	48
Graham H Pyke	2	49
Gretchen LeBuhn	2	50
Henrik G Smith	2	51
Ignasi Bartomeus	2	52
Jaboury Ghazoul	2	53
James Regetz	2	54
Jay D Evans	2	55
Jeff Ollerton	2	56
Jeffery S Pettis	2	57
Josef Settele	2	58
Juliana Hipólito	2	59
Lawrence D Harder	2	60
Lina Herbertsson	2	61
Mark Otieno	2	62
Menno Reemer	2	63
Romina Rader	2	64
Smitha Krishnan	2	65
Steven K Javorek	2	66
Ørjan Totland	1	67
Abby L Kalkstein	1	68
Achim Gathmann	1	69
Agustin Saez	1	70
Alana L Burley	1	71
Alberto Burquez	1	72
Alfred Ochieng’	1	73
Amelia V González‐Porto	1	74
Amparo Lázaro	1	75
Anders Nielsen	1	76
Andreas Kruess	1	77
Andrew Drysdale	1	78
Anne Bogdanski	1	79
Anne‐Line Bjerknes	1	80
Anthony D Arthur	1	81
AP Schaffers	1	82
Aránzazu Meana	1	83
Axel Decourtye	1	84
Bach Kim Nguyen	1	85
Benjamin Foully	1	86
Bernard E Vaissière	1	87
Björn K Klatt	1	88
Brian A Nault	1	89
Bruce Pavlik	1	90
Bryan N Danforth	1	91
C Eugene Jones	1	92
Camila Q Lemos	1	93
Caroline L Gross	1	94
CD Thomas	1	95
Charles B Fenster	1	96
Chris Mullin	1	97
Christof Bürger	1	98
Claude Saegerman	1	99
Claudio Gratton	1	100
Colleen L Seymour	1	101
Cory S Sheffield	1	102
Daniel F Mayer	1	103
Dara A Stanley	1	104
David E Pattemore	1	105
David Inouye	1	106
David Kleijn	1	107
David M Geiser	1	108
David R Tarpy	1	109
Edward C Holmes	1	110
Elizabeth E Crone	1	111
Elizabeth Elle	1	112
Elizabeth Nicholls	1	113
Ellen L Rotheray	1	114
Encarna Garrido Bailón	1	115
Eric Haubruge	1	116
Eric L Charnov	1	117
Eric Lonsdorf	1	118
Fabrice Requier	1	119
Faye Benjamin	1	120
Felix Herzog	1	121
Felix L Wackers	1	122
Frank Jauker	1	123
Gordon Allen-Wardell	1	124
Gustavo Palacios	1	125
H Ronald Pulliam	1	126
Hannah R Gaines	1	127
Harold Koopowitz	1	128
HG Baker	1	129
Hien T Ngo	1	130
Ingemar Fries	1	131
Iris Motzke	1	132
James Cane	1	133
James D Thomson	1	134
James H Cane	1	135
James P Strange	1	136
Jan Fredrik Simons	1	137
Jane C Stout	1	138
Jason M Tylianakis	1	139
Jean Aptel	1	140
Jean-François Odoux	1	141
Jeffrey D Lozier	1	142
Jeffrey Hui	1	143
Jeroen Scheper	1	144
Jessica Petersen	1	145
Jim Frazier	1	146
Johanna Yourstone	1	147
John C Marlin	1	148
Jonathan B Koch	1	149
José L Bernal	1	150
Juan J Jiménez	1	151
Juan M Morales	1	152
Julianna K Wilson	1	153
Junhui Zhai	1	154
Kathryn Kennedy	1	155
Keith S Delaplane	1	156
Lars Chittka	1	157
Laura A Burkle	1	158
Laura Barrios	1	159
Laurence Packer	1	160
Laurie Adams	1	161
Leellen F Solter	1	162
Lisa A Neame	1	163
Liwang Cui	1	164
Lovisa Nilsson	1	165
Lynn V Dicks	1	166
M Jesus Del Nozal	1	167
Mady Hornig	1	168
Maile C Neel	1	169
Mariano Higes	1	170
Martin H Entling	1	171
Mary V Price	1	172
Maryann Frazier	1	173
Maxime Beguin	1	174
Mia Park	1	175
Michael Egholm	1	176
Michael PD Garratt	1	177
Michal Woyciechowski	1	178
Michele R Dudash	1	179
Mickaël Henry	1	180
Mike Edwards	1	181
Mrill Ingram	1	182
Nancy A Moran	1	183
Natália de O. Pereira	1	184
Nikolas M Waser	1	185
Nils Cordes	1	186
Ohad Afik	1	187
Oliver Schweiger	1	188
Orianne Rollin	1	189
Ove Jonsson	1	190
Owen T Lewis	1	191
Paul Allen Cox	1	192
Paul Wilson	1	193
Penelope R Whitehorn	1	194
Peter Bernhardt	1	195
Peter Feinsinger	1	196
Peter Kevan	1	197
Peter Neumann	1	198
PG Kevan	1	199
Phenix-Lan Quan	1	200
Phillip Torchio	1	201
Pierrick Aupinel	1	202
Pilar García Palencia	1	203
R Ohlemuller	1	204
Ramiro Aguilar	1	205
Raquel Martín‐Hernández	1	206
RJMC Kleukers	1	207
Robert Minckley	1	208
Robyn Underwood	1	209
Rodrigo Medellin	1	210
Ron Bitner	1	211
Rosemary Hill	1	212
Sam Tarrant	1	213
Sandra AM Lindström	1	214
Sean Conlan	1	215
Sean R Griffin	1	216
Sergio Medellin-Morales	1	217
Shalene Jha	1	218
Stein Joar Hegland	1	219
Stephanie O’connor	1	220
Stephen K Hutchison	1	221
Steve Walker	1	222
Stuart PM Roberts	1	223
Sue Jaggar	1	224
Sydney A Cameron	1	225
Sylvie Tchamitchian	1	226
T'ai Roulston	1	227
Terry L Griswold	1	228
Theodore Munyuli	1	229
Thomas Briese	1	230
Thomas C Wanger	1	231
Thomas D Breeze	1	232
Thorsten R Pedersen	1	233
Tiffany M Knight	1	234
Timothy H Keitt	1	235
Tom Peeters	1	236
Ute Münzenberg	1	237
Vera Imperatriz-Fonseca	1	238
Veronica Hederström	1	239
Victor M Monteiro	1	240
Vince Martinson	1	241
Vincent Tepedino	1	242
Virginia Dalton	1	243
Virginie Boreux	1	244
W Ian Lipkin	1	245
W Scott Armbruster	1	246
Warrick Nelson	1	247
WE Kunin	1	248
William E Kunin	1	249
Yanping Chen	1	250
