# Supplementary material for: Trends in Pollination Scientists' Research: A Comprehensive Analysis in Citations and Research Topics
Source: Ecol Evol. 2025 May 7;15(5):e71215. doi: 10.1002/ece3.71215 (PMC12058208; doi:10.1002/ece3.71215)
Supplement: Supplementary file 1 — Data S1 [file ECE3-15-e71215-s001.zip › Trend-in-pollination-ecology-main/cleaned_publications.csv]

title	title_characters	author	journal	number	cites	year	pubid	name	scholar_id
recent introduction armyworm parasites texas	57	FA Bianchi			16	1944	W5xh706n7nkC	Felix Bianchi	"8bwmdY4AAAAJ"
seed germination gilia capitata relatives	52	V Grant	Madrono	10 (3), 87-93	13	1949	e5wmG9Sq2KIC	Verne Grant	"8Qb6gMkAAAAJ"
pollination systems isolating mechanisms angiosperms	58	V Grant	Evolution	82-97	689	1949	eflP2zaiRacC	Verne Grant	"8Qb6gMkAAAAJ"
genetic systematic analysis gilia capitata complex	63	V Grant	University of California, Berkeley		6	1949	eMMeJKvmdy0C	Verne Grant	"8Qb6gMkAAAAJ"
arthur dobbs discovery pollination flowers insects	78	V Grant	Bulletin of the Torrey Botanical Club	76 (3), 217	23	1949	YsMSGLbcyi4C	Verne Grant	"8Qb6gMkAAAAJ"
flower constancy bees	28	V Grant	Botanical Review	16 (7), 379-398	348	1950	P5F9QuxV20EC	Verne Grant	"8Qb6gMkAAAAJ"
pollination calycanthus occidentalis	43	V Grant	American Journal of Botany	37 (4), 294-297	111	1950	ZuybSZzF8UAC	Verne Grant	"8Qb6gMkAAAAJ"
protection ovules flowering plants	48	V Grant	Evolution	179-201	169	1950	qjMakFHDy7sC	Verne Grant	"8Qb6gMkAAAAJ"
genetic taxonomic studies gilia gilia capitata	57	V Grant	Aliso: A Journal of Systematic and Floristic Botany	2 (3), 239-316	80	1950	EUQCXRtRnyEC	Verne Grant	"8Qb6gMkAAAAJ"
fertilization flowers	28	V Grant	Scientific American	184 (6), 52-57	50	1951	dhFuZR0502QC	Verne Grant	"8Qb6gMkAAAAJ"
cytogenetics hybrid gilia millefoliata x achilleafolia	61	V Grant			2	1952	r_AWSJRzSzQC	Verne Grant	"8Qb6gMkAAAAJ"
isolation hybridization aquilegia formosa pubescens	70	V Grant	Aliso: A Journal of Systematic and Floristic Botany	2 (4), 341-360	150	1952	tOudhMTPpwUC	Verne Grant	"8Qb6gMkAAAAJ"
genetic taxonomic studies gilia iii gilia tricolor complex	71	V Grant	Aliso: A Journal of Systematic and Floristic Botany	2 (4), 375-388	13	1952	uWQEDVKXjbEC	Verne Grant	"8Qb6gMkAAAAJ"
genetic taxonomic studies gilia ii gilia capitata abrotanifolia	72	V Grant	Aliso: A Journal of Systematic and Floristic Botany	2 (4), 361-373	27	1952	V3AGJWp-ZtQC	Verne Grant	"8Qb6gMkAAAAJ"
role hybridization evolution leaftystemmed gilias	71	V Grant	Evolution	51-64	58	1953	B3FOqHPlNUQC	Verne Grant	"8Qb6gMkAAAAJ"
genetic taxonomic studies gilia v gilia clivorum	57	V Grant	Aliso: A Journal of Systematic and Floristic Botany	3 (1), 19-34	23	1954	UeHWp8X0CEIC	Verne Grant	"8Qb6gMkAAAAJ"
genetic taxonomic studies gilia vii woodland gilias	64	V Grant, A Grant	Aliso: A Journal of Systematic and Floristic Botany	3 (1), 59-91	34	1954	Wp0gIr-vW9MC	Verne Grant	"8Qb6gMkAAAAJ"
genetic taxonomic studies gilia iv gilia achilleaefolia	64	V Grant	Aliso: A Journal of Systematic and Floristic Botany	3 (1), 1-18	59	1954	HDshCWvjkbEC	Verne Grant	"8Qb6gMkAAAAJ"
genetic taxonomic studies gilia vi interspecific relationships leafystemmed gilias	99	V Grant	Aliso: A Journal of Systematic and Floristic Botany	3 (1), 35-49	26	1954	Tyk-4Ss8FVUC	Verne Grant	"8Qb6gMkAAAAJ"
crossfertilization	19	V Grant			2	1955	5ugPr518TE4C	Verne Grant	"8Qb6gMkAAAAJ"
genus allophyllum polemoniaceae	37	A Grant, V Grant	Aliso: A Journal of Systematic and Floristic Botany	3 (2), 93-110	21	1955	M3ejUd6NZC8C	Verne Grant	"8Qb6gMkAAAAJ"
synopsis ipomopsis	23	V Grant	Aliso: A Journal of Systematic and Floristic Botany	3 (3), 351-362	46	1956	UebtZRa9Y70C	Verne Grant	"8Qb6gMkAAAAJ"
chromosome repatterning adaptation	38	V Grant	Advances in Genetics	8, 89-107	40	1956	kNdYIx-mwKoC	Verne Grant	"8Qb6gMkAAAAJ"
development theory heredity	39	V Grant	American Scientist	44 (2), 158-179	14	1956	u5HHmVD_uO8C	Verne Grant	"8Qb6gMkAAAAJ"
genetic structure races species gilia	51	V Grant	Advances in Genetics	8, 55-87	42	1956	QIV2ME_5wuYC	Verne Grant	"8Qb6gMkAAAAJ"
genetic taxonomic studies gilia viii cobwebby gilias	65	A Grant, V Grant	Aliso: A Journal of Systematic and Floristic Botany	3 (3), 203-287	47	1956	WbkHhVStYXYC	Verne Grant	"8Qb6gMkAAAAJ"
genetic taxonomic studies gilia x conspectus subgenus gilia	75	V Grant, A Grant	Aliso: A Journal of Systematic and Floristic Botany	3 (3), 297-300	4	1956	mVmsd5A6BfQC	Verne Grant	"8Qb6gMkAAAAJ"
influence breeding habit outcome natural hybridization plants	81	V Grant	The American Naturalist	90 (854), 319-322	66	1956	aqlVkmm33-oC	Verne Grant	"8Qb6gMkAAAAJ"
genetic taxonomic studies gilia ix chromosome numbers cobwebby gilias	85	V Grant, RM Beeks, HL Latimer	Aliso: A Journal of Systematic and Floristic Botany	3 (3), 289-296	8	1956	_B80troHkn4C	Verne Grant	"8Qb6gMkAAAAJ"
plant species theory practice	40	V Grant	The species problem	39	160	1957	ldfaerwXgEUC	Verne Grant	"8Qb6gMkAAAAJ"
floral ecology	14	V Grant	Ecology	39 (4), 778-779	1	1958	LjlpjdlvIbIC	Verne Grant	"8Qb6gMkAAAAJ"
regulation recombination plants	41	V Grant	Cold Spring Harbor Symposia on Quantitative Biology	23, 337-363	420	1958	iH-uZ7U-co4C	Verne Grant	"8Qb6gMkAAAAJ"
natural history family	29	V Grant	Nijhoff		2	1959	SpbeaW3--B0C	Verne Grant	"8Qb6gMkAAAAJ"
origins angiospermous plants	31	V Grant	Evolution	13 (2), 281-282	1	1959	eq2jaN3J8jMC	Verne Grant	"8Qb6gMkAAAAJ"
pine siskins killing forest tent caterpillars	45	J Grant	Journal of the Entomological Society of British Columbia	56, 20-20	2	1959	wvYxNZNCP7wC	Jacqualine Grant	"N5S7rbgAAAAJ"
natural history phlox family vol systematic botany	63	V Grant			11	1959	TFP_iSt0sucC	Verne Grant	"8Qb6gMkAAAAJ"
natural history phlox family volume systematic botany	65	V Grant	Brittonia	11 (3), 191	4	1959	_kc_bZDykSQC	Verne Grant	"8Qb6gMkAAAAJ"
evolutionary morphology plants	33	V Grant	Evolution	14 (1), 139-140	1	1960	Zph67rFs4hoC	Verne Grant	"8Qb6gMkAAAAJ"
cytotaxonomic observations goldback fern	47	KS Alt, V Grant	Brittonia	153-170	31	1960	NhqRSupF_l8C	Verne Grant	"8Qb6gMkAAAAJ"
note eulonchus crisis lb diptera cyrtidae	50	J Grant	Journal of the Entomological Society of British Columbia	57, 33-33	1	1960	PkcyUWeTMh0C	Jacqualine Grant	"N5S7rbgAAAAJ"
genetic taxonomic studies gilia xi fertility relationships diploid cobwebby gilias	98	V Grant, A Grant	Aliso: A Journal of Systematic and Floristic Botany	4 (3), 435-481	55	1960	VL0QpB8kHFEC	Verne Grant	"8Qb6gMkAAAAJ"
diversity pollination systems phlox family	56	V Grant	University of Toronto Press		5	1961	WF5omc3nYNoC	Verne Grant	"8Qb6gMkAAAAJ"
statistics dermatomycoses hokuriku district	53	S Namiki, H Takahashi	Iryo	16, 396-406	1	1962	9ZlFYXVOiuMC	Shigehiro NAMIKI	"9skHVVIAAAAJ"
origin adaptations	26	V Grant			909	1963	ZeXyd9-uunAC	Verne Grant	"8Qb6gMkAAAAJ"
laboulbeniaceae ascomycetes insects india indonesia	70	SWT Batra	American Journal of Botany	50 (10), 986-992	21	1963	WF5omc3nYNoC	Suzanne WT Batra	"Enyt8nAAAAAJ"
holopleura marginata lec reared douglasfir coleoptera cerambycidae	76	J Grant	Journal of the Entomological Society of British Columbia	60, 18-18	1	1963	UuEBAcK4md4C	Jacqualine Grant	"N5S7rbgAAAAJ"
eletroforese em papel como elemento complementar na elaboracao diagnostico da raiva humana	95	PV Andrade, CG Machado, AA Aguiar	Arq. Hig	145-153	1	1963	_xSYboBqXhAC	Caio Graco Machado	"OI3xhIQAAAAJ"
leafy spurge	12	RW Pemberton	Biological Control in the Western United States: Accomplishments and …		8	1964	LjlpjdlvIbIC	robert pemberton	"EJcxNNcAAAAJ"
architecture germplasm	33	V Grant	Soil Science	98 (3), 212	49	1964	SeFeTyx0c_EC	Verne Grant	"8Qb6gMkAAAAJ"
statistical observations herpes zoster varicella	55	S Namiki, H Takahashi	Hifuka kiyo. Acta dermatologica	59, 31-36	3	1964	4DMP91E08xMC	Shigehiro NAMIKI	"9skHVVIAAAAJ"
biological composition taxonomic species gilia	58	V Grant	Advances in Genetics	12, 281-328	30	1964	maZDTaKrznsC	Verne Grant	"8Qb6gMkAAAAJ"
mechanical isolation salvia apiana salvia mellifera labiatae	69	KA Grant, V Grant	Evolution	196-212	102	1964	YFjsv_pBGBYC	Verne Grant	"8Qb6gMkAAAAJ"
behavior social bee lasioglossum zephyrum within nest hymenoptera halictidae	92	SWT Batra	Insectes Sociaux	11 (2), 159-185	145	1964	zYLM7Y9cAGgC	Suzanne WT Batra	"Enyt8nAAAAAJ"
life cycle behavior primitively social bee lasioglossum zephyrum halictidae	93	SWT BATRA	University of Kansas		145	1964	lSLTfruPkqcC	Suzanne WT Batra	"Enyt8nAAAAAJ"
genetic taxonomic studies gilia xii fertility relationships polyploid cobwebby gilias	101	V Grant	Aliso: A Journal of Systematic and Floristic Botany	5 (4), 479-507	14	1964	bEWYMUwI8FkC	Verne Grant	"8Qb6gMkAAAAJ"
kesselfallenblumen	18	S Vogel	Umschau in Wissenschaft und Technik	65, 12-17	40	1965	zA6iFVUQeVQC	Stefan Vogel	"PqUQMY4AAAAJ"
flower pollination phlox family	38	V Grant, KA Grant	Columbia University Press		836	1965	JoZmwDi-zQgC	Verne Grant	"8Qb6gMkAAAAJ"
first record leaden flycatcher south australia	56	D Paton	Emu-Austral Ornithology	64 (4), 320-321	2	1965	HDshCWvjkbEC	David C. Paton	"uIa2XpUAAAAJ"
vitro fertilization seed formation petunia violacea lindl	67	KR Shivanna	Phytomorphology	15, 183-185	25	1965	hFOr9nPyWt4C	Shivanna K R	"rdN6MzEAAAAJ"
species hybrids spontaneous amphiploids gilia laciniata group	72	V Grant	Heredity	20 (4), 537-550	20	1965	5awf1xo2G04C	Verne Grant	"8Qb6gMkAAAAJ"
organisms associated lasioglossum zephyrum hymenoptera halictidae	73	SWT Batra	Journal of the Kansas Entomological Society	367-389	77	1965	HoB7MX3m0LUC	Suzanne WT Batra	"Enyt8nAAAAAJ"
evidence selective origin incompatibility barriers leafystemmed gilias	90	V Grant	Proceedings of the National Academy of Sciences	54 (6), 1567-1571	12	1965	4OULZ7Gr8RgC	Verne Grant	"8Qb6gMkAAAAJ"
block inheritance viability genes plant species	53	V Grant	The American Naturalist	100 (916), 591-601	16	1966	4fKUyHm3Qg0C	Verne Grant	"8Qb6gMkAAAAJ"
fungusgrowing termites tropical india associated fungi	62	LR Batra, SWT Batra	Journal of the Kansas Entomological Society	725-738	71	1966	abG-DnoFyZgC	Suzanne WT Batra	"Enyt8nAAAAAJ"
origin new species gilia hybridization experiment	66	V Grant	Genetics	54 (5), 1189	86	1966	70eg2SAEIzsC	Verne Grant	"8Qb6gMkAAAAJ"
linkage viability fertility species cross gilia	67	V Grant	Genetics	54 (3), 867	14	1966	IjCSPb-OGe4C	Verne Grant	"8Qb6gMkAAAAJ"
streptomyces associated root nodules coriaria new zealand	69	JD Allen, WB Silvester WB, K M	New Zealand Journal of Botany	4, 57-65	21	1966	WqliGbK-hY8C	Mary T. K. Arroyo	"tFVzdokAAAAJ"
genetic taxonomic studies gilia xiii gilia laciniata group	71	V Grant	Aliso: A Journal of Systematic and Floristic Botany	6 (2), 67-80	6	1966	M3NEmzRMIkIC	Verne Grant	"8Qb6gMkAAAAJ"
scent organs orchid flowers relation insect pollination	71	S Vogel	Proceedings of the	5th World Orchid Conference, Long Beach (US), 253-259	23	1966	RGFaLdJalmkC	Stefan Vogel	"PqUQMY4AAAAJ"
selective origin incompatibility barriers plant genus gilia	73	V Grant	The American Naturalist	100 (911), 99-118	147	1966	ZHo1McVdvXMC	Verne Grant	"8Qb6gMkAAAAJ"
nests social behavior halictine bees india hymenoptera halictidae	78	SWT Batra	The Indian Journal of Entomology	28, 375	198	1966	9ZlFYXVOiuMC	Suzanne WT Batra	"Enyt8nAAAAAJ"
social behavior nests nomiine bees india hymenoptera halictidae	81	SWT Batra	Insectes Sociaux	13, 145-153	54	1966	ZHo1McVdvXMC	Suzanne WT Batra	"Enyt8nAAAAAJ"
selection vigor fertility progeny highly sterile species hybrid gilia	92	V Grant	Genetics	53 (4), 757	52	1966	ufrVoPGSRksC	Verne Grant	"8Qb6gMkAAAAJ"
nest description new bee systropha punjabensis india hymenoptera halictidae	97	SWT Batra, CD Michener	Journal of the Kansas Entomological Society	650-658	18	1966	hqOjcs7Dif8C	Suzanne WT Batra	"Enyt8nAAAAAJ"
records hummingbird pollination western american flora california plant species	98	V Grant, KA Grant	Aliso: A Journal of Systematic and Floristic Botany	6 (2), 51-66	44	1966	Y5dfb0dijaUC	Verne Grant	"8Qb6gMkAAAAJ"
hosts distribution root weevils hylobius pinicola couper h warreni wood british columbia	113	J Grant	Journal of the Entomological Society of British Columbia	63, 3-4	12	1966	JTqpx9DYBaYC	Jacqualine Grant	"N5S7rbgAAAAJ"
fungus gardens insects	29	SWT Batra, LR Batra	Scientific American	217 (5), 112-124	81	1967	IjCSPb-OGe4C	Suzanne WT Batra	"Enyt8nAAAAAJ"
embryogeny vitro angiosperms	34	NS Rangaswamy, KR Shivanna			2	1967	Br1UauaknNIC	Shivanna K R	"rdN6MzEAAAAJ"
iris fulva kergawl eine kolibriblume	39	S Vogel	Deutsche Iris- und Liliengesellschaft, Jahrbuch	1967, 48-57	2	1967	CHSYGLWDkRkC	Stefan Vogel	"PqUQMY4AAAAJ"
linkage morphology viability plant species	57	V Grant	The American Naturalist	101 (918), 125-139	28	1967	2P1L_qKh6hAC	Verne Grant	"8Qb6gMkAAAAJ"
behavior social solitary halictine bees within nests	70	SWT Batra	American Zoologist	7 (4), 806-&	1	1967	QIV2ME_5wuYC	Suzanne WT Batra	"Enyt8nAAAAAJ"
effects hummingbird migration plant speciation california flora	76	KA Grant, V Grant	Evolution	457-465	46	1967	WqliGbK-hY8C	Verne Grant	"8Qb6gMkAAAAJ"
records hummingbird pollination western american flora iii arizona records	85	KA Grant, V Grant	Aliso: A Journal of Systematic and Floristic Botany	6 (3), 107-110	12	1967	1qzjygNMrQYC	Verne Grant	"8Qb6gMkAAAAJ"
crop pollination flower relationships wild bees ludhiana india hymenoptera apoidea	104	SWT Batra	Journal of the Kansas Entomological Society	164-177	62	1967	_kc_bZDykSQC	Suzanne WT Batra	"Enyt8nAAAAAJ"
induction gamete compatibility seed formation axenic cultures diploid selfincompatible species petunia	121	NS Rangaswamy, KR Shivanna	Nature	216 (5118), 937-939	84	1967	zYLM7Y9cAGgC	Shivanna K R	"rdN6MzEAAAAJ"
hummingbirds flowers	30	KA Grant, V Grant	(No Title)		481	1968	0EnyYjriUFMC	Verne Grant	"8Qb6gMkAAAAJ"
pink rose robins south australia	43	J Paton, D Paton, M Waterman	S. Aust. Ornlth	25, 19-20	2	1968	Aul-kAQHnToC	David C. Paton	"uIa2XpUAAAAJ"
chiropterophilie der neotropischen flora neue mitteilungen	64	S Vogel	Flora. Abt. B	157 (4), 562-602	106	1968	LkGwnXOMwfcC	Stefan Vogel	"PqUQMY4AAAAJ"
behavior social solitary halictine bees within nests comparative study hymenoptera halictidae	117	SWT Batra	Journal of the Kansas Entomological Society	120-133	90	1968	j3f4tGmQtD8C	Suzanne WT Batra	"Enyt8nAAAAAJ"
flowers offering fatty oil instead nectar	44	S Vogel	XI International Botanical Congress (IBC)	24 Aug. - 2 Sept. 1969, Seattle …	99	1969	P5F9QuxV20EC	Stefan Vogel	"PqUQMY4AAAAJ"
alkali bees response adults pathogenic fungi brood cells	66	SWT Batra, GE Bohart	Science	165 (3893), 607-608	41	1969	GnPB-g6toBAC	Suzanne WT Batra	"Enyt8nAAAAAJ"
chiropterophilie der neotropischen flora neue mitteilungen ii	66	S Vogel	Flora, Abt. B	158, 185-222	175	1969	1sJd4Hv_s6UC	Stefan Vogel	"PqUQMY4AAAAJ"
chiropterophilie der neotropischen flora neue mitteilungen iii	67	S Vogel	Flora. Abt. B	158 (4), 289-323	178	1969	r0BpntZqJG4C	Stefan Vogel	"PqUQMY4AAAAJ"
testtube fertilization dicranostigma franchetianum prain fedde	68	NS Rangaswamy, KR Shivanna	Current Science	38 (11), 257-259	22	1969	iH-uZ7U-co4C	Shivanna K R	"rdN6MzEAAAAJ"
overcoming selfincompatibility petunia axillaris delayed pollination pollination stored pollen bud pollination	130	KR Shivanna, NS Rangaswamy			60	1969	0EnyYjriUFMC	Shivanna K R	"rdN6MzEAAAAJ"
brood care halictid bees	27	SWT Batra, GE Bohart	Science	168 (3933), 875-875	12	1970	u5HHmVD_uO8C	Suzanne WT Batra	"Enyt8nAAAAAJ"
behavioural thermoregulation high arctic butterflies	55	PG Kevan, JD Shorthouse	Arctic	268-279	91	1970	HoB7MX3m0LUC	Peter Kevan	"mbOeZkcAAAAJ"
hummingbirdpollinated species boraginaceae arizona flora	69	V Grant, KA Grant	Proceedings of the National Academy of Sciences	66 (3), 917-919	16	1970	q3oQSFYPqjQC	Verne Grant	"8Qb6gMkAAAAJ"
behavior alkali bee nomia melanderi within nest hymenoptera halictidae	86	SWT Batra	Annals of the Entomological Society of America	63 (2), 400-406	44	1970	MXK_kJrjxJIC	Suzanne WT Batra	"Enyt8nAAAAAJ"
collembola pollen feeders flower visitors observations high arctic	87	PG Kevan	Quaestiones entomologicae	6, 311-326	34	1970	kz9GbA2Ns4gC	Peter Kevan	"mbOeZkcAAAAJ"
alguns aspectos epidemiologicos da exposicao humana ao risco da infeccao pelo virus da raiva na cidade de sao paulo	116	A Ribeiro Netto, CG Machado	Rev. Inst. Med. Trop. Säo Paulo	16-30	23	1970	NaGl4SEjCO4C	Caio Graco Machado	"OI3xhIQAAAAJ"
productivity conservation northern circumpolar lands proceedings conference edmonton alberta october	127	WA Fuller, PG Kevan	IUCN: International Union for Conservation of Nature		15	1970	eQOLeE2rZwMC	Peter Kevan	"mbOeZkcAAAAJ"
high arctic insectflower relations interrelationships arthropods flowers lake hazen ellesmere island nwt canada	131	PG Kevan			49	1970	isC4tDSrTZIC	Peter Kevan	"mbOeZkcAAAAJ"
evolutionary species	24	V Grant	Plant Speciation: Columbia University Press, New York	37-45	3	1971	4JMBOYKVnBMC	Verne Grant	"8Qb6gMkAAAAJ"
plant speciation st edn new york	34	V Grant	NY: Columbia University Press.[Google Scholar]		2	1971	OTTXONDVkokC	Verne Grant	"8Qb6gMkAAAAJ"
vehicle tracks high arctic tundra	36	PG Kevan	Defence Research Board, Ottawa, Canada," Hazen	41	5	1971	kzcrU_BdoSEC	Peter Kevan	"mbOeZkcAAAAJ"
dynamics clonal microspecies cholla cactus	48	V Grant, KA Grant	Evolution	144-155	40	1971	wbdj-CoPYUoC	Verne Grant	"8Qb6gMkAAAAJ"
variability relationships solanum caripense	54	GJ Anderson	Indiana University		2	1971	Fu2w8maKXqMC	gregory Anderson	"pH6mu0sAAAAJ"
behavior ecology fungusgrowing termites termitidaemacrotermitinae	76	SWT Batra	American Zoologist	11 (4), 642-&	5	1971	M3ejUd6NZC8C	Suzanne WT Batra	"Enyt8nAAAAAJ"
overcoming self incompatibility petunia axillaris ii placental pollination vitro	88	NS Rangaswamy	J. Inidian Bot. Soc.	50, 286-296	33	1971	uWiczbcajpAC	Shivanna K R	"rdN6MzEAAAAJ"
overcoming selfincompatibility petunia axillaris iii twosite pollinations vitro	90	NS Rangaswamy, KR Shivanna			28	1971	U_HPUtbDl20C	Shivanna K R	"rdN6MzEAAAAJ"
overcoming selfincompatibility petunia differential treatment vitro whole placentae	94	KR Shivanna	Experientia	27 (7), 864-865	10	1971	_xSYboBqXhAC	Shivanna K R	"rdN6MzEAAAAJ"
natural hybridization cholla cactus species opuntia spinosior opuntia versicolor	96	V Grant, KA Grant	Proceedings of the National Academy of Sciences	68 (9), 1993-1995	33	1971	u9iWguZQMMsC	Verne Grant	"8Qb6gMkAAAAJ"
vehicle tracks high arctic tundra year case history around hazen camp ellesmere island nwt	102	PG Kevan	Defence Research Board, Department of National Defence		3	1971	3fE2CSJIrl8C	Peter Kevan	"mbOeZkcAAAAJ"
heliotropism arctic flowers	35	PG Kevan	Can Field Nat	86, 41-44	42	1972	yD5IFk8b50cC	Peter Kevan	"mbOeZkcAAAAJ"
insect pollination high arctic flowers	41	PG Kevan	The Journal of Ecology	831-847	355	1972	TFP_iSt0sucC	Peter Kevan	"mbOeZkcAAAAJ"
collembola flowers banks island nwt	42	PG Kevan	Quaestiones Entomologicae	6, 311-326	4	1972	sJsF-0ZLhtgC	Peter Kevan	"mbOeZkcAAAAJ"
effect nonionic surfactants pollen germination pollen tube growth	76	KR Shivanna	Current Science	41, 609-610	19	1972	pqnbT2bcN3wC	Shivanna K R	"rdN6MzEAAAAJ"
new species periandra leguminosae lotoideae planalto brazil	80	HS Irwin, MTK Arroyo	Brittonia	24 (3), 327-329	1	1972	ye4kPcJQO24C	Mary T. K. Arroyo	"tFVzdokAAAAJ"
notes behavior ecology mantispid climaciella brunnea occidentalis	84	SWT Batra	Journal of the Kansas Entomological Society	334-340	31	1972	qUcmZB5y_30C	Suzanne WT Batra	"Enyt8nAAAAAJ"
pollination von orchis papilionacea l den schwarmbahnen von eucera tuberculata f	85	S Vogel	Jahresberichte des Naturwissenschaftlichen Vereins in Wuppertal	25, 67-74	46	1972	ldfaerwXgEUC	Stefan Vogel	"PqUQMY4AAAAJ"
properties nestbuilding secretions nomia anthophora hylaeus bees	92	SWT Batra	Journal of the Kansas Entomological Society	208-218	30	1972	RYcK_YlVTxYC	Suzanne WT Batra	"Enyt8nAAAAAJ"
insectflowerfungus relationships transmission smut ustilago violacea flowervisiting insects high arctic	133	PG Kevan, JA Parmelee			10	1972	0KyAp5RtaNEC	Peter Kevan	"mbOeZkcAAAAJ"
loading tool loading fork	34	B Strandberg, M Strandberg	US Patent	3,709,394	7	1973	vRqMK49ujn8C	Beate Strandberg	"HayUP6sAAAAJ"
fungus gnat flowers fungus mimesis	38	S Vogel	In: BRANTJES, N. B. M., LINSKENS, H. F. (eds.): Pollination and dispersal …		20	1973	UxriW0iASnsC	Stefan Vogel	"PqUQMY4AAAAJ"
mycoflora domesticated wild bees apoidea	53	LR Batra, SWT Batra, GE Bohart	Mycopathologia et Mycologia applicata	49, 13-44	188	1973	4JMBOYKVnBMC	Suzanne WT Batra	"Enyt8nAAAAAJ"
parasitoid wasps flower visitors canadian high arctic	63	PG Kevan	Anzeiger für Schädlingskunde, Pflanzen-und Umweltschutz	46, 3-7	42	1973	_Re3VWB3Y0AC	Peter Kevan	"mbOeZkcAAAAJ"
flowers insects pollination ecology canadian high arctic	69	PG Kevan	Polar Record	16 (104), 667-674	57	1973	kuK5TVdYjLIC	Peter Kevan	"mbOeZkcAAAAJ"
chiasma frequency evidence evolution autogamy limnanthes floccosa limnanthaceae	95	MTK Arroyo	Evolution	27 (679-688)	116	1973	1yQoGdGgb4wC	Mary T. K. Arroyo	"tFVzdokAAAAJ"
taximetric study infraspecific variation autogamous limnanthes floccosa limnanthaceae	96	MTK Arroyo	Brittonia	25 (177-191)	54	1973	PR6Y55bgFSsC	Mary T. K. Arroyo	"tFVzdokAAAAJ"
effect morphactin pollen germination pollen tube growth tobacco nicotiana rustica l	100	KR Shivanna			6	1973	V3AGJWp-ZtQC	Shivanna K R	"rdN6MzEAAAAJ"
color brightness floral characteristics attracting insects blossoms canadian weeds	109	GA Mulligan, PG Kevan	Canadian Journal of Botany	51 (10), 1939-1952	127	1973	Bg7qf7VwUHIC	Peter Kevan	"mbOeZkcAAAAJ"
new endemic species harpalyce leguminosae brongniartieae southcentral brazil key brazilian species	125	HS Irwin, MTK Arroyo	Brittonia	25 (1), 21-25	5	1973	ZuybSZzF8UAC	Mary T. K. Arroyo	"tFVzdokAAAAJ"
irwin h s mtk arroyo new endemic species harpalyce leguminosae brongniartieae southcentral brazil key brazilian species	161	HS Irwin, MTK Arroyo	Brittonia	55 (1), 21-25	5	1973	VL0QpB8kHFEC	Mary T. K. Arroyo	"tFVzdokAAAAJ"
cystopteris bulbifera new nebraska	37	GJ Anderson	American fern journal		5	1974	PELIpwtuRlgC	gregory Anderson	"pH6mu0sAAAAJ"
bees blueberries birds budworms	38	PG Kevan	Osprey (Newfound. Hist. Soc. Newsl.)	5, 54-72	16	1974	IaI1MmNe2tcC	Peter Kevan	"mbOeZkcAAAAJ"
solutions costofselection dilemma	42	V Grant, RH Flake	Proceedings of the National Academy of Sciences	71 (10), 3863-3865	16	1974	a0OBvERweLwC	Verne Grant	"8Qb6gMkAAAAJ"
peary caribou muskoxen banks island	42	PG Kevan	Arctic	256-264	27	1974	WF5omc3nYNoC	Peter Kevan	"mbOeZkcAAAAJ"
three new legume species south america	43	HS Irwin, A MTK	Brittonia	26 (264-270)	7	1974	hkOj_22Ku90C	Mary T. K. Arroyo	"tFVzdokAAAAJ"
analysis costofselection concept	44	RH Flake, V Grant	Proceedings of the National Academy of Sciences	71 (9), 3716-3720	12	1974	mB3voiENLucC	Verne Grant	"8Qb6gMkAAAAJ"
anatomia foliar de kentrothamnus rhamnaceae	45	POR DIEGOMEDAN	Boletin de la Sociedad Argentina de Botánica	16 (1-2), 83-88	8	1974	7xtfDMUJqJkC	Medan Diego	"GfiU00IAAAAJ"
studies foraging efficiency animals	45	GH PYKE	(PhD dissertation). University of Chicago		8	1974	SeFeTyx0c_EC	Pyke, Graham H.	"RDpVYUMAAAAJ"
experimental studies pollen fertilization	49	BM Johri, KR Shivanna			3	1974	Mojj43d5GZwC	Shivanna K R	"rdN6MzEAAAAJ"
pollination pesticides environmental quality	50	PG Kevan	BioScience	24 (4), 198-199	19	1974	08ZZubdj9fEC	Peter Kevan	"mbOeZkcAAAAJ"
population structure relation cost selection	53	V Grant, RH Flake	Proceedings of the National Academy of Sciences	71 (5), 1670-1671	12	1974	W7OEmFMy1HYC	Verne Grant	"8Qb6gMkAAAAJ"
biological control carduus thistles along roadsides northeastern states	77	SWT Batra	Journal of Science	25, 152-160	1	1974	aqlVkmm33-oC	Suzanne WT Batra	"Enyt8nAAAAAJ"
effect morphactin fruit seed development nicotiana rustica linn	77	KR Shivanna	Zeitschrift für Pflanzenphysiologie	71 (1), 30-36	1	1974	tzM49s52ZIMC	Shivanna K R	"rdN6MzEAAAAJ"
effect cycloheximide cultured pollen grains trigonella foenumgraecum	78	KR Shivanna, VS Jaiswal, HYM Ram	Plant Science Letters	3 (5), 335-339	18	1974	ldfaerwXgEUC	Shivanna K R	"rdN6MzEAAAAJ"
new species camptosema leguminosae lotoideae planalto brazil	81	HS Irwin, A MTK	Brittonia	26, 27-29	2	1974	dQ2og3OwTAUC	Mary T. K. Arroyo	"tFVzdokAAAAJ"
inhibition gamete formation cycloheximide pollen tubes impatients balsamina	87	KR Shivanna, VS Jaiswal, HY Mohan Ram	Planta	117, 173-177	25	1974	maZDTaKrznsC	Shivanna K R	"rdN6MzEAAAAJ"
effects starvation dehydration osmotic ionic balance carausius morosus	87	S Nicolson, PM Horsfield, BOC Gardiner, SHP Maddrell	Journal of insect physiology	20 (10), 2061-2069	38	1974	TQgYirikUcIC	Susan W. Nicolson	"YK3ya9oAAAAJ"
analysis vernix amniotic fluid prognostic index weight newborn	95	J Varela, E Pettinelli, R Molina, J Navarrete, N Zambrano, R Vera	Revista Chilena de Obstetricia y Ginecologia	39 (2), 49-51	1	1974	ILKRHgRFtOwC	Rafael Tormo Molina	"hcpepjUAAAAJ"
ultraviolet floral patterns functional orientation cues hymenopterous pollination systems	95	CE Jones, SL Buchmann	Animal Behaviour	22 (2), 481-485	156	1974	Y0pCki6q_DkC	Stephen Buchmann	"tqms8REAAAAJ"
buzz pollination cassia quiedondilla leguminosae bees genera centris melipona	97	SL Buchmann			67	1974	7PzlFSSx8tAC	Stephen Buchmann	"tqms8REAAAAJ"
permeability water cuticle larva opifex fuscus huttondiptera culicidae	99	SW NICOLSON, JP LEADER	Journal of Experimental Biology	60 (3), 593-603	29	1974	4JMBOYKVnBMC	Susan W. Nicolson	"YK3ya9oAAAAJ"
genetics flowering plants	28	V Grant	Columbia University Press		516	1975	LPZeul_q3PIC	Verne Grant	"8Qb6gMkAAAAJ"
pollination environmental conservation	42	PG Kevan	Environmental Conservation	2 (4), 293-298	90	1975	Tiz5es2fbqcC	Peter Kevan	"mbOeZkcAAAAJ"
impoverishment avifauna kangaroo island	49	HA Ford, DC Paton	Emu-Austral Ornithology	75 (3), 155-156	13	1975	l7t_Zn2s7bgC	David C. Paton	"uIa2XpUAAAAJ"
termites isoptera eat manipulate symbiotic fungi	54	SWT Batra	Journal of the Kansas Entomological Society	89-92	13	1975	u-x6o8ySG0sC	Suzanne WT Batra	"Enyt8nAAAAAJ"
interrelationships early terrestrial arthropods plants	61	PG Kevan, WG Chaloner, D Savile	Palaeontology	18 (2), 391-417	216	1975	gKiMpY-AVTkC	Peter Kevan	"mbOeZkcAAAAJ"
variation evolution selected species solanum section basarthrum	77	GJ Anderson	Brittonia	27, 209-222	45	1975	ZHo1McVdvXMC	gregory Anderson	"pH6mu0sAAAAJ"
suntracking solar furnaces high arctic flowers significance pollination insects	92	PG Kevan	Science	189 (4204), 723-726	261	1975	hqOjcs7Dif8C	Peter Kevan	"mbOeZkcAAAAJ"
melandrium rubrum caryophyllaceae pollination durch gonepteryx rhamni lepidopterapsychophilie	99	S Vogel	Encyclopedia cinematographica E	2047	3	1975	W7OEmFMy1HYC	Stefan Vogel	"PqUQMY4AAAAJ"
campanula rotundifolia campanulaceae pollination durch apis mellifica hyenopteramelittophilie	99	S Vogel	Encyclopedia cinematographica E	2049	7	1975	TQgYirikUcIC	Stefan Vogel	"PqUQMY4AAAAJ"
evolution subdioecy morphologically gynodioecious species fuchsia sect encliandra onagraceae	108	MTK Arroyo, PH Raven	Evolution	500-511	126	1975	W5xh706n7nkC	Mary T. K. Arroyo	"tFVzdokAAAAJ"
electrophoretic studies genetic variation natural populations allogamous limnanthes llba autogamous limnanthes floccosa limnanthaceae	148	MTK de Arroyo	Heredity	35 (2), 153-164	64	1975	_Ybze24A_UAC	Mary T. K. Arroyo	"tFVzdokAAAAJ"
fluorescent nectar	18	PG Kevan	Science	194 (4262), 341-342	48	1976	ZHo1McVdvXMC	Peter Kevan	"mbOeZkcAAAAJ"
biological species	22	V Grant	Concepts of species, CN Slobodchikoff (ed.). Dowden, Hutchinson and Ross …		2	1976	738O_yMBCRsC	Verne Grant	"8Qb6gMkAAAAJ"
pollination biology tilia	32	GJ Anderson	American Journal of Botany	63 (9), 1203-1212	99	1976	hFOr9nPyWt4C	gregory Anderson	"pH6mu0sAAAAJ"
artbildung bei pflanzen tabellen	36	V Grant	Parey		36	1976	b0M2c_1WBrUC	Verne Grant	"8Qb6gMkAAAAJ"
value insects nectar honeyeaters	46	HA Ford, DC Paton	Emu-Austral Ornithology	76 (2), 83-84	72	1976	CHSYGLWDkRkC	David C. Paton	"uIa2XpUAAAAJ"
recognition pollen alters incompatibility petunia	52	DC Sastri, KR Shivanna	Incompatibility Newslett	7, 22-24	8	1976	rO6llkc54NcC	Shivanna K R	"rdN6MzEAAAAJ"
nodulos radicales en discaria y colletia rhamnaceae	53	D Medan, RD Tortosa	Bol. Soc. Argent. Bot	17 (3-4), 323-336	27	1976	gVv57TyPmFsC	Medan Diego	"GfiU00IAAAAJ"
oil collecting bees old world flowers	54	S Vogel	Abstr. XV Int. Entomol. Congr	19, 27	11	1976	XiSMed-E-HIC	Stefan Vogel	"PqUQMY4AAAAJ"
ontogenetic reorganization root meristem compositae	65	JE Armstrong, C Heimsch	American Journal of Botany	63 (2), 212-219	42	1976	qjMakFHDy7sC	Joseph E. Armstrong	"0vBTIB4AAAAJ"
birds para wirra recreation park changes status years	68	H Ford, D Paton	S. Aust Om	27, 88-95	7	1976	WF5omc3nYNoC	David C. Paton	"uIa2XpUAAAAJ"
pollen morphology systematics solanum section basarthrum	68	GJ Anderson, PG Gensel			64	1976	k_IJM867U9cC	gregory Anderson	"pH6mu0sAAAAJ"
sir thomas imprinting observations sixteenth century	70	PG Kevan	Animal Behaviour	24 (1), 16-17	5	1976	48xauSegjOkC	Peter Kevan	"mbOeZkcAAAAJ"
honey bees apis spp likely intercepted quarantine stations	71	SWT Batra			1	1976	dhFuZR0502QC	Suzanne WT Batra	"Enyt8nAAAAAJ"
systematics legume genus harpalyce leguminosae lotoideae	71	MTK Arroyo			45	1976	Fu2w8maKXqMC	Mary T. K. Arroyo	"tFVzdokAAAAJ"
stigma surface proteins bud pollination petunia correlative study	75	KR Shivanna, DC Sastri	Incompatibility Newsletter	7, 16-21	3	1976	olpn-zPbct0C	Shivanna K R	"rdN6MzEAAAAJ"
resource partitioning competition honeyeaters genus meliphaga	75	HA Ford, DC Paton	Australian Journal of Ecology	1 (4), 281-287	70	1976	eJXPG6dFmWUC	David C. Paton	"uIa2XpUAAAAJ"
hormonal control diuresis cabbage white butterfly pieris brassicae	80	SW Nicolson	Journal of Experimental Biology	65 (3), 565-575	50	1976	Zph67rFs4hoC	Susan W. Nicolson	"YK3ya9oAAAAJ"
isolation aquilegia formosa pubescens reply reconsideration	81	V Grant	Evolution	30 (3), 625-628	34	1976	5Ul4iDaHHb8C	Verne Grant	"8Qb6gMkAAAAJ"
nesting behavior three species centris bees hymenoptera anthophoridae	82	J Alcock, CE Jones, SL Buchmann	Journal of the Kansas Entomological Society	469-474	31	1976	j3f4tGmQtD8C	Stephen Buchmann	"tqms8REAAAAJ"
nests ceratina pithitis braunsapis india hymenoptera anthophoridae	83	SWT Batra	Oriental Insects	10 (1), 1-9	22	1976	Y0pCki6q_DkC	Suzanne WT Batra	"Enyt8nAAAAAJ"
insects associated hemp marijuana cannabis sativa l northern india	85	SWT Batra	Journal of the Kansas Entomological Society	385-388	5	1976	cFHS6HbyZ2cC	Suzanne WT Batra	"Enyt8nAAAAAJ"
attempts overcome interspecific incompatibility sesamum using recognition pollen	89	DC Sastri, KR Shivanna	Annals of Botany	40 (168), 891-893	33	1976	hC7cP41nSMkC	Shivanna K R	"rdN6MzEAAAAJ"
seed germination seedling morphogenesis root parasite sopubia delphinifolia g dolt	94	KR Shivanna, NS Rangaswamy	Zeitschrift für Pflanzenphysiologie	80 (2), 112-119	14	1976	D03iK_w7-QYC	Shivanna K R	"rdN6MzEAAAAJ"
diuresis cabbage white butterfly pieris brassicae fluid secretion malpighian tubules	100	SW Nicolson	Journal of insect physiology	22 (10), 1347-1356	57	1976	3fE2CSJIrl8C	Susan W. Nicolson	"YK3ya9oAAAAJ"
location emergence female bee centris pallida male hymenoptera anthophoridae	102	J Alcock, CE Jones, SL Buchmann	Journal of Zoology	179 (2), 189-199	88	1976	hqOjcs7Dif8C	Stephen Buchmann	"tqms8REAAAAJ"
diuresis cabbage white butterfly pieris brassicae water ion regulation role hindgut	111	SW Nicolson	Journal of Insect Physiology	22 (12), 1623-1630	28	1976	j3f4tGmQtD8C	Susan W. Nicolson	"YK3ya9oAAAAJ"
comparative efficiency alfalfa pollination nomia melanderi megachile rotundata anthidium florentinum pithitis smaragdula hymenoptera apoidea	155	SWT Batra	Journal of the Kansas Entomological Society	18-22	32	1976	isC4tDSrTZIC	Suzanne WT Batra	"Enyt8nAAAAAJ"
organismic evolution	20	V Grant, GG Simpson	(No Title)		235	1977	PELIpwtuRlgC	Verne Grant	"8Qb6gMkAAAAJ"
magpies attacking blackbirds	28	DC Paton	South Australian Ornithologist	27, 185	4	1977	HbR8gkJAVGIC	David C. Paton	"uIa2XpUAAAAJ"
pollen viability storage germination	41	BM Johri, DC Sastri, KR Shivanna	Advances in pollen-spore research		2	1977	t6usbXjVLHcC	Shivanna K R	"rdN6MzEAAAAJ"
interpolinizacion de variedades del almendro	45	M Herrero, M Cambra, AJ Felipe	Anales del Instituto Nacional de Investigaciones Agrarias. Serie Produccion …		17	1977	mVmsd5A6BfQC	Maria Herrero	"paolBeUAAAAJ"
receptive surface angiosperm stigma	46	Y Heslop-Harrison, KR Shivanna	Annals of botany	41 (6), 1233-1258	988	1977	u5HHmVD_uO8C	Shivanna K R	"rdN6MzEAAAAJ"
differential behaviour celled pollen	48	BM Johri, S KR			25	1977	L1USKYWJimsC	Shivanna K R	"rdN6MzEAAAAJ"
population structure relation macroevolution	51	V Grant			9	1977	isC4tDSrTZIC	Verne Grant	"8Qb6gMkAAAAJ"
presence proteolytic activity amniotic fluid	55	AK Sanyal, C Dey, PK Debnath, D Sharma, R Chatterjee			3	1977	vbGhcppDl1QC	DR DEVINDER SHARMA	"_0rxcOwAAAAJ"
flowmeter measuring gas throughput vacuum system	55	JKN Sharma, DR Sharma	Journal of Vacuum Science and Technology	14 (3), 829-830	5	1977	86PQX7AUzd4C	DR DEVINDER SHARMA	"_0rxcOwAAAAJ"
responses cultured pollen grains chloral hydrate	55	KR Shivanna			6	1977	geHnlv5EZngC	Shivanna K R	"rdN6MzEAAAAJ"
pollination birds native plants south australia	56	DC Paton, HA Ford	Emu-Austral Ornithology	77 (2), 73-85	151	1977	8AbLer7MMksC	David C. Paton	"uIa2XpUAAAAJ"
optimal foraging selective review theory tests	56	GH Pyke, HR Pulliam, EL Charnov	The quarterly review of biology	52 (2), 137-154	4287	1977	u5HHmVD_uO8C	Pyke, Graham H.	"RDpVYUMAAAAJ"
pollination ecology species dalechampia mexico	60	GL Webster, WS Armbruster	Bot. Soc. Am. Misc. Publ	154 (71), 573-586	4	1977	k_IJM867U9cC	W Scott Armbruster	"SjIc1aYAAAAJ"
critical range limits turquoise blackbacked wrens sa	67	N REID, P JB, P DC			5	1977	VLnqNzywnoUC	David C. Paton	"uIa2XpUAAAAJ"
pollen transfer pollination common fig ficus carica l	67	J Galil, G Neeman	New Phytologist	79 (1), 163-171	131	1977	oHSet2Z0r48C	Gidi Ne'eman	"-3hYSFcAAAAJ"
comparative anatomy morphology horsfieldia myristicaceae	69	JE Armstrong			1	1977	7PzlFSSx8tAC	Joseph E. Armstrong	"0vBTIB4AAAAJ"
effect toluidine blue pollen germination pollen tube growth	69	S Ghosh, KR Shivanna	Biologia plantarum	19, 360-364	4	1977	AXPGKjj_ei8C	Shivanna K R	"rdN6MzEAAAAJ"
comparative ecology ten species honeyeaters south australia	72	HA Ford, DC Paton	Australian Journal of Ecology	2 (4), 399-407	88	1977	2P1L_qKh6hAC	David C. Paton	"uIa2XpUAAAAJ"
bees india apoidea behaviour management key genera	76	SWT Batra	Oriental Insects	11 (3), 289-324	86	1977	2P1L_qKh6hAC	Suzanne WT Batra	"Enyt8nAAAAAJ"
nests centris melissodes colletes guatemala hymenoptera apoidea	78	SWT Batra, JC Schuster	Biotropica	135-138	40	1977	k_IJM867U9cC	Suzanne WT Batra	"Enyt8nAAAAAJ"
blueberry crops nova scotia new brunswickpesticides crop reductions	80	PG Kevan			75	1977	P5F9QuxV20EC	Peter Kevan	"mbOeZkcAAAAJ"
male mating strategies bee centris pallida fox anthophoridae hymenoptera	82	J Alcock, CE Jones, SL Buchmann	The American Naturalist	111 (977), 145-155	218	1977	IjCSPb-OGe4C	Stephen Buchmann	"tqms8REAAAAJ"
male mating strategies bee centris paliida fox anthophoridae hymenoptera	83	J Alcock, CE Jones, SL Buchmann	American Naturalist	111	59	1977	uJ-U7cs_P_0C	Stephen Buchmann	"tqms8REAAAAJ"
ecology behavior acentropus niveus aquatic moth watermilfoil new york state	92	SWT Batra			2	1977	fQNAKQ3IYiAC	Suzanne WT Batra	"Enyt8nAAAAAJ"
vibratile pollination solanum douglasii s xanti solanaceae southern california	92	SL Buchmann, CE Jones, LJ Colin			139	1977	roLk4NBRz8UC	Stephen Buchmann	"tqms8REAAAAJ"
variation evolution selected species solanum section basarthrum solanaceae ii	94	GJ Anderson	Brittonia	29 (1), 116-128	32	1977	08ZZubdj9fEC	gregory Anderson	"pH6mu0sAAAAJ"
role stigmasurface proteins stigmareceptivity intraspecific incompatibility petunia	98	DC Sastri, KR Shivanna	Advances in Plant Reproductive Physiology. Kalyani Publishers, New Delhi, India		1	1977	kWvqk_afx_IC	Shivanna K R	"rdN6MzEAAAAJ"
bionomics aquatic moth acentropus niveus olivier potential biological control agent eurasian watermilfoil hydrilla	135	SWT Batra	Journal of the New York Entomological Society	143-152	45	1977	dfsIfKJdRG4C	Suzanne WT Batra	"Enyt8nAAAAAJ"
kin selection critique	26	V Grant			9	1978	yD5IFk8b50cC	Verne Grant	"8Qb6gMkAAAAJ"
optimal body size bumblebees	31	GH Pyke	Oecologia	34, 255-266	90	1978	ULOm3_A8WrAC	Pyke, Graham H.	"RDpVYUMAAAAJ"
animals efficient harvesters	33	GH Pyke	Animal Behaviour	26, 241-250	164	1978	eQOLeE2rZwMC	Pyke, Graham H.	"RDpVYUMAAAAJ"
optimal meal size hummingbirds	33	PA DeBenedictis, FB Gill, FR Hainsworth, GH Pyke, LL Wolf	The American Naturalist	112 (984), 301-316	170	1978	W7OEmFMy1HYC	Pyke, Graham H.	"RDpVYUMAAAAJ"
floral ecology reports years	46	S Vogel	Progress in Botany/Fortschritte der Botanik	40, 453-481	16	1978	mB3voiENLucC	Stefan Vogel	"PqUQMY4AAAAJ"
floral morphology horsfieldia myristicaceae	48	JE Armstrong, TK Wilson	American Journal of Botany	65 (4), 441-449	32	1978	LkGwnXOMwfcC	Joseph E. Armstrong	"0vBTIB4AAAAJ"
biophysical model buzz pollination angiosperms	55	SL Buchmann, JP Hurley	Journal of Theoretical Biology	72 (4), 639-657	256	1978	W7OEmFMy1HYC	Stephen Buchmann	"tqms8REAAAAJ"
evolutionary shifts reward deception pollen flowers	63	S Vogel	Linnean Society Symposium Series	6, 89-96	343	1978	JV2RwH3_ST0C	Stefan Vogel	"PqUQMY4AAAAJ"
reappraisal moult rednecked stints southern australia	64	DC Paton, BJ Wykes	Emu	78 (2), 54-60	20	1978	vRqMK49ujn8C	David C. Paton	"uIa2XpUAAAAJ"
pollenstigma interaction bud pollination cruciferae	64	KR Shivanna, Y Heslop-Harrison, J Heslop-Harrison	Acta Botanica Neerlandica	27 (2), 107-119	99	1978	Tyk-4Ss8FVUC	Shivanna K R	"rdN6MzEAAAAJ"
optimal foraging bumblebees coevolution plants	64	GH Pyke	Oecologia	36, 281-293	312	1978	UeHWp8X0CEIC	Pyke, Graham H.	"RDpVYUMAAAAJ"
optimal foraging hummingbirds testing marginal value theorem	68	GH Pyke	American zoologist	18 (4), 739-752	286	1978	zYLM7Y9cAGgC	Pyke, Graham H.	"RDpVYUMAAAAJ"
optimal foraging movement patterns bumblebees inflorescences	72	GH Pyke	Theoretical population biology	13 (1), 72-98	543	1978	d1gkVwhDpl0C	Pyke, Graham H.	"RDpVYUMAAAAJ"
age composition vespertilionid bats determined dental annuli	74	DB Schowalter, LD Harder, BH Treichel	Canadian Journal of Zoology	56 (2), 355-358	21	1978	RYcK_YlVTxYC	Lawrence D. Harder	"8PWpj6cAAAAJ"
floral coloration colorimetric analysis significance anthecology	76	PG Kevan	The pollination of flowers by insects	6, 51-78	180	1978	tzM49s52ZIMC	Peter Kevan	"mbOeZkcAAAAJ"
inhibition pollen tube selfincompatibility response grasses	78	KR Shivanna, Y Heslop-Harrison, JS Heslop-Harrison			31	1978	R3hNpaxXUhUC	Shivanna K R	"rdN6MzEAAAAJ"
plant reproductive ecology secondary deciduous tropical forest venezuela	80	T Zapata, MTK Arroyo	Biotropica	221-230	629	1978	mvPsJ3kp5DgC	Mary T. K. Arroyo	"tFVzdokAAAAJ"
vibratile buzz pollination angiosperms poricidally dehiscent anthers	81	SL Buchman	U. of Calif., Davis		18	1978	vV6vV6tmYwMC	Stephen Buchmann	"tqms8REAAAAJ"
competitive interactions neotropical pollinators africanized honey bees	83	DW Roubik	Science	201 (4360), 1030-1032	285	1978	BUYA1_V_uYcC	David Roubik	"Kr5N890AAAAJ"
anthophilous springtails collembola alaskan north slope signy island	85	P KEVAN	Rev. Ecol. Biol. Sol	15 (3), 373-378	10	1978	DUooU5lO8OsC	Peter Kevan	"mbOeZkcAAAAJ"
seed set following compatible pollination incompatibly pollinated flowers petunia	87	DC Sastri, KR Shivanna	Incompatibility newsletter		4	1978	K3LRdlH-MEoC	Shivanna K R	"rdN6MzEAAAAJ"
termites et champignons les champignons termitophiles dafrique noire et dasie meridionale	92	LR, SWT Batra	Mycologia	70 (2), 468-469	1	1978	OU6Ihb5iCvQC	Suzanne WT Batra	"Enyt8nAAAAAJ"
competition plantpollinator systems analysis meadow communities colorado rocky mountains	107	JM Pleasants			20	1978	kNdYIx-mwKoC	John Pleasants	"xM7ck9kAAAAJ"
elution wallbound proteins affect pollen germination pollen tube growth vitro vicia faba	112	KR Shivanna			7	1978	dshw04ExmUIC	Shivanna K R	"rdN6MzEAAAAJ"
aggression territoriality mating nest aggregation solitary bees hymenoptera halictidae megachilidae colletidae anthophoridae	144	SWT Batra	Journal of the Kansas Entomological Society	547-559	75	1978	vV6vV6tmYwMC	Suzanne WT Batra	"Enyt8nAAAAAJ"
transfer human chromosomes via human minisegregant cells mouse cells quantitation expression hypoxanthine phosphoribosyltransferase hybrids	172	A Tourian, RT Johnson, K Burg, SW Nicolson, K Sperling	Journal of cell science	30 (1), 193-209	16	1978	RGFaLdJalmkC	Susan W. Nicolson	"YK3ya9oAAAAJ"
insectfungus symbiosis	23	LR Batra	Allanheld, Osmun and Co., Montclair, NJ		44	1979	vRqMK49ujn8C	Suzanne WT Batra	"Enyt8nAAAAAJ"
optimal foraging fish	24	GH Pyke	Predator Prey Systems in Fisheries Management	199-202	25	1979	JoZmwDi-zQgC	Pyke, Graham H.	"RDpVYUMAAAAJ"
termitefungus mutualism	25	LR Batra, SWT Batra			170	1979	geHnlv5EZngC	Suzanne WT Batra	"Enyt8nAAAAAJ"
pollination southwestern opuntias	40	V Grant, PD Hurd	Plant Systematics and Evolution	133, 15-28	70	1979	nb7KW1ujOQ8C	Verne Grant	"8Qb6gMkAAAAJ"
birds pollinators australian plants	41	HA Ford, DC Paton, N Forde	New Zealand journal of botany	17 (4), 509-519	263	1979	RYcK_YlVTxYC	David C. Paton	"uIa2XpUAAAAJ"
revalidation condalia megacarpa rhamnaceae	47	RD Tortosa, D Medán	Kurtziana		3	1979	L24QuVWYgZ0C	Medan Diego	"GfiU00IAAAAJ"
development physiology angiosperm pollen	47	KR Shivanna, BM Johri, DC Sastri	(No Title)		24	1979	bEWYMUwI8FkC	Shivanna K R	"rdN6MzEAAAAJ"
pollination ofopunta basilaris ando littoralis	47	V Grant, KA Grant	Plant Systematics and Evolution	132, 321-325	43	1979	VOx2b1Wkg3QC	Verne Grant	"8Qb6gMkAAAAJ"
comments breeding systems neotropical forests	51	MT Arroyo	Tropical Botany	371-280	28	1979	k8Z6L05lTy4C	Mary T. K. Arroyo	"tFVzdokAAAAJ"
systematics opuntia phaeacantha group texas	53	V Grant, KA Grant	Botanical Gazette	140 (2), 199-207	32	1979	l7t_Zn2s7bgC	Verne Grant	"8Qb6gMkAAAAJ"
pollination ofopuntia lindheimeri related species	53	V Grant, KA Grant, PD Hurd	Plant Systematics and Evolution	132, 313-320	81	1979	HoB7MX3m0LUC	Verne Grant	"8Qb6gMkAAAAJ"
nota sobre la dieta del lobo canis lupus l en galicia	56	J Guitián, A De Castro, S Bas, JL Sánchez	Trabajos compostelanos de Biología	8, 95-104	23	1979	0KyAp5RtaNEC	Javier Guitian	"TJtCQoYAAAAJ"
character coherence natural hybrid populations plants	59	V Grant	Botanical Gazette	140 (4), 443-448	34	1979	Se3iqnhoufwC	Verne Grant	"8Qb6gMkAAAAJ"
association betweencarpophilus beetles cactus flowers	61	V Grant, WA Connell	Plant Systematics and Evolution	133, 99-102	31	1979	g5m5HwL7SMYC	Verne Grant	"8Qb6gMkAAAAJ"
pollination ofechinocereus fasciculatus andferocactus wislizenii	64	V Grant, KA Grant	Plant Systematics and Evolution	132, 85-90	33	1979	u_35RYKgDlwC	Verne Grant	"8Qb6gMkAAAAJ"
spectral efficiency phototaxis high arctic diptera	66	PG Kevan	Arctic and Alpine Research	11 (3), 349-352	6	1979	YsMSGLbcyi4C	Peter Kevan	"mbOeZkcAAAAJ"
pollination spectrum southwestern american cactus flora	66	V Grant, KA Grant	Plant Systematics and Evolution	133, 29-37	78	1979	BrmTIyaxlBUC	Verne Grant	"8Qb6gMkAAAAJ"
recognition rejection phenomena pollenpistil interaction	68	KR Shivanna	Proceedings of the Indian Academy of Sciences-Section B. Part	2, Plant …	35	1979	L8Ckcad2t8MC	Shivanna K R	"rdN6MzEAAAAJ"
winter feeding porcupines montane forests southwestern alberta	71	LD Harder			23	1979	KxtntwgDAa4C	Lawrence D. Harder	"8PWpj6cAAAAJ"
insecticides nontarget arthropods artemisia filifolia compositae	74	D Miller, P Kevan	The Southwestern Naturalist	439-446	3	1979	0EnyYjriUFMC	Peter Kevan	"mbOeZkcAAAAJ"
chemistry cephalic dufours gland secretions melissodes bees	74	SWT Batra, A Hefetz	Annals of the Entomological Society of America	72 (4), 514-515	24	1979	EUQCXRtRnyEC	Suzanne WT Batra	"Enyt8nAAAAAJ"
superterritory hypothesis critique bullies	75	JM Pleasants, BY Pleasants	The American Naturalist	114 (4), 609-614	23	1979	0EnyYjriUFMC	John Pleasants	"xM7ck9kAAAAJ"
economics territory size time budget goldenwinged sunbird	76	GH Pyke	The American Naturalist	114 (1), 131-145	157	1979	YsMSGLbcyi4C	Pyke, Graham H.	"RDpVYUMAAAAJ"
hybridization variation opuntia phaeacantha group central texas	77	V Grant, KA Grant	Botanical Gazette	140 (2), 208-215	43	1979	KlAtU1dfN6UC	Verne Grant	"8Qb6gMkAAAAJ"
new euglossinepollinated species dalechampia euphorbiaceae mexico	78	GL Webster, WS Armbruster	Brittonia	31, 352-357	4	1979	QIV2ME_5wuYC	W Scott Armbruster	"SjIc1aYAAAAJ"
lifehistory characteristics little brown bats myotis lucifugus alberta	79	DB Schowalter, JR Gunson, LD Harder	Canadian Field-Naturalist	93 (3), 243-251	75	1979	nb7KW1ujOQ8C	Lawrence D. Harder	"8PWpj6cAAAAJ"
chemistry mandibular gland secretion indian beepithitis smaragdula	80	A Hefetz, SWT Batra, MS Blum	Journal of Chemical Ecology	5, 753-758	21	1979	IWHjjKOFINEC	Suzanne WT Batra	"Enyt8nAAAAAJ"
hind tibiotarsal tibial spur articulations bees hymenoptera apoidea	81	JH Cane	Journal of the Kansas Entomological Society	123-137	13	1979	isC4tDSrTZIC	Jim Cane	"5WagfLMAAAAJ"
patchiness dispersion nectar resources evidence hot cold spots	81	JM Pleasants, M Zimmerman	Oecologia	41, 283-288	132	1979	Tyk-4Ss8FVUC	John Pleasants	"xM7ck9kAAAAJ"
pollination two species dalechampia euphorbiaceae mexico euglossine bees	86	WS Armbruster, GL Webster	Biotropica	278-283	143	1979	2P1L_qKh6hAC	W Scott Armbruster	"SjIc1aYAAAAJ"
optimal foraging bumblebees rule movement flowers within inflorescences	86	GH Pyke	Animal Behaviour	27, 1167-1181	208	1979	Tyk-4Ss8FVUC	Pyke, Graham H.	"RDpVYUMAAAAJ"
dioecious solanum species hermaphroditic origin example broad convergence	87	GJ Anderson	Nature	282 (5741), 836-838	122	1979	kNdYIx-mwKoC	gregory Anderson	"pH6mu0sAAAAJ"
nest colony characteristics stingless bees french guiana hymenoptera apidae	90	DW Roubik	Journal of the Kansas entomological Society	443-470	101	1979	D_sINldO8mEC	David Roubik	"Kr5N890AAAAJ"
nests eumenid wasp anterhynchium abdominale bengalense termite mound india	93	SWT Batra	Oriental insects	13 (1-2), 163-165	5	1979	_Qo2XoVZTnwC	Suzanne WT Batra	"Enyt8nAAAAAJ"
primeros datos sobre la dieta de la nutria lutra lutra l en aguas continentales de galicia	95	A Callejo Rey, JG RIVERA, S Bas-Lopez, JL Sanchez-Canals, ...	Doñana Acta Vertebrata	6 (2), 191-202	28	1979	fPk4N6BV_jEC	Javier Guitian	"TJtCQoYAAAAJ"
africanized honey bees stingless bees structure tropical plantpollinator communities	99	DW Roubik			81	1979	epqYDVWIO7EC	David Roubik	"Kr5N890AAAAJ"
natural polyesters dufours gland macrocyclic lactones form brood cell laminesters colletes bees	100	A Hefetz, HM Fales, SWT Batra	Science	204 (4391), 415-417	109	1979	_FxGoFyzp5QC	Suzanne WT Batra	"Enyt8nAAAAAJ"
nest defense foraging ethology neotropical sand wasp bembix multipicta hymenoptera sphecidae	105	JH Cane, MM Miyamoto	Journal of the Kansas Entomological Society	667-672	16	1979	O3NaXMp0MMsC	Jim Cane	"5WagfLMAAAAJ"
demise recovery native pollinator populations pesticide use economic implications	106	PG Kevan, WE LaBerge			40	1979	-7ulzOJl1JYC	Peter Kevan	"mbOeZkcAAAAJ"
behaviour feeding ecology new holland honeyeater phylidonyris novaehollandiae victoria	106	DC Paton	PhD thesis. Monash University, Melbourne.		58	1979	g5m5HwL7SMYC	David C. Paton	"uIa2XpUAAAAJ"
seed development dispersal dalechampiaeuphorbiaceae divergent patterns ecological consequences	108	WS ARMBRUSTER	Am. J. Bot., in press. AND GL WEBSTER	278-283	1	1979	YohjEiUPhakC	W Scott Armbruster	"SjIc1aYAAAAJ"
osmia cornifrons pithitis smaragdula two asian bees introduced united states crop pollination	112	SWT Batra			61	1979	ufrVoPGSRksC	Suzanne WT Batra	"Enyt8nAAAAAJ"
wound reactions twigs black walnut juglans nigra inflicted walnut shoot borer acrobasis demotella	113	JE Armstrong, EA McGinnes Jr	USDA Forest Service General Technical Report NC		1	1979	hC7cP41nSMkC	Joseph E. Armstrong	"0vBTIB4AAAAJ"
vegetation floral colors revealed ultraviolet light interpretational difficulties functional significance	117	PG Kevan	American Journal of Botany	66 (6), 749-751	54	1979	roLk4NBRz8UC	Peter Kevan	"mbOeZkcAAAAJ"
insects associated weeds northeastern united states quickweeds galinsoga ciliata g parviflora compositae	125	SWT Batra	Environmental Entomology	8 (6), 1078-1082	22	1979	RHpTSmoSYBkC	Suzanne WT Batra	"Enyt8nAAAAAJ"
insects associated weeds northeastern united states ii cinquefoils potentilla norvegica p recta rosaceae	126	SWT Batra	Journal of the New York Entomological Society	216-222	13	1979	bFI3QPDXJZMC	Suzanne WT Batra	"Enyt8nAAAAAJ"
geranyl acetate decenol cephalic secretion solitary waspsceliphron caementarium sphecidae hymenoptera	127	A Hefetz, SWT Batra	Experientia	35, 1138-1139	14	1979	qjMakFHDy7sC	Suzanne WT Batra	"Enyt8nAAAAAJ"
pollenpistil incompatibility petunia hybrida changes pistil following compatible incompatible intraspecific crosses	131	M Herrero, HG Dickinson	Journal of Cell Science	36 (1), 1-18	215	1979	u5HHmVD_uO8C	Maria Herrero	"paolBeUAAAAJ"
insects associated weeds northeastern united states iii chickweed stellaria media stitchwort s graminea caryophyllaceae	143	SWT Batra	Journal of the New York Entomological Society	223-235	12	1979	YsMSGLbcyi4C	Suzanne WT Batra	"Enyt8nAAAAAJ"
anatomical response recovery twigs juglans nigra following oviposition injury inflicted twospotted treehopper enchenopa biontata	147	JE Armstrong, WH Kearby, EA McGinnes Jr	Wood and Fiber Science	29-37	9	1979	YOwf2qJgpHMC	Joseph E. Armstrong	"0vBTIB4AAAAJ"
evoljucija organizmov	21	V Grant	Mir		11	1980	PR6Y55bgFSsC	Verne Grant	"8Qb6gMkAAAAJ"
birds scott conservation park	36	DC Paton, P JB			4	1980	Z5m8FVwuT1cC	David C. Paton	"uIa2XpUAAAAJ"
change status prunus gravesii	37	GJ Anderson			5	1980	7T2F9Uy0os0C	gregory Anderson	"pH6mu0sAAAAJ"
wood anatomy horsfieldia myrlsticaceae	43	JE Armstrong, TK Wilson	IAWA Journal	1 (3), 121-129	8	1980	5nxA0vEk-isC	Joseph E. Armstrong	"0vBTIB4AAAAJ"
diuresis hormonal control butterflies	48	SW Nicolson	Journal of Insect Physiology	26 (12), 841-846	30	1980	HDshCWvjkbEC	Susan W. Nicolson	"YK3ya9oAAAAJ"
status rare prunus gravesii small	49	GJ Anderson	Rhodora	82 (829), 113-129	17	1980	eflP2zaiRacC	gregory Anderson	"pH6mu0sAAAAJ"
genetic variation wood fraxinus americana	51	JE Armstrong, DT Funk	Wood and Fiber Science	112-120	11	1980	0EnyYjriUFMC	Joseph E. Armstrong	"0vBTIB4AAAAJ"
chemistry cephalic secretions eumenid wasps	53	A Hefetz, SWT Batra	Comparative Biochemistry and Physiology Part B: Comparative Biochemistry	65 …	19	1980	blknAaTinKkC	Suzanne WT Batra	"Enyt8nAAAAAJ"
nests solitary bee anthophora antiope punjab india	63	SWT Batra	Journal of the Kansas Entomological Society	112-114	11	1980	W7OEmFMy1HYC	Suzanne WT Batra	"Enyt8nAAAAAJ"
clonal microspecies hybrid origin opuntia lindheimeri group	69	V Grant, KA Grant	Botanical Gazette	141 (1), 101-106	37	1980	lSLTfruPkqcC	Verne Grant	"8Qb6gMkAAAAJ"
importance manna honeydew lerp diets honeyeaters	70	DC Paton	Emu	80 (4), 213-226	174	1980	5Ul4iDaHHb8C	David C. Paton	"uIa2XpUAAAAJ"
foraging behavior competing africanized honeybees stingless bees	71	DW Roubik	Ecology	61 (4), 836-845	253	1980	N5tVd3kTz84C	David Roubik	"Kr5N890AAAAJ"
behavioral observations noncalling males costa rican hyla ebraccata	73	MM Miyamoto, JH Cane	Biotropica	12 (3), 225-227	31	1980	xtRiw3GOFMkC	Jim Cane	"5WagfLMAAAAJ"
competition bumblebee pollinators rocky mountain plant communities	73	JM Pleasants	Ecology	61 (6), 1446-1459	253	1980	9yKSN-GCB0IC	John Pleasants	"xM7ck9kAAAAJ"
exploration natural enemies hydrilla verticillata eastern africa	74	RW Pemberton	US Army Engineer Waterways Experiment Station		16	1980	R3hNpaxXUhUC	robert pemberton	"EJcxNNcAAAAJ"
optimal foraging nectar feeding animals coevolution plants	76	GH Pyke	Foraging Behaviour	19-38	71	1980	PELIpwtuRlgC	Pyke, Graham H.	"RDpVYUMAAAAJ"
notes reproductive behavior costa rican population hyla ebraccata	80	MM Miyamoto, JH Cane	Copeia	1980 (4), 928-930	12	1980	Zph67rFs4hoC	Jim Cane	"5WagfLMAAAAJ"
inventorying worlds arid lands new crops model sonoran desert	83	RS Felger, L Leigh, SL Buchmann, DO Cornejo, MA Dimmitt, DS Gordon, ...			8	1980	dfsIfKJdRG4C	Stephen Buchmann	"tqms8REAAAAJ"
blueberry production new brunswick nova scotia maine reply wood et al	85	PC Kevan, EB Oppermann	Canadian Journal of Agricultural Economics/Revue canadienne d'agroeconomie …		21	1980	lvd772isFD0C	Peter Kevan	"mbOeZkcAAAAJ"
pollination relationships four sympatric species collinsia scrophulariaceae	88	WS Armbruster	Botanical Society of America Miscellaneous Series	158 (8)	4	1980	dTyEYWd-f8wC	W Scott Armbruster	"SjIc1aYAAAAJ"
removal foreign bodies upper airways bronchial tree small children	89	J Teixidor de Otto, F Negro, C Gutierrez	Zeitschrift fur Kinderchirurgie und Grenzgebiete	30 (2), 137-140	4	1980	8xutWZnSdmoC	Catalina Gutierrez-Chacón	"gao2q3QAAAAJ"
electrophoretic patterns proteins isozymes developing pistils petunia hybrida	89	DC Sastri, S KR			5	1980	sSrBHYA8nusC	Shivanna K R	"rdN6MzEAAAAJ"
scent color floral polymorphisms pollination biology polemonium viscosum nutt	90	C Galen, PG Kevan	American Midland Naturalist	281-289	125	1980	lmc2jWPfTJgC	Peter Kevan	"mbOeZkcAAAAJ"
mcleod gauge investigations capillary depression phenomena mercury vapor drag effect	92	JKN Sharma, HK Dwivedi, DR Sharma	Journal of Vacuum Science and Technology	17 (4), 820-825	8	1980	anf4URPfarAC	DR DEVINDER SHARMA	"_0rxcOwAAAAJ"
new species trigona cleptobiotic lestrimelitta french guiana hymenoptera apidae	94	DW Roubik	Revista de Biologia Tropical	28 (2), 263–269-263–269	18	1980	edDO8Oi4QzsC	David Roubik	"Kr5N890AAAAJ"
observations nesting biology melissodes persimilis ckllhymenoptera anthophoridae	95	SL Buchmann, CE Jones			4	1980	xtRiw3GOFMkC	Stephen Buchmann	"tqms8REAAAAJ"
pollenpistil interaction linum grandiflorum stigmasurface proteins stigma receptivity	95	S Ghosh, KR Shivanna	Proceedings of the Indian National Science Academy. Part B. Biological sciences		11	1980	a0OBvERweLwC	Shivanna K R	"rdN6MzEAAAAJ"
water balance osmoregulation onymacris plana tenebrionid beetle namib desert	95	SW Nicolson	Journal of Insect Physiology	26 (5), 315-320	83	1980	_FxGoFyzp5QC	Susan W. Nicolson	"YK3ya9oAAAAJ"
competition studies colonizing africanized honeybees native pollinators south america	96	DW Roubik			9	1980	WqliGbK-hY8C	David Roubik	"Kr5N890AAAAJ"
optimal foraging bumblebees calculation net rate energy intake optimal patch choice	97	GH Pyke	Theoretical population biology	17 (2), 232-246	120	1980	3fE2CSJIrl8C	Pyke, Graham H.	"RDpVYUMAAAAJ"
foraging behaviour australian honeyeaters review comparisons hummingbirds	97	GH Pyke	Australian Journal of Ecology	5 (4), 343-369	161	1980	WF5omc3nYNoC	Pyke, Graham H.	"RDpVYUMAAAAJ"
sexual behavior pheromones european hornet vespa crabro germana hymenoptera vespidae	99	SWT Batra	Journal of the Kansas Entomological Society	461-469	34	1980	4TOpqqG69KYC	Suzanne WT Batra	"Enyt8nAAAAAJ"
insects associated wild plants europe middle east biological control weeds surveys	102	RW Pemberton, EM Hoover	US Department of Agriculture, Science and Education Administration		37	1980	qxL8FJ1GzNcC	robert pemberton	"EJcxNNcAAAAJ"
pollen tube growth following compatible incompatible intraspecific pollinations petunia hybrida	102	M Herrero, HG Dickinson	Planta	148 (3), 217-221	90	1980	zYLM7Y9cAGgC	Maria Herrero	"paolBeUAAAAJ"
anthophora bees unusual glycerides maternal dufours glands serve larval food cell lining	102	B Norden, SWT Batra, HM Fales, A Hefetz, GJ Shaw	Science	207 (4435), 1095-1097	97	1980	2osOgNQ5qMEC	Suzanne WT Batra	"Enyt8nAAAAAJ"
efficacy mentor pollen overcoming intraspecific incompatibility petunia raphanus brassica	104	DC Sastri, KR Shivanna			8	1980	P5F9QuxV20EC	Shivanna K R	"rdN6MzEAAAAJ"
preliminary anthecological observations xiphidium caeruleum aublmonocotyledoneae haemodoraceae panama	111	SL Buchmann	Journal of the Kansas Entomological Society	685-699	25	1980	hMod-77fHWUC	Stephen Buchmann	"tqms8REAAAAJ"
altitudinal distribution cover size structure umbelliferous cushion plants high andes central chile	117	JJ Armesto, MK ARROYO, C VILLAGRAN	Acta oecologica. Serie Oecologia generalis Montreuil	1 (3), 327-332	53	1980	7T2F9Uy0os0C	Mary T. K. Arroyo	"tFVzdokAAAAJ"
winter use montane forests porcupines southwestern alberta preferences density effects temporal changes	119	LD Harder	Canadian Journal of Zoology	58 (1), 13-19	23	1980	hMod-77fHWUC	Lawrence D. Harder	"8PWpj6cAAAAJ"
pollenpistil interaction linum grandiflorum scanning electron microscopic observations proteins stigma surface	125	S Ghosh, KR Shivanna	Planta	149, 257-261	52	1980	4TOpqqG69KYC	Shivanna K R	"rdN6MzEAAAAJ"
ultrastructural physiological differences buds mature flowers petunia hybrida prior following pollination	131	M Herrero, HG Dickinson	Planta	148 (2), 138-145	36	1980	Zph67rFs4hoC	Maria Herrero	"paolBeUAAAAJ"
preflight thermogenesis conductance thermoregulation protea beetle trichostetha fascicularis scarabaeidae cetoniinae	132	SW Nicolson, GN Louw	South African journal of science		14	1980	pqnbT2bcN3wC	Susan W. Nicolson	"YK3ya9oAAAAJ"
seasonal cycle nests epicharis zonata bee whose cells wetseason water table hymenoptera anthophoridae	133	DW Roubik, CD Michener	Biotropica	56-60	65	1980	UxriW0iASnsC	David Roubik	"Kr5N890AAAAJ"
regulation haemolymph osmolarity ions green protea beetle trichostetha fascicularis dehydration rehydration	134	PJ Fielding, SW Nicolson	Comparative Biochemistry and Physiology Part A: Physiology	67 (4), 691-694	10	1980	abG-DnoFyZgC	Susan W. Nicolson	"YK3ya9oAAAAJ"
ecology behavior pheromones parasites management sympatric vernal bees colletes inaequalis c thoracicus c validus	134	SWT Batra	Journal of the Kansas Entomological Society	509-538	104	1980	eQOLeE2rZwMC	Suzanne WT Batra	"Enyt8nAAAAAJ"
suzuki	6	P Fritz, C Silva	Salatı		2	1981	_axFR9aDTf0C	Cláudia Inês da Silva	"iLjXY6UAAAAJ"
polyploidy	10	V Grant	Plant speciation	(2nd ed.), 283-368	19	1981	uLbwQdceFCQC	Verne Grant	"8Qb6gMkAAAAJ"
plant speciation	16	V Grant	Columbia university press		4880	1981	YOwf2qJgpHMC	Verne Grant	"8Qb6gMkAAAAJ"
technical bulletin	18	SWT Batra	US Department of Agriculture		3	1981	K3LRdlH-MEoC	Suzanne WT Batra	"Enyt8nAAAAAJ"
hybrid speciation	18	V Grant	Plant Speciation. Part	5. Natural Hybridization and its Products., 242-255	4	1981	dfsIfKJdRG4C	Verne Grant	"8Qb6gMkAAAAJ"
macroevolution conference	25	JE Armstrong, BA Drummond	Science	211 (4484), 774-774	1	1981	QIV2ME_5wuYC	Joseph E. Armstrong	"0vBTIB4AAAAJ"
factors promoting polyploidy	28	V Grant	Plant speciation	307-323	3	1981	_Ybze24A_UAC	Verne Grant	"8Qb6gMkAAAAJ"
brongniartieae benth hutch	29	MTK Arroyo	Advances in legume systematics		5	1981	ODE9OILHJdcC	Mary T. K. Arroyo	"tFVzdokAAAAJ"
genetic goal speciation	31	V Grant			15	1981	tS2w5q8j5-wC	Verne Grant	"8Qb6gMkAAAAJ"
optimal travel speeds animals	32	GH Pyke	The American Naturalist	118 (4), 475-487	97	1981	0EnyYjriUFMC	Pyke, Graham H.	"RDpVYUMAAAAJ"
membrane state pollen viability	35	KR Shivanna, J Heslop-Harrison	Annals of Botany	47 (6), 759-770	250	1981	2osOgNQ5qMEC	Shivanna K R	"rdN6MzEAAAAJ"
plant speciation columbia university press	42	V Grant	New York, New York, USA		15	1981	4vMrXwiscB8C	Verne Grant	"8Qb6gMkAAAAJ"
hummingbirds hover honeyeaters perch	44	GH Pyke	Animal Behaviour	29 (3), 861-867	55	1981	dhFuZR0502QC	Pyke, Graham H.	"RDpVYUMAAAAJ"
hummingbird foraging artificial inflorescences	50	GH Pyke	Behaviour Analysis Letters		14	1981	maZDTaKrznsC	Pyke, Graham H.	"RDpVYUMAAAAJ"
gene flow homogeneity species populations	53	V Grant			73	1981	9Nmd_mFXekcC	Verne Grant	"8Qb6gMkAAAAJ"
biological control weeds principles prospects	54	SWT Batra			30	1981	hMod-77fHWUC	Suzanne WT Batra	"Enyt8nAAAAAJ"
honeyeater foraging test optimal foraging theory	54	GH Pyke	Animal Behaviour	29 (3), 878-888	48	1981	7PzlFSSx8tAC	Pyke, Graham H.	"RDpVYUMAAAAJ"
bumblebee response variation nectar availability	54	JM Pleasants	Ecology	62 (6), 1648-1661	227	1981	IjCSPb-OGe4C	John Pleasants	"xM7ck9kAAAAJ"
breeding systems pollination biology leguminosae	55	MTK Arroyo	Advances in Legume Systematics	723-769	540	1981	1qzjygNMrQYC	Mary T. K. Arroyo	"tFVzdokAAAAJ"
natural mixed colony melipona hymenoptera apidae	56	DW Roubik	Journal of the Kansas Entomological Society	263-268	16	1981	KUbvn5osdkgC	David Roubik	"Kr5N890AAAAJ"
optimal nectar production hummingbird pollinated plant	59	GH Pyke	Theoretical Population Biology	20 (3), 326-343	64	1981	aqlVkmm33-oC	Pyke, Graham H.	"RDpVYUMAAAAJ"
apple insect control hudson valley highland new york	62	RW Weires, SR Alm	Insecticide and Acaricide Tests	6 (1), 27-28	2	1981	maZDTaKrznsC	Steven Alm	"gDZHSl8AAAAJ"
insects fungi associated carduus thistles compositae	63	SWT Batra, JR Coulson, PH Dunn, PE Boldt			63	1981	a0OBvERweLwC	Suzanne WT Batra	"Enyt8nAAAAAJ"
premigratory changes time budgets territorial hummingbirds	65	FL Carpenter, MA Hixon, DC Paton	American Zoologist	21 (4), 921-921	4	1981	eQOLeE2rZwMC	David C. Paton	"uIa2XpUAAAAJ"
nocturnal flight activity moths lepidoptera alpine tundra	65	DM Kendall, PG Kevan, JD LaFontaine	The Canadian Entomologist	113 (7), 607-614	15	1981	KxtntwgDAa4C	Peter Kevan	"mbOeZkcAAAAJ"
induction haustoria sopubia delphinifolia scrophulariaceae	66	A SAHAI, KR Shivanna	Annals of Botany	48 (6), 927-930	5	1981	OU6Ihb5iCvQC	Shivanna K R	"rdN6MzEAAAAJ"
isotope hydrology groundwaters pampa del tamarugal chile	67	P Fritz, O Suzuki, C Silva, E Salati	Journal of Hydrology	53 (1-2), 161-184	134	1981	rmuvC79q63oC	Cláudia Inês da Silva	"iLjXY6UAAAAJ"
simple graphical method pressure determination mcleod gauge	69	JKN Sharma, DR Sharma, HK Dwivedi	Vacuum	31 (4-5), 195-197	2	1981	QYdC8u9Cj1oC	DR DEVINDER SHARMA	"_0rxcOwAAAAJ"
production dilute nectars hummingbird honeyeater flowers	70	GH Pyke, NM Waser	Biotropica	260-270	368	1981	IjCSPb-OGe4C	Pyke, Graham H.	"RDpVYUMAAAAJ"
die klebstoffhaare den antheren von cyclanthera pedata cucurbitaceae	73	S Vogel	Plant Systematics and Evolution	137 (4), 291-316	26	1981	UebtZRa9Y70C	Stefan Vogel	"PqUQMY4AAAAJ"
optimal foraging hummingbirds rule movement inflorescences	73	GH Pyke	Animal Behaviour	29 (3), 889-896	105	1981	Se3iqnhoufwC	Pyke, Graham H.	"RDpVYUMAAAAJ"
plant phenological patterns high andean cordillera central chile	74	MTK Arroyo, JJ Armesto, C Villagrán	The Journal of Ecology	69 (1), 205-223	309	1981	bnK-pcrLprsC	Mary T. K. Arroyo	"tFVzdokAAAAJ"
dufours gland secretion cell linings bees hymenoptera apoidea	75	JH Cane	Journal of Chemical Ecology	7, 403-410	126	1981	1yQoGdGgb4wC	Jim Cane	"5WagfLMAAAAJ"
systematic evolutionary consideration species solanum section basarthrum	84	GJ Anderson			61	1981	maZDTaKrznsC	gregory Anderson	"pH6mu0sAAAAJ"
role pollenwall proteins intraspecific incompatibility saccharum bengalense	86	DC Sastri, KR Shivanna			20	1981	NMxIlDl6LWMC	Shivanna K R	"rdN6MzEAAAAJ"
international activity biological control weeds patterns limitations needs	87	RW Pemberton			11	1981	isC4tDSrTZIC	robert pemberton	"EJcxNNcAAAAJ"
anatomy root stem nodules dacrydium fonckii phil florin podocarpaceae	88	D Medan, RD Tortosa	Botanical Journal of the Linnean Society	83 (2), 85-91	7	1981	k_7cPK9k7w8C	Medan Diego	"GfiU00IAAAAJ"
anthecology mouriri myrtilloides melastomataceae memecyleae oil flower panama	90	SL Buchmann, MD Buchmann	Biotropica	24-Jul	76	1981	aqlVkmm33-oC	Stephen Buchmann	"tqms8REAAAAJ"
stigmasurface esterase activity stigma receptivity taxa characterized wet stigmas	97	KR Shivanna, DC Sastri	Annals of Botany	47 (1), 53-64	85	1981	Y0pCki6q_DkC	Shivanna K R	"rdN6MzEAAAAJ"
pheromonal cues direct mateseeking behavior malecolletes cunicularius hymenoptera colletidae	99	JH Cane, JO Tengö	Journal of Chemical Ecology	7, 427-436	70	1981	LkGwnXOMwfcC	Jim Cane	"5WagfLMAAAAJ"
pollen tube development petunia hybrida following compatible incompatible intraspecific matings	102	M Herrero, HG Dickinson	Journal of Cell Science	47 (1), 365-383	148	1981	2osOgNQ5qMEC	Maria Herrero	"paolBeUAAAAJ"
evaluation permethrin carbaryl amitraz control northern fowl mites caged chickens	107	CH COLLISON, RG DANKA, DR KENNELL	Poultry science	60 (8), 1812-1817	18	1981	YOwf2qJgpHMC	Robert Danka	"LMaZC00AAAAJ"
correlations cytomorphology style stigma details pollenpistil interaction	114	KR Shivanna			8	1981	u9iWguZQMMsC	Shivanna K R	"rdN6MzEAAAAJ"
heterostyly inprimula finestructural cytochemical features stigma style inprimula vulgaris huds	115	Y Heslop-Harrison, J Heslop-Harrison, KR Shivanna	Protoplasma	107, 171-187	91	1981	YsMSGLbcyi4C	Shivanna K R	"rdN6MzEAAAAJ"
significance pollen diet new holland honeyeater phylidonyris novaehollandiae aves meliphagidae	120	DC Paton	Australian Journal of Zoology	29 (2), 217-224	34	1981	WbkHhVStYXYC	David C. Paton	"uIa2XpUAAAAJ"
effects inflorescence height number flowers per inflorescence fruit set waratahs telopea speciosissima	120	GH Pyke	Australian Journal of Botany	29 (4), 419-424	49	1981	9ZlFYXVOiuMC	Pyke, Graham H.	"RDpVYUMAAAAJ"
comparative foraging behavior apis mellifera trigona corvina hymenoptera apidae baltimora recta compositae	121	DW Roubik	Revista de Biologia Tropical	29 (2), 177–183-177–183	75	1981	35N4QoGY0k4C	David Roubik	"Kr5N890AAAAJ"
macroscopic microscopic study compartmentalization wound closure mechanical wounding black walnut trees	125	JE Armstrong, AL Shigo, DT Funk, EA McGinnes, DE Smith	Wood and Fiber Science	275-291	54	1981	WF5omc3nYNoC	Joseph E. Armstrong	"0vBTIB4AAAAJ"
first establishment rhinocyllus conicus froelich maryland pennsylvania thistle control coleoptera curculionidae	131	SWT Batra			4	1981	ULOm3_A8WrAC	Suzanne WT Batra	"Enyt8nAAAAAJ"
heterostyly inprimula sites pollen inhibition effects pistil constituents compatible incompatible pollentube growth	138	KR Shivanna, J Heslop-Harrison, Y Heslop-Harrison	Protoplasma	107, 319-337	96	1981	IjCSPb-OGe4C	Shivanna K R	"rdN6MzEAAAAJ"
puccinia xanthii forma specialis ambrosiatrifidae microcyclic rust biological control giant ragweed ambrosia trifida compositae	145	SWT Batra	Mycopathologia	73, 61-64	31	1981	NMxIlDl6LWMC	Suzanne WT Batra	"Enyt8nAAAAAJ"
punctuated equilibria critique	34	V Grant			17	1982	UxriW0iASnsC	Verne Grant	"8Qb6gMkAAAAJ"
obligate necrophagy social bee	35	DW Roubik	Science	217 (4564), 1059-1060	123	1982	Fu2w8maKXqMC	David Roubik	"Kr5N890AAAAJ"
africanized bees confirmed panama	37	SL Buchmann			5	1982	kz9GbA2Ns4gC	Stephen Buchmann	"tqms8REAAAAJ"
fruit set lambertia formosa smproteaceae	46	GH Pyke	Australian Journal of Botany	30 (1), 39-45	25	1982	HDshCWvjkbEC	Pyke, Graham H.	"RDpVYUMAAAAJ"
chromosome number patterns primitive angiosperms	51	V Grant	Botanical Gazette	143 (3), 390-394	38	1982	3fE2CSJIrl8C	Verne Grant	"8Qb6gMkAAAAJ"
factors affecting fruit set inagua de aranjuezpear	52	M Herrero	Fruit Set and Development, XXI IHC	139, 91-96	64	1982	5nxA0vEk-isC	Maria Herrero	"paolBeUAAAAJ"
pollenpistil interaction control fertilization	54	KR Shivanna	Experimental embryology of vascular plants	131-174	61	1982	hqOjcs7Dif8C	Shivanna K R	"rdN6MzEAAAAJ"
moult juvenile curlew sandpipers southern australia	57	DC Paton, BJ Wykes, P Dann	Emu-Austral Ornithology	82 (1), 54-56	2	1982	YsMSGLbcyi4C	David C. Paton	"uIa2XpUAAAAJ"
analysis malemale aggression guanaco male groups	58	P Wilson			8	1982	Fu2w8maKXqMC	Paul Siri Wilson	"T4KYzo4AAAAJ"
periodicities chromosome numbers angiosperms	58	V Grant	Botanical Gazette	143 (3), 379-389	59	1982	O3NaXMp0MMsC	Verne Grant	"8Qb6gMkAAAAJ"
scanning behavior juncos gametheoretical approach	60	HR Pulliam, GH Pyke, T Caraco	Journal of Theoretical Biology	95 (1), 89-103	281	1982	qjMakFHDy7sC	Pyke, Graham H.	"RDpVYUMAAAAJ"
field method sampling chemicals released active insects	62	JH Cane, T Jonsson	Journal of Chemical Ecology	8, 15-21	5	1982	3s1wT3WcHBgC	Jim Cane	"5WagfLMAAAAJ"
foraging bumblebees rule departure inflorescence	63	GH Pyke	Canadian Journal of Zoology	60 (3), 417-428	110	1982	LkGwnXOMwfcC	Pyke, Graham H.	"RDpVYUMAAAAJ"
breeding systems montane tropical cloud forest venezuela	64	C Sobrevila, MTK Arroyo	Plant Systematics and Evolution	140 (1), 19-37	186	1982	tKAzc9rXhukC	Mary T. K. Arroyo	"tFVzdokAAAAJ"
unusual new species dalechampia euphorbiaceae surinam	66	GL Webster, WS Armbruster	Systematic Botany	484-488	11	1982	Y5dfb0dijaUC	W Scott Armbruster	"SjIc1aYAAAAJ"
hornfaced bee efficient pollination small farm orchards	66	SWT Batra	USDA		23	1982	hC7cP41nSMkC	Suzanne WT Batra	"Enyt8nAAAAAJ"
polyploidy wood anatomy mature white ash fraxinus americana	67	JE Armstrong	Wood and Fiber Science	331-339	13	1982	kNdYIx-mwKoC	Joseph E. Armstrong	"0vBTIB4AAAAJ"
taxa constitute sexes single dioecious species solanum	68	GJ Anderson, DA Levine	Taxon	31 (4), 667-672	1	1982	PVgj2kMGcgYC	gregory Anderson	"pH6mu0sAAAAJ"
competition among pollinators quantification available resources	68	M Zimmerman, JM Pleasants	Oikos	381-383	44	1982	Se3iqnhoufwC	John Pleasants	"xM7ck9kAAAAJ"
partitioning nectar sources australian honeyeater community	68	HA Ford, DC Paton	Australian Journal of Ecology	7 (2), 149-159	110	1982	35N4QoGY0k4C	David C. Paton	"uIa2XpUAAAAJ"
diet new holland honeyeater phylidonyris novaehollandiae	68	DC PATON	Australian Journal of Ecology	7 (3), 279-298	147	1982	lSLTfruPkqcC	David C. Paton	"uIa2XpUAAAAJ"
exploration natural enemies passiflora mollissima andes	69	RW Pemberton	US Department of Agriculture, Biological Control of Weeds Laboratory		3	1982	NhqRSupF_l8C	robert pemberton	"EJcxNNcAAAAJ"
comparison two pumping speed measuring methods oil diffusion pumps	72	JKN Sharma, DR Sharma	Vacuum	32 (5), 253-256	9	1982	nZcligLrVowC	DR DEVINDER SHARMA	"_0rxcOwAAAAJ"
three taxa constitute sexes single dioecious species solanum	72	GJ Anderson, DA Levine	Taxon	31 (4), 667-672	39	1982	O3NaXMp0MMsC	gregory Anderson	"pH6mu0sAAAAJ"
evolution lipid exocrine secretions bees hymenoptera apoidea	73	JH Cane	University of Kansas, Entomology		5	1982	j3f4tGmQtD8C	Jim Cane	"5WagfLMAAAAJ"
natural pentaploids opuntia lindheimeriphaeacantha group texas	73	V Grant, KA Grant	Botanical Gazette	143 (1), 117-120	19	1982	Tiz5es2fbqcC	Verne Grant	"8Qb6gMkAAAAJ"
influence honeyeaters flowering strategies australian plants	73	DC Paton	Pollination and evolution	95-108	43	1982	u_35RYKgDlwC	David C. Paton	"uIa2XpUAAAAJ"
hair morphology relationships species insolanum sectbasarthrum	74	A Seithe, GJ Anderson	Plant Systematics and Evolution	139, 229-256	37	1982	ldfaerwXgEUC	gregory Anderson	"pH6mu0sAAAAJ"
anatomical cytochemical studies stigma style legumes	75	S Ghosh, KR Shivanna	Botanical Gazette	143 (3), 311-318	35	1982	ZeXyd9-uunAC	Shivanna K R	"rdN6MzEAAAAJ"
los prados de siega con malva moschata arrhenatherion elatioris en galicia	76	J Izco, JG Rivera	Pastos	12 (2), 255-264	12	1982	J_g5lzvAfSwC	Javier Guitian	"TJtCQoYAAAAJ"
ecological impact africanized honeybees native neotropical pollinators	77	DW Roubik			45	1982	tYavs44e6CUC	David Roubik	"Kr5N890AAAAJ"
efficacy organic solvents storing pollen grains leguminous taxa	78	R Mishra, KR Shivanna	Euphytica	31, 991-995	23	1982	YFjsv_pBGBYC	Shivanna K R	"rdN6MzEAAAAJ"
water loss oxygen consumption colour change inwaterproofreed frogs hyperolius	86	PC Withers, GN Louw, S Nicholson	South African Journal of Science	78, 30-32	38	1982	dhFuZR0502QC	Susan W. Nicolson	"YK3ya9oAAAAJ"
study molecular flow inside test dome connected diameter diffusion pump	88	JKN Sharma, DR Sharma	Vacuum	32 (5), 283-291	3	1982	F9fV5C73w3QC	DR DEVINDER SHARMA	"_0rxcOwAAAAJ"
measurement estimation functional proboscis length bumblebees hymenoptera apidae	93	LD Harder	Canadian Journal of Zoology	60 (5), 1073-1079	109	1982	Zph67rFs4hoC	Lawrence D. Harder	"8PWpj6cAAAAJ"
divergent pollination systems sympatric species south american dalechampia euphorbiaceae	96	WS Armbruster, GL Webster	American Midland Naturalist	325-337	32	1982	_Qo2XoVZTnwC	W Scott Armbruster	"SjIc1aYAAAAJ"
seed production dispersal dalechampia euphorbiaceae divergent patterns ecological consequences	108	WS Armbruster	American Journal of Botany	69 (9), 1429-1440	37	1982	IWHjjKOFINEC	W Scott Armbruster	"SjIc1aYAAAAJ"
osmoregulation temperature effects water loss oxygen consumption two species african scorpion	110	HG Robertson, SW Nicolson, GN Louw	Comparative Biochemistry and Physiology Part A: Physiology	71 (4), 605-609	29	1982	_Qo2XoVZTnwC	Susan W. Nicolson	"YK3ya9oAAAAJ"
local geographic distributions bumblebees near crested butte colorado competition community structure	110	GH Pyke	Ecology	63 (2), 555-573	237	1982	Y0pCki6q_DkC	Pyke, Graham H.	"RDpVYUMAAAAJ"
lepidopteran cuticular protein comparisons different morphological regions metamorphic stages species	111	DL Cox	University of Illinois at Urbana-Champaign		3	1982	ldfaerwXgEUC	Diana L. Cox-Foster	"p3nOyO8AAAAJ"
effects pistil extracts vitro responses compatible incompatible pollen petunia hybrida vilm	111	N Sharma, KR Shivanna			27	1982	mB3voiENLucC	Shivanna K R	"rdN6MzEAAAAJ"
moult new holland honeyeaters phylidonyris novaehollandiae aves meliphagidae victoria moult adults	115	DC Paton	Wildlife Research	9 (2), 331-344	14	1982	YFjsv_pBGBYC	David C. Paton	"uIa2XpUAAAAJ"
flightless beetles stingless bees phoresy scotocryptine beetles leiodidae meliponine hosts apidae	118	DW Roubik, QD Wheeler	Journal of the Kansas Entomological Society	125-135	38	1982	0KyAp5RtaNEC	David Roubik	"Kr5N890AAAAJ"
moult new holland honeyeaters phylidonyris novaehollandiae aves meliphagidae victoria ii moult juveniles	119	DC Paton	Wildlife Research	9 (2), 345-356	9	1982	t7zJ5fGR-2UC	David C. Paton	"uIa2XpUAAAAJ"
seed germination seedling morphogenesis parasitic angiosperms families scrophulariaceae orobanchaceae	120	A Sahai, KR Shivanna			26	1982	TFP_iSt0sucC	Shivanna K R	"rdN6MzEAAAAJ"
simultaneous measurement evaporative water loss oxygen consumption thoracic temperature flight carpenter bee	129	SW Nicolson, GN Louw	Journal of Experimental Zoology	222 (3), 287-296	100	1982	Y0pCki6q_DkC	Susan W. Nicolson	"YK3ya9oAAAAJ"
seasonality colony food storage brood production adult survivorship studies melipona tropical forest hymenoptera apidae	137	DW Roubik	Journal of the Kansas Entomological Society	789-800	104	1982	M05iB0D1s5AC	David Roubik	"Kr5N890AAAAJ"
community studies pollination ecology high temperate andes central chile pollination mechanisms altitudinal variation	138	MTK Arroyo, R Primack, J Armesto	American Journal of Botany	69 (2), 82-97	616	1982	kRWSkSYxWN8C	Mary T. K. Arroyo	"tFVzdokAAAAJ"
exocrine secretions bees iv macrocyclic lactones isopentenyl esters dufours gland secretions ofnomia bees hymenoptera halictidae	144	RM Duffield, WE LaBerge, JH Cane, JW Wheeler	Journal of chemical ecology	8, 535-543	33	1982	k_IJM867U9cC	Jim Cane	"5WagfLMAAAAJ"
stratum tree flower selection tropical bees implications reproductive biology outcrossing cochlospermum vitifolium panama	145	DW Roubik, JD Ackerman, C Copenhaver, BH Smith	Ecology	63 (3), 712-720	40	1982	b0M2c_1WBrUC	David Roubik	"Kr5N890AAAAJ"
comparative study exocrine products cleptoparasitic bees holcopasites hosts calliopsis hymenoptera anthophoridae andrenidae	153	A Hefetz, GC Eickwort, MS Blum, J Cane, GE Bohart	Journal of Chemical Ecology	8, 1389-1397	41	1982	08ZZubdj9fEC	Jim Cane	"5WagfLMAAAAJ"
evolution inflorescence size height waratah telopea speciosissima difficulties interpreting correlations plants traits fruit set	164	GH Pyke	Pollination and Evolution	91-94	18	1982	_B80troHkn4C	Pyke, Graham H.	"RDpVYUMAAAAJ"
impact feeding coleophora parthenica meyrick lep coleophoridae tissues physiology reproduction host salsola australis rb chenopodiaceae	175	RW Pemberton			1	1982	J_g5lzvAfSwC	robert pemberton	"EJcxNNcAAAAJ"
electrostatics pollination	31	EH Erickson, SL Buchmann			91	1983	5nxA0vEk-isC	Stephen Buchmann	"tqms8REAAAAJ"
buzz pollination angiosperms	32	SL Buchmann			1054	1983	u-x6o8ySG0sC	Stephen Buchmann	"tqms8REAAAAJ"
synthetic theory strikes back	33	V Grant	Biologisches Zentralblatt	102 (2), 149-158	19	1983	cFHS6HbyZ2cC	Verne Grant	"8Qb6gMkAAAAJ"
apuntes sobre la flora gallega	33	J Izco, J Guitián, J Amigo, J Rodríguez-Oubiña	Trabajos compostelanos de Biología	10, 87-96	20	1983	tKAzc9rXhukC	Javier Guitian	"TJtCQoYAAAAJ"
pollenpistil interaction chickpea	38	M Malti, KR Shivanna			13	1983	1qzjygNMrQYC	Shivanna K R	"rdN6MzEAAAAJ"
ecophysiology zoophilic pollination	38	S Vogel	in LANGE, O. L., NOBEL, P. S., OSMOND, C. B., ZIEGLER, H. (eds …		193	1983	_FxGoFyzp5QC	Stefan Vogel	"PqUQMY4AAAAJ"
insects flower visitors pollinators	42	PG Kevan, HG Baker	Annual review of entomology	28 (1), 407-453	1254	1983	VOx2b1Wkg3QC	Peter Kevan	"mbOeZkcAAAAJ"
structure plant pollinator communities	46	JM Pleasants			62	1983	WF5omc3nYNoC	John Pleasants	"xM7ck9kAAAAJ"
animal movements optimal foraging approach	46	GH Pyke	The Ecology of Animal Movement	31-Jul	133	1983	k8Z6L05lTy4C	Pyke, Graham H.	"RDpVYUMAAAAJ"
waratah inflorescences high large	51	GH Pyke, DC Paton	Pollination	82, 57-68	10	1983	4fGpz3EwCPoC	David C. Paton	"uIa2XpUAAAAJ"
waratah inflorescences high large	52	GH Pyke, DC Paton	Pollination '	'82, 57-68	10	1983	tkaPQYYpVKoC	Pyke, Graham H.	"RDpVYUMAAAAJ"
behavior hawkmoths flowers datura meteloides	53	V Grant	Botanical Gazette	144 (2), 280-284	78	1983	dTyEYWd-f8wC	Verne Grant	"8Qb6gMkAAAAJ"
jojobaan excellent little known pollen plant bees	56	JO Schmidt, SL Buchmann			2	1983	FAceZFleit8C	Stephen Buchmann	"tqms8REAAAAJ"
hummingbirds feeding exudates diseased scrub oak	56	PG Kevan, SD Helens, I Baker	The Condor	85 (2), 251-252	11	1983	yqoGN6RLRZoC	Peter Kevan	"mbOeZkcAAAAJ"
flight ranges melipona trigona tropical forest	56	DW Roubik, M Aluja	Journal of the Kansas Entomological Society	217-222	193	1983	nrtMV_XWKgEC	David Roubik	"Kr5N890AAAAJ"
thermodynamics nests two melipona species brasil	57	DW Roubik, FJA Peralta	Acta amazonica	13 (2), 453-466	69	1983	R3hNpaxXUhUC	David Roubik	"Kr5N890AAAAJ"
analysis instaneous census method heathland birds	59	GH Pyke	Wildlife Research	10 (3), 521-526	12	1983	YFjsv_pBGBYC	Pyke, Graham H.	"RDpVYUMAAAAJ"
hawkmoth pollination mirabilis longiflora nyctaginaceae	60	V Grant, KA Grant	Proceedings of the National Academy of Sciences	80 (5), 1298-1299	59	1983	eQOLeE2rZwMC	Verne Grant	"8Qb6gMkAAAAJ"
dance language recruitment honeybee apis mellifera l	64	RM Goodwin	University of Auckland		1	1983	8k81kl-MbHgC	Mark Goodwin	"h5ZW3dkAAAAJ"
nectar production patterns ipomopsis aggregata polemoniaceae	65	JM Pleasants	American Journal of Botany	70 (10), 1468-1475	219	1983	2osOgNQ5qMEC	John Pleasants	"xM7ck9kAAAAJ"
effect time ga treatment onagua de aranjuezpear fruit set	66	M Herrero	Flowering and Fruit Set in Fruit Trees	149, 211-216	12	1983	HDshCWvjkbEC	Maria Herrero	"paolBeUAAAAJ"
pollen diffusates crotalaria retusa role ph regulation	70	N Sharma, KR Shivanna	Annals of Botany	52 (2), 165-170	12	1983	4OULZ7Gr8RgC	Shivanna K R	"rdN6MzEAAAAJ"
floral colors insect eye mean	70	PG Kevan	Handbook of experimental pollination biology	30-Mar	192	1983	W7OEmFMy1HYC	Peter Kevan	"mbOeZkcAAAAJ"
distribution standing crop nectar really tell us	73	JM Pleasants, M Zimmerman	Oecologia	57, 412-414	54	1983	ufrVoPGSRksC	John Pleasants	"xM7ck9kAAAAJ"
honeybees feeding honeydew exudate diseased gambels oak colorado	76	PG Kevan, SS Helens, I Baker	Journal of Apicultural Research	22 (1), 53-56	7	1983	uc_IGeMz5qoC	Peter Kevan	"mbOeZkcAAAAJ"
weight gain adjustment feeding territory size migrant hummingbirds	76	FL Carpenter, DC Paton, MA Hixon	Proceedings of the National Academy of Sciences	80 (23), 7259-7263	274	1983	RGFaLdJalmkC	David C. Paton	"uIa2XpUAAAAJ"
flower handling efficiency bumble bees morphological aspects probing time	80	LD Harder	Oecologia	57 (1), 274-280	229	1983	Tyk-4Ss8FVUC	Lawrence D. Harder	"8PWpj6cAAAAJ"
rna protein synthesis pollen germination tube growth zephyranthes	83	S Ghosh, KR Shivanna	Plant Physiol Biochem	10, 1-10	4	1983	5ugPr518TE4C	Shivanna K R	"rdN6MzEAAAAJ"
pollination cranberries vaccinium macrocarpon cultivated marshes ontario	83	PG Kevan, RM Gadawski, SD Kevan, SE Gadawski	Proceedings of the Entomological Society of Ontario	114, 45-53	47	1983	UebtZRa9Y70C	Peter Kevan	"mbOeZkcAAAAJ"
nest colony characteristics stingless bees panama hymenoptera apidae	83	DW Roubik	Journal of the Kansas Entomological Society	327-355	226	1983	CHSYGLWDkRkC	David Roubik	"Kr5N890AAAAJ"
pollengrain interactions neotropical costus effects clump size competitors	88	DW Schemske, C Fenster	Pollen: Biology and Implications for Plant Breeding	405-410	63	1983	u9iWguZQMMsC	Charles B. Fenster	"Mp2aG9wAAAAJ"
new genus species hypoaspidinae acari laelapidae nests stingless bees	89	M Delfinado-Baker, EW Baker, DW Roubik	International journal of acarology	9 (4), 195-203	23	1983	W7OEmFMy1HYC	David Roubik	"Kr5N890AAAAJ"
competition nectar introduced honey bees native north american bees ants	92	WM Schaffer, DW Zeh, SL Buchmann, S Kleinhans, MV Schaffer, J Antrim	Ecology	64 (3), 564-577	203	1983	Tyk-4Ss8FVUC	Stephen Buchmann	"tqms8REAAAAJ"
effects dimethoate sprays honey bee foraging behavior pennsylvania apple orchards	95	RG Danka			3	1983	O3NaXMp0MMsC	Robert Danka	"LMaZC00AAAAJ"
zur arthropodenfauna eines xerothermen steilhanges sonderrain bei bad wildungen nordhessen	95	T Tscharntke			5	1983	WMtz-WDmgKQC	Teja Tscharntke	"X36HAGcAAAAJ"
functional differences proboscides shortand longtongued bees hymenoptera apoidea	95	LD Harder	Canadian Journal of Zoology	61 (7), 1580-1586	60	1983	_Qo2XoVZTnwC	Lawrence D. Harder	"8PWpj6cAAAAJ"
nectar production rates asclepias quadrifolia causes consequences individual variation	97	JM Pleasants, SJ Chaplin	Oecologia	59, 232-238	200	1983	zYLM7Y9cAGgC	John Pleasants	"xM7ck9kAAAAJ"
influence plant characters honeyeater size levels pollination australian plants	99	DC Paton	Handbook of experimental pollination biology	235-248	35	1983	kRWSkSYxWN8C	David C. Paton	"uIa2XpUAAAAJ"
heterostyly inprimula pollen water economy factor intramorphincompatibility response	99	KR Shivanna, J Heslop-Harrison, Y Heslop-Harrison	Protoplasma	117, 175-184	47	1983	YOwf2qJgpHMC	Shivanna K R	"rdN6MzEAAAAJ"
seasonal pattern abundance honeyeaters food resources heathland areas near sydney	100	GH PYKE	Australian journal of ecology	8 (3), 217-233	97	1983	UebtZRa9Y70C	Pyke, Graham H.	"RDpVYUMAAAAJ"
dufours gland lipid chemistry three species centris bees hymenoptera apoidea anthophoridae	101	JH Cane, RW Brooks	Comparative Biochemistry and Physiology Part B: Comparative Biochemistry	76 …	21	1983	hMod-77fHWUC	Jim Cane	"5WagfLMAAAAJ"
taxonomic revision genus xylocopa latreille hymenoptera anthophoridae southern africa	101	CD Eardley			62	1983	Tyk-4Ss8FVUC	Connal Eardley	"DPI_6bYAAAAJ"
taxonomic revision genus xylocopa latreille hymenoptera anthrophoridae southern africa	102	CD Eardley			1	1983	753uPZTt4RUC	Connal Eardley	"DPI_6bYAAAAJ"
systematic geographical distribution hawkmoth flowers temperate north american flora	102	V Grant	Botanical Gazette	144 (3), 439-449	144	1983	t6usbXjVLHcC	Verne Grant	"8Qb6gMkAAAAJ"
predator avoidance posturing grasshoppers orthoptera acrididae colorado alpine plains	104	PG Kevan, JGH Cant, DKME Kevan	The Canadian Entomologist	115 (2), 115-122	9	1983	bnK-pcrLprsC	Peter Kevan	"mbOeZkcAAAAJ"
natural age size pinus sylvestris picea abies mire inland part northern sweden	104	J Ågren, L Isaksson, O Zackrisson	Ecography	6 (3), 228-237	41	1983	SeFeTyx0c_EC	Jon Ågren	"yxf8wX8AAAAJ"
mandibular gland secretions solitary bees hymenoptera apoidea potential nest cell disinfection	105	JH Cane, S Gerdin, G Wife	Journal of the Kansas Entomological Society	199-204	69	1983	_FxGoFyzp5QC	Jim Cane	"5WagfLMAAAAJ"
olfactory evaluation andrena host nest suitability kleptoparasitic nomada bees hymenoptera apoidea	107	JH Cane	Animal Behaviour	31 (1), 138-144	47	1983	JV2RwH3_ST0C	Jim Cane	"5WagfLMAAAAJ"
aerobiology pollen abundance dispersal native stand jojoba simmondsia chinensis arizona	108	SL Buchmann, MK O'Rourke, CW Shipman			6	1983	uc_IGeMz5qoC	Stephen Buchmann	"tqms8REAAAAJ"
effects biogenic amines hormones butterfly malpighian tubules dopamine stimulates fluid secretion	108	SW Nicolson, RP Millar	Journal of Insect Physiology	29 (8), 611-615	31	1983	RHpTSmoSYBkC	Susan W. Nicolson	"YK3ya9oAAAAJ"
territory area flower density time budgeting hummingbirds experimental theoretical analysis	108	MA Hixon, FL Carpenter, DC Paton	The American Naturalist	122 (3), 366-391	243	1983	J_g5lzvAfSwC	David C. Paton	"uIa2XpUAAAAJ"
chemistry function mandibular gland products bees genusexoneura hymenoptera anthophoridae	109	JH Cane, CD Michener	Journal of chemical ecology	9, 1525-1531	39	1983	J-pR_7NvFogC	Jim Cane	"5WagfLMAAAAJ"
relationship time since last fire flowering telopea speciosissima r br lambertia formosa sm	116	GH Pyke	Australian Journal of Botany	31 (3), 293-296	51	1983	M3ejUd6NZC8C	Pyke, Graham H.	"RDpVYUMAAAAJ"
halictine bee distinct castes halictus hesperus hymenoptera halictidae bionomics central panama	118	RW Brooks, DW Roubik			39	1983	ILKRHgRFtOwC	David Roubik	"Kr5N890AAAAJ"
scientific reserves auckland university general introduction history vegetation climate soils	120	GM Thomas, J Ogden	TANE	29, 143-161	38	1983	bEWYMUwI8FkC	Glenda Wardle	"qUjf6-gAAAAJ"
thermal energetic nutritional considerations foraging reproduction carpenter bee xylocopa capitata	121	GN Louw, SW Nicolson	Journal of the Entomological Society of Southern Africa		56	1983	YOwf2qJgpHMC	Susan W. Nicolson	"YK3ya9oAAAAJ"
preliminary chemosystematics andrenidae exocrine lipid evolution shorttongued bees hymenoptera apoidea	124	JH Cane	Systematic Biology	32 (4), 417-430	49	1983	u9iWguZQMMsC	Jim Cane	"5WagfLMAAAAJ"
thiamine deficiency winter mortality red wattlebirds anthochaera carunculata aves meliphagidae surburban melbourne	129	DC Paton, DF Dorward, P Fell	Australian Journal of Zoology	31 (2), 147-154	15	1983	B3FOqHPlNUQC	David C. Paton	"uIa2XpUAAAAJ"
lectinlike components pollen complementary saccharide moiety pistil involved selfincompatibility recognition	131	N Sharma, KR Shivanna	Current Science	913-916	27	1983	HDshCWvjkbEC	Shivanna K R	"rdN6MzEAAAAJ"
bumblebee foraging floral scent dimorphism bombus kirbyellus curtis hymenoptera apidae polemonium viscosum nutt polemoniaceae	140	C Galen, PG Kevan	Canadian Journal of Zoology	61 (6), 1207-1213	70	1983	ALROH1vI_8AC	Peter Kevan	"mbOeZkcAAAAJ"
mandibular glands stingless bees hymenoptera apidae chemical analysis contents biological function two species ofmelipona	144	BH Smith, DW Roubik	Journal of chemical ecology	9, 1465-1472	56	1983	kuK5TVdYjLIC	David Roubik	"Kr5N890AAAAJ"
chemical evolution chemosystematics dufours gland secretions lactoneproducing bees hymenoptera colletidae halictidae oxaeidae	154	JH Cane	Evolution	657-674	70	1983	eMMeJKvmdy0C	Jim Cane	"5WagfLMAAAAJ"
foraging grooming mating behaviors macropis nuda melittidae use lysimachia ciliata oils primulaceae larval provisions cell linings	156	JH Cane, GC Eickwort, FE Wesley, J Spielholz	The American Midland Naturalist	110, 257	3	1983	u5HHmVD_uO8C	Jim Cane	"5WagfLMAAAAJ"
establishment hyles euphorbiae llepidoptera sphingidae united states control weedy spurges euphorbia esula l e cyparissias l	158	SWT Batra	Journal of the New York Entomological Society	304-311	27	1983	b0M2c_1WBrUC	Suzanne WT Batra	"Enyt8nAAAAAJ"
foraging grooming mateseeking behaviors macropis nuda hymenoptera melittidae use lysimachia ciliata primulaceae oils larval provisions cell linings	175	JH Cane, GC Eickwort, FR Wesley, J Spielholz	American Midland Naturalist	257-264	140	1983	nrtMV_XWKgEC	Jim Cane	"5WagfLMAAAAJ"
solitary bees	13	SWT Batra	Scientific American	250 (2), 120-127	239	1984	mB3voiENLucC	Suzanne WT Batra	"Enyt8nAAAAAJ"
insects flowers	19	PG Kevan	Ecological entomology	608-631	90	1984	BqipwSGYUEgC	Peter Kevan	"mbOeZkcAAAAJ"
speciation plants	21	V Grant			2	1984	JQOojiI6XY0C	Verne Grant	"8Qb6gMkAAAAJ"
vidoobrazovanie u rastenii	26	V Grant	M.: Mir		9	1984	UHK10RUVsp4C	Verne Grant	"8Qb6gMkAAAAJ"
evolution dioecy introduction	38	GJ Anderson	Annals of the Missouri Botanical Garden	71	1	1984	bz8QjSJIRt4C	gregory Anderson	"pH6mu0sAAAAJ"
interspecific incompatibility linum	39	S Ghosh, KR Shivanna			8	1984	SeFeTyx0c_EC	Shivanna K R	"rdN6MzEAAAAJ"
foraging hummingbirds maximize	39	RD Montgomerie, JMA Eadie, LD Harder	Oecologia	63, 357-363	67	1984	mVmsd5A6BfQC	Lawrence D. Harder	"8PWpj6cAAAAJ"
interpolinizacion de variedades de cerezo	42	M Cambra, M Herrero	ITEA		1	1984	RHpTSmoSYBkC	Maria Herrero	"paolBeUAAAAJ"
optimal foraging theory critical review	42	GH Pyke	Annual review of ecology and systematics	15, 523-575	2802	1984	u-x6o8ySG0sC	Pyke, Graham H.	"RDpVYUMAAAAJ"
pollination animals angiosperm biosystematics	52	PG Kevan	Plant biosystematics	271-292	18	1984	qjMakFHDy7sC	Peter Kevan	"mbOeZkcAAAAJ"
bee botany pollination foraging floral calenders	54	PG Kevan			31	1984	p__nRnzSRKYC	Peter Kevan	"mbOeZkcAAAAJ"
dioecy versus gametophytic selfincompatibility test	55	GJ Anderson, GL Stebbins	The American Naturalist	124 (3), 423-428	52	1984	r0BpntZqJG4C	gregory Anderson	"pH6mu0sAAAAJ"
defining antimetamorphic action juvenile hormone	56	JH Wilis, DL Cox	Biosynthesis, Metabolism and Mode of Action of Invertebrate Hormones	466-474	13	1984	2P1L_qKh6hAC	Diana L. Cox-Foster	"p3nOyO8AAAAJ"
studies pollenpistil interaction linum grandiflorum	58	S Ghosh, KR Shivanna	Phytomorphology		17	1984	hMod-77fHWUC	Shivanna K R	"rdN6MzEAAAAJ"
two new species dalechampia euphorbiaceae mesoamerica	63	WS Armbruster	Systematic botany	272-278	6	1984	P5F9QuxV20EC	W Scott Armbruster	"SjIc1aYAAAAJ"
structure cytochemistry pistil crotalaria retusa l	64	KR Shivanna	Proceedings of the Indian National Science Academy. Part B: Biological sciences		9	1984	EUQCXRtRnyEC	Shivanna K R	"rdN6MzEAAAAJ"
ethology anoplius tenebrosus cressonhymenoptera pompilidae	66	SR Alm, FE Kurczewski	Proceedings of the Entomological Society of Washington	86 (1), 110-119	16	1984	IWHjjKOFINEC	Steven Alm	"gDZHSl8AAAAJ"
native plant considerations biological control leafy spurge	69	RW Pemberton			64	1984	eQOLeE2rZwMC	robert pemberton	"EJcxNNcAAAAJ"
selected bibliography insectvascular plant associational studies	70	JM Kingsolver, SWT Batra, JA Utmar	US Department of Agriculture, Agricultural Research Service		4	1984	KxtntwgDAa4C	Suzanne WT Batra	"Enyt8nAAAAAJ"
insects collect pollen eastern wildrice zizania aquatica poaceae	70	EE Terrell, SWT Batra	Castanea	31-34	14	1984	ZeXyd9-uunAC	Suzanne WT Batra	"Enyt8nAAAAAJ"
citation classicoptimal foraginga selective review theory tests	72	G Pyke	Current contents/agriculture biology & environmental sciences	18-18	1	1984	P5F9QuxV20EC	Pyke, Graham H.	"RDpVYUMAAAAJ"
african honey bees brought acarine mite infestations panama	72	DW Roubik, F Reyes			11	1984	pyW8ca7W8N0C	David Roubik	"Kr5N890AAAAJ"
new species combinations ourisia scrophulariaceae new zealand	73	MT Kalin Arroyo	New Zealand journal of botany	22 (3), 447-463	10	1984	_Re3VWB3Y0AC	Mary T. K. Arroyo	"tFVzdokAAAAJ"
observations structure dynamics kauri agathis australis forest	78	GM Wardle	Botany)--University of Auckland		6	1984	_Qo2XoVZTnwC	Glenda Wardle	"qUjf6-gAAAAJ"
phytophages pollinators galium rubiaceae eurasia north america	78	SWT Batra	Environmental Entomology	13 (4), 1113-1124	22	1984	UebtZRa9Y70C	Suzanne WT Batra	"Enyt8nAAAAAJ"
peripheral foraging territorial rufous hummingbirds defense exploitation	79	DC Paton, FL Carpenter	Ecology	65 (6), 1808-1819	121	1984	vV6vV6tmYwMC	David C. Paton	"uIa2XpUAAAAJ"
role resin angiosperm pollination ecological chemical considerations	83	WS Armbruster	American Journal of Botany	71 (8), 1149-1160	298	1984	RGFaLdJalmkC	W Scott Armbruster	"SjIc1aYAAAAJ"
water relations haemolymph composition two intertidal spiders order araneae	84	CL Moloney, SW Nicolson	Journal of experimental marine biology and ecology	83 (3), 275-284	18	1984	3s1wT3WcHBgC	Susan W. Nicolson	"YK3ya9oAAAAJ"
insect pollination economically important plants tropical subtropical asia	86	PG Kevan			14	1984	eflP2zaiRacC	Peter Kevan	"mbOeZkcAAAAJ"
gas beaming effect measurement pumping speed determination effective conductance	91	JKN Sharma, DR Sharma	Vacuum	34 (6), 653-657	1	1984	2VqYfGB8ITEC	DR DEVINDER SHARMA	"_0rxcOwAAAAJ"
microbial flora larval provisions solitary bees centris pallida anthophora sp	96	M Gilliam, SL Buchmann, BJ Lorenz	Apidologie	15 (1), 1-10	38	1984	iH-uZ7U-co4C	Stephen Buchmann	"tqms8REAAAAJ"
seed germination seedling growth haustorial induction insantalum album semiroot parasite	97	A Sahai, KR Shivanna	Proceedings: Plant Sciences	93, 571-580	11	1984	VOx2b1Wkg3QC	Shivanna K R	"rdN6MzEAAAAJ"
preoperative immunochemotherapy gastric cancer combined perifocal administration ok	99	M Mukai, Y Yamazaki, H Amano, T Hiura, S Oda, S Namiki, K Nakajima, ...	Gan to Kagaku ryoho. Cancer & Chemotherapy	11 (5), 1071-1077	2	1984	wUCFpcnEedwC	Shigehiro NAMIKI	"9skHVVIAAAAJ"
origin chemistry secreted nest entrance lining halictus hesperus hymenoptera apoidea	101	RW Brooks, JH Cane	Journal of the Kansas Entomological Society	161-165	31	1984	EUQCXRtRnyEC	Jim Cane	"5WagfLMAAAAJ"
evaluation pollen quality appraisal fluorochromatic fcr test procedure	101	J Heslop-Harrison, Y Heslop-Harrison, KR Shivanna	Theoretical and applied genetics	67, 367-375	542	1984	u-x6o8ySG0sC	Shivanna K R	"rdN6MzEAAAAJ"
zur biologie und verbreitung von brachygaster minuta olivier hymenoptera evaniidae hamburg	102	T Tscharntke	Entomologische Mitteilungen aus dem Zoologischen Museum Hamburg		3	1984	htyGaKyDgHMC	Teja Tscharntke	"X36HAGcAAAAJ"
regimen alimenticio del zorro vulpes vulpes l en galicia noroeste de la peninsula iberica espana	103	F Calviño, JLS Canals, S Bas, J Guitian	Boletin de la Estacion Central de Ecologia	13	22	1984	35r97b3x0nAC	Javier Guitian	"TJtCQoYAAAAJ"
partitioning sharing pollinators four sympatric species dalechampia euphorbiaceae panama	106	WS Armbruster, AL Herzig	Annals of the Missouri Botanical Garden	16-Jan	183	1984	_B80troHkn4C	W Scott Armbruster	"SjIc1aYAAAAJ"
use ventilated capsule tritiated water measure evaporative water losses tenebrionid beetle	107	SW Nicolson, GN Louw, EB Edney			43	1984	mVmsd5A6BfQC	Susan W. Nicolson	"YK3ya9oAAAAJ"
regimen alimenticio de la gineta genetta genetta l en galicia noroeste de la peninsula iberica espana	108	F Calviño, JLS Canals, J Guitian, S Bas	Boletín de la Estación Central de Ecología	13	18	1984	ipzZ9siozwsC	Javier Guitian	"TJtCQoYAAAAJ"
censusing australian birds summary procedures scheme standardisation data presentation storage	117	GH Pyke, HF Recher	Methods of censusing birds in Australia	55-63	95	1984	eMMeJKvmdy0C	Pyke, Graham H.	"RDpVYUMAAAAJ"
apiculture tropical subtropical asia special reference european honey bees development programmes	118	PG Kevan, RA Morse, P Akratanakul			2	1984	cWzG1nlazyYC	Peter Kevan	"mbOeZkcAAAAJ"
ecological correlates locomotion speed morphometries body temperature three namib desert tenebrionid beetles	119	SW Nicolson, GA Bartholomew, MK Seely	South African Journal of Zoology	19 (3), 131-134	30	1984	JV2RwH3_ST0C	Susan W. Nicolson	"YK3ya9oAAAAJ"
reproductive biology canopy tree syzygium syzygioides myrtaceae rain forest sulawesi indonesia	119	AJ Lack, PG Kevan	Biotropica	31-36	45	1984	8d8msizDQcsC	Peter Kevan	"mbOeZkcAAAAJ"
hazards carbaryl formulations caged honeybees apis mellifera foraging flowering canola brassica napus ontario	126	PG Kevan, GW Otis, RH Coffin, MF Whitford, LA Elder			9	1984	rmuvC79q63oC	Peter Kevan	"mbOeZkcAAAAJ"
protective barrier effect posterior lens capsule exogenous bacterial endophthalmitisan experimental primate study	126	TL Beyer, G Vogler, D Sharma, FE O'Donnell	Investigative ophthalmology & visual science	25 (1), 108-112	121	1984	Dip1O2bNi0gC	DR DEVINDER SHARMA	"_0rxcOwAAAAJ"
dufours gland triglycerides anthophora emphoropsis anthophoridae megachile megachilidae bees hymenoptera apoidea	131	JH Cane, RG Carlson	Comparative Biochemistry and physiology. B, Comparative Biochemistry	78 (3 …	40	1984	UebtZRa9Y70C	Jim Cane	"5WagfLMAAAAJ"
study bee botany panama yield sources pollen nectar collected apis mellifera seasonal annual patterns	137	DW Roubik, RJ Schmalzel, E Moreno			1	1984	ijdKiLOsEJMC	David Roubik	"Kr5N890AAAAJ"
management apple maggot rhagoletis pomonella walsh diptera tephritidae diseaseresistant dwarf semidwarf apple trees	138	WH Reissig, RW Weires, CG Forshey, WL Roelofs, RC Lamb, ...	Environmental entomology	13 (3), 684-690	15	1984	hFOr9nPyWt4C	Steven Alm	"gDZHSl8AAAAJ"
nectar selection melipona apis mellifera hymenoptera apidae ecology nectar intake bee colonies tropical forest	139	DW Roubik, SL Buchmann	Oecologia	61, 1-10	269	1984	t7zJ5fGR-2UC	David Roubik	"Kr5N890AAAAJ"
pollen sterility	16	KR Shivanna, BM Johri	The angiosperm pollen. Structure and function	53-83	4	1985	AHdEip9mkN0C	Shivanna K R	"rdN6MzEAAAAJ"
new staining procedure vam	32	MC Brundrett, Y Piche, RL Peterson		6th North American Conference on Mycorrhizae, Bend, Oregon (USA), 25-29 Jun 1984	1	1985	qUcmZB5y_30C	Mark C. Brundrett	"F5_dBsgAAAAJ"
extrafloral nectaries solanum	32	GJ Anderson, DE Symon	Biotropica	40-45	44	1985	fPk4N6BV_jEC	gregory Anderson	"pH6mu0sAAAAJ"
apuntes sobre la flora gallega iii	35	J Guitián, J Amigo, S Ortiz, J Rodríguez Oubiña	Trabajos Compostelanos de Biología	12, 197-203	8	1985	BUYA1_V_uYcC	Javier Guitian	"TJtCQoYAAAAJ"
honeybee habits scientific scrunity	41	RM Goodwin	New Zealand Kiwifruit May	1985	2	1985	_kc_bZDykSQC	Mark Goodwin	"h5ZW3dkAAAAJ"
applied aspects pollination biology	43	KR Shivanna	Biol Mem	11, 113-119	1	1985	eMMeJKvmdy0C	Shivanna K R	"rdN6MzEAAAAJ"
angiosperm pollen structure function	45	KR Shivanna, BM Johri	(No Title)		501	1985	d1gkVwhDpl0C	Shivanna K R	"rdN6MzEAAAAJ"
mercury vapor streaming effect mcleod gauges	47	JKN Sharma, DR Sharma	Journal of Vacuum Science & Technology A: Vacuum, Surfaces, and Films	3 (6 …	1	1985	OcBU2YAGkTUC	DR DEVINDER SHARMA	"_0rxcOwAAAAJ"
storage pollen organic solventsan assessment	51	R Mishra, KR Shivanna	Recent Advances in Pollen Research. New Delhi: Allied Publishers Private		1	1985	48xauSegjOkC	Shivanna K R	"rdN6MzEAAAAJ"
selfincompatibility recognition petunia hybrida	51	KR Shivanna, N Sharma	Micron and microscopica acta	16 (4), 233-245	9	1985	Tiz5es2fbqcC	Shivanna K R	"rdN6MzEAAAAJ"
flower petal microtexture tactile cue bees	51	PG Kevan, MA Lane	Proceedings of the National Academy of Sciences	82 (14), 4750-4752	245	1985	TIZ-Mc8IlK0C	Peter Kevan	"mbOeZkcAAAAJ"
role pistil screening compatible pollen	53	Malti, KR Shivanna	Theoretical and Applied Genetics	70, 684-686	29	1985	BqipwSGYUEgC	Shivanna K R	"rdN6MzEAAAAJ"
dioecy pollen dimorphism vitis riparia vitaceae	56	PG Kevan, RW Longair, RM Gadawski	Canadian Journal of Botany	63 (12), 2263-2267	50	1985	kw52XkFRtyQC	Peter Kevan	"mbOeZkcAAAAJ"
morphology predictor flower choice bumble bees	57	LD Harder	Ecology	66 (1), 198-210	291	1985	zYLM7Y9cAGgC	Lawrence D. Harder	"8PWpj6cAAAAJ"
polyestermaking bees innovative insect chemists	58	SWT Batra	Journal of Chemical Education	62 (2), 121	11	1985	0EnyYjriUFMC	Suzanne WT Batra	"Enyt8nAAAAAJ"
native weeds candidates biological control research	58	RW Pemberton	Proceedings of the VI International Symposium on Biological Control of Weeds …		24	1985	bjlTY1bLvvcC	robert pemberton	"EJcxNNcAAAAJ"
structure cytochemistry pistil inarachis hypogaea	60	K Venkata Lakshmi, KR Shivanna	Proceedings: Plant Sciences	95, 357-363	10	1985	738O_yMBCRsC	Shivanna K R	"rdN6MzEAAAAJ"
additions flora chile new records altiplano	62	MTK Arroyo, C Marticorena	Gayana Botanica	42 (3-7)	6	1985	IUKN3-7HHlwC	Mary T. K. Arroyo	"tFVzdokAAAAJ"
estimated forest bird densities variable distance point counts	65	GH Pyke, HF Recher	Wildlife Research	12 (2), 307-319	27	1985	mB3voiENLucC	Pyke, Graham H.	"RDpVYUMAAAAJ"
evolutionary process critical review evolutionary theory	66	V Grant	(No Title)		486	1985	k_IJM867U9cC	Verne Grant	"8Qb6gMkAAAAJ"
factors affecting vitro germination storage jojoba pollen	67	CW Lee, JC Thomas, SL Buchmann	Journal of the American Society for Horticultural Science	110 (5), 671-676	72	1985	4TOpqqG69KYC	Stephen Buchmann	"tqms8REAAAAJ"
additional observations temperate north american hawkmoth flowers	68	V Grant	Botanical Gazette	146 (4), 517-520	32	1985	hFOr9nPyWt4C	Verne Grant	"8Qb6gMkAAAAJ"
pollination ecology vaccinium stamineum ericaceae vaccinioideae	69	JH Cane, GC Eickwort, FR Wesley, J Spielholz	American Journal of Botany	72 (1), 135-142	87	1985	M3NEmzRMIkIC	Jim Cane	"5WagfLMAAAAJ"
bees use vibration aid pollen collection nonporicidal flowers	70	SL Buchmann	Journal of the Kansas Entomological Society	517-525	152	1985	MXK_kJrjxJIC	Stephen Buchmann	"tqms8REAAAAJ"
seasonal patterns abundance insectivorous birds flying insects	72	GH Pyke	Emu	85 (1), 34-39	23	1985	TQgYirikUcIC	Pyke, Graham H.	"RDpVYUMAAAAJ"
aerodynamics wind pollination simmondsia chinensis link schneider	73	KJ Niklas, SL Buchmann	American Journal of Botany	72 (4), 530-539	27	1985	M3NEmzRMIkIC	Stephen Buchmann	"tqms8REAAAAJ"
naturalized weeds prospects biological control california	78	RW Pemberton	Fremontia (USA)		4	1985	35N4QoGY0k4C	robert pemberton	"EJcxNNcAAAAJ"
bumblebee foraging hummingbird flower reward economics floral choice	80	JM Pleasants, NM Waser	American Midland Naturalist	283-291	46	1985	_FxGoFyzp5QC	John Pleasants	"xM7ck9kAAAAJ"
chemical attractant glischrochilus quadrisignatus coleoptera nitidulidae	81	SR Alm, FR Hall, TL Ladd Jr, RN Williams	Journal of economic entomology	78 (4), 839-843	29	1985	_FxGoFyzp5QC	Steven Alm	"gDZHSl8AAAAJ"
wax chemistry two stingless bees trigonisca group apididae meliponinae	83	GJ Blomquist, DW Roubik, SL Buchmann	Comparative Biochemistry and Physiology Part B: Comparative Biochemistry	82 …	29	1985	ns9cj8rnVeAC	David Roubik	"Kr5N890AAAAJ"
floral mimicry induced mummyberry fungus exploits hosts pollinators vectors	83	LR Batra, SWT Batra	Science	228 (4702), 1011-1013	114	1985	Tyk-4Ss8FVUC	Suzanne WT Batra	"Enyt8nAAAAAJ"
temperature regulation honey bees apis mellifera foraging sonoran desert	84	PD Cooper, WM Schaffer, SL Buchmann	Journal of Experimental Biology	114 (1), 1-15	200	1985	LkGwnXOMwfcC	Stephen Buchmann	"tqms8REAAAAJ"
pollen digestion nitrogen utilization apis mellifera l hymenoptera apidae	85	JP Schmidt, SL Buchmann			69	1985	QIV2ME_5wuYC	Stephen Buchmann	"tqms8REAAAAJ"
pollination banksia ericifolia smith birds mammals insects pollen vectors	85	DC Paton, V Turner	Australian Journal of Botany	33 (3), 271-286	110	1985	08ZZubdj9fEC	David C. Paton	"uIa2XpUAAAAJ"
susceptibility malus spp apple blotch leafminer lepidoptera gracillariidae	88	SR Alm, RW Weires, RC Lamb, RA Nielsen, JR Vankirk	Environmental Entomology	14 (3), 228-230	7	1985	LkGwnXOMwfcC	Steven Alm	"gDZHSl8AAAAJ"
honey bee hymenoptera apidae foraging bloom dimethoatetreated apple orchards	90	RG Danka, CH Collison, LA Hull	Journal of Economic entomology	78 (5), 1042-1047	13	1985	qUcmZB5y_30C	Robert Danka	"LMaZC00AAAAJ"
overcoming selfincompatibility use lectins sugars petunia eruca	90	N Sharma, M Bajaj, KR Shivanna	Annals of botany	55 (2), 139-141	55	1985	_kc_bZDykSQC	Shivanna K R	"rdN6MzEAAAAJ"
habitat selection australian honeyeaters special reference nectar productivity	90	HA Ford, DC Paton	Habitat selection in birds	367, 388	57	1985	SeFeTyx0c_EC	David C. Paton	"uIa2XpUAAAAJ"
male bees sport black mustaches picking parsnip perfume hymenoptera anthophoridae	92	BB Norden, SWT Batra			13	1985	4OULZ7Gr8RgC	Suzanne WT Batra	"Enyt8nAAAAAJ"
fruit morphogenesis seed dispersal colletieae rhamnaceae genus discaria	92	D Medan	Botanische Jahrbucher fur Systematik, Pflanzengeschichte und Pflanzengeographie		35	1985	LZ55yeyZZb4C	Medan Diego	"GfiU00IAAAAJ"
new holland honeyeaters phylidonyris novaehollandiae breed regularly spring autumn	93	DC Paton	Emu-Austral Ornithology	85 (2), 130-133	26	1985	K3LRdlH-MEoC	David C. Paton	"uIa2XpUAAAAJ"
roles nectar robbers reproduction tropical treelet quassia amara simaroubaceae	93	DW Roubik, NM Holbrook, GV Parra	Oecologia	66, 161-167	100	1985	bFI3QPDXJZMC	David Roubik	"Kr5N890AAAAJ"
male reproductive parasitism factor africanization european honeybee populations	94	TE Rinderer, RL Hellmich, RG Danka, AM Collins	Science	228 (4703), 1119-1121	116	1985	u5HHmVD_uO8C	Robert Danka	"LMaZC00AAAAJ"
two new insects dasineura capitigena aphthona flava leafy spurge control united states	99	RW Pemberton			3	1985	EUQCXRtRnyEC	robert pemberton	"EJcxNNcAAAAJ"
microbiology larval provisions stingless bee trigona hypogea obligate necrophage	99	M Gilliam, SL Buchmann, BJ Lorenz, DW Roubik	Biotropica	28-31	80	1985	NJ774b8OgUMC	David Roubik	"Kr5N890AAAAJ"
red maple acer rubrum l important early spring food resource honey bees insects	100	SWT Batra	Journal of the Kansas entomological Society	169-172	45	1985	ns9cj8rnVeAC	Suzanne WT Batra	"Enyt8nAAAAAJ"
contribution spreading bionomics ofcaenolyda reticulata linnaeus hymen pamphiliidae	101	T Tscharntke, W Rühm	Anzeiger für Schädlingskunde, Pflanzenschutz, Umweltschutz	58, 35-36	1	1985	DwWRdx-KAo4C	Teja Tscharntke	"X36HAGcAAAAJ"
cuticular proteins hyalophora cecropia different anatomical regions metamorphic stages	102	DL Cox, JH Willis	Insect Biochemistry	15, 349–362	123	1985	lSLTfruPkqcC	Diana L. Cox-Foster	"p3nOyO8AAAAJ"
note distribution nesting himalayan honey bee apis laboriosa smith hymenoptera apidae	104	DW Roubik, SF Sakagami, I Kudo	Journal of the Kansas Entomological Society	746-749	85	1985	VOx2b1Wkg3QC	David Roubik	"Kr5N890AAAAJ"
sexual reproduction variation floral morphology ephemeral vernal lily erythronium americanum	106	LD Harder, JD Thomson, MB Cruzan, RS Unnasch	Oecologia	67 (2), 286-291	103	1985	3fE2CSJIrl8C	Lawrence D. Harder	"8PWpj6cAAAAJ"
seed germination seedling growth sopubia delphinifoliaa hemiroot parasite germination requirements	108	A Sahai, KR Shivanna	Annals of botany	55 (6), 775-783	6	1985	KxtntwgDAa4C	Shivanna K R	"rdN6MzEAAAAJ"
long bee legs oilproducing floral spurs new rediviva hymenoptera melittidae scrophulariaceae	108	S Vogel, CD Michener	Journal of the Kansas Entomological Society	58, 359-364	40	1985	O3NaXMp0MMsC	Stefan Vogel	"PqUQMY4AAAAJ"
relationships abundances honeyeaters food resources open forest areas near sydney	109	GH Pyke	Birds of the eucalypt forest and woodlands: Ecology, conservation and …		49	1985	AXPGKjj_ei8C	Pyke, Graham H.	"RDpVYUMAAAAJ"
new host records tephritid flies diptera cirsium saussurea thistles asteraceae california	110	RW Pemberton, CE Turner, SS Rosenthal			8	1985	O3NaXMp0MMsC	robert pemberton	"EJcxNNcAAAAJ"
delimitation bignoniaceae scrophulariaceae based floral anatomy placement problem genera	114	JE Armstrong	American Journal of Botany	72 (5), 755-766	62	1985	UeHWp8X0CEIC	Joseph E. Armstrong	"0vBTIB4AAAAJ"
patterns character divergence evolution reproductive ecotypes dalechampia scandens euphorbiaceae	115	WS Armbruster	Evolution	39 (4), 733-752	171	1985	hC7cP41nSMkC	W Scott Armbruster	"SjIc1aYAAAAJ"
new records flora chile based expedition sierra de los baguales ultima esperanza patagonia	116	MTK Arroyo, C Marticorena, O Dollenz	Gayana Botanica (Chile)		6	1985	sNmaIFBj_lkC	Mary T. K. Arroyo	"tFVzdokAAAAJ"
zur verbreitung und lebensweise der genetzten gespinstblattwespe caenolyda reticulata linnaeus hymen pamphiliidae	123	T Tscharntke, W Rühm	Anzeiger für Schadlingskunde, Pflanzenschutz, Umweltschutz	58 (2), 35-36	3	1985	NZNkWSpQBv0C	Teja Tscharntke	"X36HAGcAAAAJ"
observations dance communication natural faraging ranges apis cerana apis dorsata apis florea sri lanka	125	RWK PUNCHIHEWA, N Koeniger, PG Kevan, RM GEDAWSKI	Journal of apicultural research	24 (3), 168-175	5	1985	jE2MZjpN3IcC	Peter Kevan	"mbOeZkcAAAAJ"
observations dance communication natural foraging ranges apis cerana apis dorsata apis florea sri lanka	125	RWK Punchihewa, N Koeniger, PG Kevan, RM Gadawski	Journal of Apicultural Research	24 (3), 168-175	72	1985	8AbLer7MMksC	Peter Kevan	"mbOeZkcAAAAJ"
prey detection blueeye pseudomugil signifer kner atherinidae analysis field behaviour controlled laboratory experiments	136	DJ Booth, GH Pyke, WJR Lanzing	Marine and Freshwater Research	36 (5), 691-699	11	1985	M3NEmzRMIkIC	Pyke, Graham H.	"RDpVYUMAAAAJ"
aspects ecological significance proboscis length bees hymenoptera apoidea special reference bumble bees bombus	137	LD Harder	University of Toronto		1	1985	g5m5HwL7SMYC	Lawrence D. Harder	"8PWpj6cAAAAJ"
food supply population structure behaviour new holland honeyeaters phylidonyris novaehollandiae woodland near horsham victoria	139	DC Paton	Victoria	219-230	70	1985	D_sINldO8mEC	David C. Paton	"uIa2XpUAAAAJ"
effects introduced honeybee apis mellifera australian native bees report prepared nsw national parks wildlife service	142	GH Pyke, L Balzer	National Parks and Wildlife Service		56	1985	_kc_bZDykSQC	Pyke, Graham H.	"RDpVYUMAAAAJ"
seed germination seedling growth sopubia delphinifoliaa hemiroot parasite requirements seedling growth role cotyledons	143	A SAHAI, KR Shivanna	Annals of botany	785-791	3	1985	5icHVeHT4IsC	Shivanna K R	"rdN6MzEAAAAJ"
pollination cryptically dioecious plant decaspermum parviflorum lam j scott myrtaceae pollencollecting bees sulawesi indonesia	148	PG KEVAN, AJ LACK	Biological Journal of the Linnean Society	25 (4), 319-330	64	1985	1sJd4Hv_s6UC	Peter Kevan	"mbOeZkcAAAAJ"
community studies pollination ecology high temperate andes central chile ii effect temperature visitation rates pollination possibilities	161	MTK Arroyo, J Armesto, R Primack	Plant Systematics and Evolution	149 (3), 187-293	413	1985	J-pR_7NvFogC	Mary T. K. Arroyo	"tFVzdokAAAAJ"
cuticular proteins hyalophora cecropia characterization electrophoresis antibodies lectins insect hydrophogicity metamorphosis glycoproteins avidinbiotin	175	DL Cox	University of Illinois at Urbana-Champaign		3	1985	Tiz5es2fbqcC	Diana L. Cox-Foster	"p3nOyO8AAAAJ"
arctic insects	14	PG Kevan	Arctic and Its Wildlife		9	1986	_xSYboBqXhAC	Peter Kevan	"mbOeZkcAAAAJ"
evolution dioecy	22	DA Levine, GJ Anderson	Solanaceae, Biology and Systematics	264	30	1986	4OULZ7Gr8RgC	gregory Anderson	"pH6mu0sAAAAJ"
africanized bees pollination	33	RG Danka, TE Rinderer			31	1986	5nxA0vEk-isC	Robert Danka	"LMaZC00AAAAJ"
honey bee pollination kiwifruit	34	RM Goodwin	Kiwifruit Pollination Seminar proceedings Tauranga		4	1986	Tyk-4Ss8FVUC	Mark Goodwin	"h5ZW3dkAAAAJ"
floral biology myristica fragans houtt	41	JE Armstrong, BA Drummond	Myrist¡ caceas	32-38	3	1986	pyW8ca7W8N0C	Joseph E. Armstrong	"0vBTIB4AAAAJ"
reply wh wagner species question	42	V Grant	Taxon	35 (3), 540-541	2	1986	j3f4tGmQtD8C	Verne Grant	"8Qb6gMkAAAAJ"
evolution bird pollination australia	42	DC Paton	The dynamic partnership: Birds and plants in southern Australia. Adelaide …		27	1986	vDZJ-YLwNdEC	David C. Paton	"uIa2XpUAAAAJ"
reproduction triploidy apiosamericana	45	A Bruneau, GJ Anderson	American Journal of Botany	73 (5), 754-754	2	1986	9c2xU6iGI7YC	gregory Anderson	"pH6mu0sAAAAJ"
mutillids scarcehymenoptera mutillidae	46	JO Schmidt, SL Buchmann			17	1986	M05iB0D1s5AC	Stephen Buchmann	"tqms8REAAAAJ"
searching pollinators sericea lespedeza	47	JH Cane, G Snyder			3	1986	7PzlFSSx8tAC	Jim Cane	"5WagfLMAAAAJ"
floral development myristica myristicaceae	47	JE Armstrong, SC Tucker	American Journal of Botany	73 (8), 1131-1143	43	1986	W7OEmFMy1HYC	Joseph E. Armstrong	"0vBTIB4AAAAJ"
studies pollen storage pennisetum typhoides	49	R CHAUDHURY, KR Shivanna	Phytomorphology	36 (3-4), 211-218	14	1986	ns9cj8rnVeAC	Shivanna K R	"rdN6MzEAAAAJ"
phylogenetic relationship solanum flavonols	50	TP Steinharter, GA Cooper-Driver, GJ Anderson	Biochemical systematics and ecology	14 (3), 299-305	24	1986	K3LRdlH-MEoC	gregory Anderson	"pH6mu0sAAAAJ"
adaptation arid environments asclepiadaceae	53	J Ollerton	British Cactus & Succulent Journal	4 (4), 94-98	1	1986	4OULZ7Gr8RgC	Jeff Ollerton	"pGS18ZgAAAAJ"
pollination research hybrid cotton seed production	54	GD Waller, GM Loper, SL Buchmann			1	1986	HE397vMXCloC	Stephen Buchmann	"tqms8REAAAAJ"
inheritance resistance thrips tabaci cabbage	54	KA Stoner, MH Dickson, AM Shelton			3	1986	HoB7MX3m0LUC	Kimberly Stoner	"qtz3QXcAAAAJ"
tart cherry american plum borer insecticide test	55	AJ Howitt, D Biddinger	Insecticide and Acaricide Tests	11 (1), 74-75	2	1986	nb7KW1ujOQ8C	David J. Biddinger	"DA60h24AAAAJ"
foliar anatomy architecture discaria rhamnaceae	56	D Medan	Kurtziana		1	1986	BulkYocH2doC	Medan Diego	"GfiU00IAAAAJ"
taxonomy ipomopsis aggregata group polemoniaceae	57	V Grant, DH Wilken	Botanical Gazette	147 (3), 359-371	67	1986	fQNAKQ3IYiAC	Verne Grant	"8Qb6gMkAAAAJ"
honeyeaters plants southeastern australia	60	DC Paton	The daynamic partnership. Birds and plants in southern Australia.	19-Sep	58	1986	BrmTIyaxlBUC	David C. Paton	"uIa2XpUAAAAJ"
comparative floral anatomy solanaceae preliminary survey	62	JE Armstrong	Solanaceae: biology and systematics	9, 101-113	24	1986	roLk4NBRz8UC	Joseph E. Armstrong	"0vBTIB4AAAAJ"
dynamic partnership birds plants southern australia	63	HA Ford, DC Paton	DJ Woolman, Government printer		34	1986	4OULZ7Gr8RgC	David C. Paton	"uIa2XpUAAAAJ"
pollination syndrome deplanchea tetraphylla bignoniaceae	65	A Weber, S Vogel	Plant systematics and evolution	154 (3-4), 237-250	21	1986	u_35RYKgDlwC	Stefan Vogel	"PqUQMY4AAAAJ"
ecological perspective valuation biological diversity	66	G Orians, W Kunin	Office of Technology Assessment	93-148	2	1986	2VqYfGB8ITEC	William E. Kunin	"VTcJiD0AAAAJ"
selfincompatibility recognition inhibition nicotiana alata	66	N Sharma, KR Shivanna	Biotechnology and Ecology of Pollen: Proceedings of the International …		21	1986	j3f4tGmQtD8C	Shivanna K R	"rdN6MzEAAAAJ"
nocturnal bee abundance seasonal bee activity panamanian forest	72	H Wolda, DW Roubik	Ecology	67 (2), 426-433	121	1986	sSrBHYA8nusC	David Roubik	"Kr5N890AAAAJ"
comparison africanized european queenmating colonies venezuela	73	RL Hellmich, RG Danka, TE Rinderer, AM Collins	Apidologie	17 (3), 217-226	17	1986	hC7cP41nSMkC	Robert Danka	"LMaZC00AAAAJ"
learning honey bee flower hope will pollinate	74	RM Goodwin	New Zealand Kiwifruit February	1986	2	1986	ufrVoPGSRksC	Mark Goodwin	"h5ZW3dkAAAAJ"
interspecific hybridization brassica fruticulosa b campestris	75	PBAN Kumar, KR Shivanna			5	1986	-7ulzOJl1JYC	Shivanna K R	"rdN6MzEAAAAJ"
regulation hoarding efficiency africanized european honey bees	76	TE Rinderer, AM Collins, RL Hellmich, RG Danka	Apidologie	17 (3), 227-232	9	1986	hMod-77fHWUC	Robert Danka	"LMaZC00AAAAJ"
insects associated purple loosestrife lythrum salicaria l europe	76	SWT Batra, D Schroeder, PE Boldt, W Mendl			73	1986	4DMP91E08xMC	Suzanne WT Batra	"Enyt8nAAAAAJ"
vibratile pollination solanum lycopersicon look pollen chemistry	77	SL Buchmann	Solanaceae: biology and systematics. Columbia University Press, New York …		96	1986	kNdYIx-mwKoC	Stephen Buchmann	"tqms8REAAAAJ"
constraints implementation ipm programs usa course outline	78	KA Stoner, AJ Sawyer, AM Shelton	Agriculture, Ecosystems & Environment	17 (3-4), 253-268	23	1986	Se3iqnhoufwC	Kimberly Stoner	"qtz3QXcAAAAJ"
preliminary analysis bird counts made nsw field ornithologists club	79	GH Pyke	Australian Birds	20, 33-39	3	1986	olpn-zPbct0C	Pyke, Graham H.	"RDpVYUMAAAAJ"
studies resistance thrips tabaci four commercial varieties cabbage	79	KA Stoner, AM Shelton			9	1986	R3hNpaxXUhUC	Kimberly Stoner	"qtz3QXcAAAAJ"
predator deterrence mandibular gland secretions bees hymenoptera apoidea	81	JH Cane	Journal of chemical ecology	12, 1295-1309	25	1986	ZuybSZzF8UAC	Jim Cane	"5WagfLMAAAAJ"
kiwifruit flowers anther dehiscence daily collection pollen honey bees	81	RM Goodwin	New Zealand journal of experimental agriculture	14 (4), 449-452	46	1986	iH-uZ7U-co4C	Mark Goodwin	"h5ZW3dkAAAAJ"
antennal sensory structures conotrachelus nenuphar coleoptera curculionidae	81	SR Alm, FR Hall	Annals of the Entomological Society of America	79 (2), 324-333	64	1986	RGFaLdJalmkC	Steven Alm	"gDZHSl8AAAAJ"
carvone oxide example convergent evolution euglossine pollinated plants	81	WM Whitten, NH Williams, WS Armbruster, MA Battiste, L Strekowski, ...	Systematic Botany	222-228	79	1986	XiVPGOgt02cC	W Scott Armbruster	"SjIc1aYAAAAJ"
influences density dispersion bumble bee nests hymenoptera apidae	82	LD Harder	Ecography	9 (2), 99-103	58	1986	isC4tDSrTZIC	Lawrence D. Harder	"8PWpj6cAAAAJ"
floral biology myristica fragrans houttmyristicaceae nutmeg commerce	82	JE Armstrong, BA Drummond III	Biotropica	32-38	80	1986	2osOgNQ5qMEC	Joseph E. Armstrong	"0vBTIB4AAAAJ"
floral biology saguaro cereus giganteus pollen harvest apis mellifera	84	JO Schmidt, SL Buchmann	Oecologia	69, 491-498	67	1986	mVmsd5A6BfQC	Stephen Buchmann	"tqms8REAAAAJ"
pollen yield olive tree cvs manzanillo swan hill closed urban environments	87	MK O’Rourke, SL Buchmann	Journal of the American Society for Horticultural Science	111 (6), 980-984	12	1986	2P1L_qKh6hAC	Stephen Buchmann	"tqms8REAAAAJ"
pollination deceit floral sex ratios seed set dioecious rubus chamaemorus l	87	J Ågren, T Elmqvist, A Tunlid	Oecologia	70 (3), 332-338	161	1986	hqOjcs7Dif8C	Jon Ågren	"yxf8wX8AAAAJ"
first recovery oberea erythrocephala leafy spurge complex united states	88	NE Rees, RW Pemberton, A Rizza, P Pecora	Weed Science	34 (3), 395-397	28	1986	qUcmZB5y_30C	robert pemberton	"EJcxNNcAAAAJ"
foraging population sizes africanized european honey bee apis mellifera l colonies	92	RG Danka, TE Rinderer, RL Hellmich, AM Collins	Apidologie	17 (3), 193-202	26	1986	j3f4tGmQtD8C	Robert Danka	"LMaZC00AAAAJ"
aerodynamics ephedra trifurca pollen grain velocity fields around stems bearing ovules	93	KJ Niklas, SL Buchmann, V Kerchner	American Journal of Botany	73 (7), 966-979	32	1986	4JMBOYKVnBMC	Stephen Buchmann	"tqms8REAAAAJ"
modelling use elaeidobius kamerunicus pollination oil palm elaeis guineensis	93	PG Kevan, MY Hussein, N Hussey, MB Wahid	Planter	62	42	1986	4vMrXwiscB8C	Peter Kevan	"mbOeZkcAAAAJ"
effects nectar concentration flower depth flower handling efficiency bumble bees	93	LD Harder	Oecologia	69, 309-315	219	1986	LkGwnXOMwfcC	Lawrence D. Harder	"8PWpj6cAAAAJ"
increased kiwifruit pollen collection feeding sugar syrup honey bees within hive	95	RM Goodwin	New Zealand journal of experimental agriculture	14 (1), 57-61	36	1986	_Qo2XoVZTnwC	Mark Goodwin	"h5ZW3dkAAAAJ"
longterm consequences africanized honey bee invasion implications united states	96	DW Roubik	Proc. Africanized Honey Bee Symp.(Atlanta)	46-52	11	1986	rO6llkc54NcC	David Roubik	"Kr5N890AAAAJ"
relationship recruitment systems stingless bees withinnest worker size variation	96	KD Waddington, LH Herbst, DW Roubik	Journal of the Kansas Entomological Society	95-102	42	1986	ULOm3_A8WrAC	David Roubik	"Kr5N890AAAAJ"
sporadic food competition african honey bee projected impact neotropical social bees	97	DW Roubik, JE Moreno, C Vergara, D Wittmann	Journal of Tropical Ecology	2 (2), 97-111	230	1986	Y0pCki6q_DkC	David Roubik	"Kr5N890AAAAJ"
storage pollen grains organic solvents effect organic solvents membrane permeability	98	A Jain, KR Shivanna			2	1986	jFemdcug13IC	Shivanna K R	"rdN6MzEAAAAJ"
reproduction polemonium patterns implications floral nectar production standing crops	100	M Zimmerman, GH Pyke	American Journal of Botany	73 (10), 1405-1415	88	1986	5nxA0vEk-isC	Pyke, Graham H.	"RDpVYUMAAAAJ"
pollinating flower visiting insects management beneficial harmful insects plants	103	PG Kevan			15	1986	QD3KBmkZPeQC	Peter Kevan	"mbOeZkcAAAAJ"
respiration beneath desert sand carbon dioxide diffusion respiratory patterns tenebrionid beetle	106	GN Louw, SW Nicolson, MK Seely			21	1986	maZDTaKrznsC	Susan W. Nicolson	"YK3ya9oAAAAJ"
reproductive interactions sympatric dalechampia species natural assemblages random organized	111	WS Armbruster	Ecology	67 (2), 522-533	103	1986	KlAtU1dfN6UC	W Scott Armbruster	"SjIc1aYAAAAJ"
crabapple cultivar preferences plum curculio conotrachelus nenuphar herbst coleoptera curculionidae	113	SR Alm, FR Hall			6	1986	9yKSN-GCB0IC	Steven Alm	"gDZHSl8AAAAJ"
layingworker production drones mixed colonies africanized european honey bees hymenoptera apidae	113	RL Hellmich, RG Danka, AM Collins, TE Rinderer	Annals of the Entomological Society of America	79 (5), 833-836	8	1986	YFjsv_pBGBYC	Robert Danka	"LMaZC00AAAAJ"
isolation eclosion gene cluster developmental expression gld gene drosophila melanogaster	115	D Cavener, G Corbett, D Cox, R Whetten	The EMBO journal	5 (11), 2939-2948	38	1986	a0OBvERweLwC	Diana L. Cox-Foster	"p3nOyO8AAAAJ"
diuresis desert beetle hormonal control malpighian tubules onymacris plana coleoptera tenebrionidae	118	SW Nicolson, SA Hanrahan	Journal of Comparative Physiology B	156 (3), 407-413	48	1986	M3ejUd6NZC8C	Susan W. Nicolson	"YK3ya9oAAAAJ"
comparative toxicities four topically applied insecticides africanized european honey bees hymenoptera apidae	122	RG Danka, TE Rinderer, RL Hellmich, AM Collins	Journal of Economic Entomology	79 (1), 18-21	45	1986	eQOLeE2rZwMC	Robert Danka	"LMaZC00AAAAJ"
attraction glischrochilus quadrisignatus coleoptera nitidulidae semiochemicals butyl acetate propyl propionate	124	SR Alm, FR Hall, TP McGovern, RN Williams	Journal of economic entomology	79 (3), 654-658	17	1986	70eg2SAEIzsC	Steven Alm	"gDZHSl8AAAAJ"
relationship nectar production seasonal patterns density nesting resident honeyeaters heathland near sydney	132	GH PYKE, HF RECHER	Australian journal of ecology	11 (2), 195-200	31	1986	L8Ckcad2t8MC	Pyke, Graham H.	"RDpVYUMAAAAJ"
interspecific hybridization rice bean vigna umbellata wild relative v minima fertilitysterility relationships	132	MC Gopinathan, CR Babu, KR Shivanna	Euphytica	35, 1017-1022	41	1986	e5wmG9Sq2KIC	Shivanna K R	"rdN6MzEAAAAJ"
nesting male behavior centris heithausi hymenoptera anthophoridae costa rica chemical analysis hindleg glands males	143	RE Coville, GW Frankie, SL Buchmann, SB Vinson, HJ Williams	Journal of the Kansas Entomological Society	325-336	47	1986	qUcmZB5y_30C	Stephen Buchmann	"tqms8REAAAAJ"
foraging theory	15	GH Pyke	Science	238 (4828), 831-834	1	1987	dfsIfKJdRG4C	Pyke, Graham H.	"RDpVYUMAAAAJ"
importance pollination	30	JH Cane			5	1987	Fu2w8maKXqMC	Jim Cane	"5WagfLMAAAAJ"
new pollinators crops	30	FD Parker, SWT Batra, VJ Tepedino			170	1987	HDshCWvjkbEC	Suzanne WT Batra	"Enyt8nAAAAAJ"
mycorrhizae hardwood forest	32	M Brundett, B Kendrick	Proceedings of	7th North American Conference on Mycorrhizae (eds.) DM Sylvia …	3	1987	tKAzc9rXhukC	Mark C. Brundrett	"F5_dBsgAAAAJ"
solanum pollinators australia	32	GJ Anderson, DE Symon	American Journal of Botany	74 (5), 723-723	3	1987	sNmaIFBj_lkC	gregory Anderson	"pH6mu0sAAAAJ"
bumble bees risk averse	32	LD Harder, LA Real	Ecology	68 (4), 1104-1108	159	1987	WF5omc3nYNoC	Lawrence D. Harder	"8PWpj6cAAAAJ"
world agriculture soil erosion	34	D Pimentel, J Allen, A Beers, L Guinand, R Linder, P McLaughlin, B Meer, ...	BioScience	37 (4), 277-283	275	1987	2osOgNQ5qMEC	Kimberly Stoner	"qtz3QXcAAAAJ"
apuntes sobre la flora gallega vii	35	P Guitián, J Amigo, J Guitián	Boletim da Sociedade Broteriana	60, 139-146	4	1987	dhFuZR0502QC	Javier Guitian	"TJtCQoYAAAAJ"
radiotracking honeyeater movements	35	PJ O'Connor, GH Pyke, H Spencer	Emu-Austral Ornithology	87 (4), 249-252	23	1987	e5wmG9Sq2KIC	Pyke, Graham H.	"RDpVYUMAAAAJ"
anemophily brasenia nymphaeaceae	37	JM Osborn, EL Schneider	AMERICAN JOURNAL OF BOTANY	74 (5), 622-623	1	1987	qjMakFHDy7sC	Jeffrey M. Osborn	"OtXxSK4AAAAJ"
human diets biological perspective	37	GH Pyke	Shared Wealth and Symbol: Food, Culture and Society in Oceania and …		6	1987	Mojj43d5GZwC	Pyke, Graham H.	"RDpVYUMAAAAJ"
ecology oil flowers bees	41	SL Buchmann	Annual Review of Ecology and Systematics	343-369	450	1987	9yKSN-GCB0IC	Stephen Buchmann	"tqms8REAAAAJ"
pollination biology telopea speciosissima	44	GH Pyke	Waratahs Their biology, cultivation & conservation	9, 35-43	7	1987	WA5NYHcadZ8C	Pyke, Graham H.	"RDpVYUMAAAAJ"
deceit corruption blueberry patch	44	SWT Batra	Natural History	96 (56), 57-59	10	1987	tOudhMTPpwUC	Suzanne WT Batra	"Enyt8nAAAAAJ"
texture sensitivity life honeybees	44	PG Kevan	Neurobiology and behavior of honeybees	96-101	19	1987	1qzjygNMrQYC	Peter Kevan	"mbOeZkcAAAAJ"
ecology honey bee pollination kiwifruit	45	RM Goodwin	Unpublished PhD thesis, Auckland University, New Zealand		8	1987	Y0pCki6q_DkC	Mark Goodwin	"h5ZW3dkAAAAJ"
detection estrogen receptor mrna human uterus	51	FF Parl, CP Schonbaum, DL Cox, DR Cavener	Molecular and cellular endocrinology	52 (3), 235-242	11	1987	g5m5HwL7SMYC	Diana L. Cox-Foster	"p3nOyO8AAAAJ"
economic evaluation solar water heating system	51	MNA Hawlader, KC Ng, TT Chandratilleke, D Sharma, HLK Koay	Energy conversion and management	27 (2), 197-204	32	1987	kz9GbA2Ns4gC	DR DEVINDER SHARMA	"_0rxcOwAAAAJ"
grape root borera rotential new insect pest ohio	52	RN Williams, SR Alm, DM Pavuk, FF Purrington	OHIO AGRICULTURAii· I RESEARGH	17	1	1987	NMxIlDl6LWMC	Steven Alm	"gDZHSl8AAAAJ"
differential responses pennisetum secale pollen	55	R Chaudhury, KR Shivanna			15	1987	b0M2c_1WBrUC	Shivanna K R	"rdN6MzEAAAAJ"
estimation bee size using intertegular span apoidea	56	JH Cane	Journal of the Kansas Entomological Society	145-147	450	1987	0KyAp5RtaNEC	Jim Cane	"5WagfLMAAAAJ"
monitoring insect mite pests ohio vineyards	59	SR Alm, DM Pavuk, RN Williams	OHIO AGRICULTURAii· I RESEARGH	68	1	1987	MXK_kJrjxJIC	Steven Alm	"gDZHSl8AAAAJ"
laboratory evaluation dimethoate repellence honey bees	61	RG Danka, CH Collison	Journal of Applied Entomology	104 (1‐5), 211-214	7	1987	blknAaTinKkC	Robert Danka	"LMaZC00AAAAJ"
system examination pesticide dose transfer process	63	FR Hall, DL Reichard, SR Alm	Pesticide Formulations and Application Systems: Seventh Volume		12	1987	3fE2CSJIrl8C	Steven Alm	"gDZHSl8AAAAJ"
foliar flavonoids systematics solanum sect basarthrum	65	GJ Anderson, TP Steinharter, G Cooper-Driver	Systematic botany	534-540	18	1987	OU6Ihb5iCvQC	gregory Anderson	"pH6mu0sAAAAJ"
shedding vines palms welfia georgii iriartea gigantea	67	PM Rich, S Lum, L MUNOZ, M QUESADA	Principes	31, 31-40	17	1987	_kc_bZDykSQC	Mauricio Quesada	"-OsTXSoAAAAJ"
aerodynamics pollen capture two sympatric ephedra species	67	KJ Niklas, SL Buchmann	Evolution	41 (1), 104-123	51	1987	IWHjjKOFINEC	Stephen Buchmann	"tqms8REAAAAJ"
absence endothermy flightless dung beetles southern africa	69	SW Nicolson	South African Journal of Zoology	22 (4), 323-324	13	1987	yD5IFk8b50cC	Susan W. Nicolson	"YK3ya9oAAAAJ"
floral biology jojoba simmondsia chinensis anemophilous plant	70	SL Buchmann	University of Arizona (Tucson, AZ)		28	1987	RYcK_YlVTxYC	Stephen Buchmann	"tqms8REAAAAJ"
dietselection ecology tropically temperately adapted honey bees	71	RG Danka, RL Hellmich II, TE Rinderer, AM Collins	Animal behaviour	35 (6), 1858-1863	78	1987	d1gkVwhDpl0C	Robert Danka	"LMaZC00AAAAJ"
pollen deposition removal bees visiting two tree species panama	73	AA Snow, DW Roubik	Biotropica	57-63	108	1987	_axFR9aDTf0C	David Roubik	"Kr5N890AAAAJ"
longterm ecology euglossine orchidbees apidae euglossini panama	74	DW Roubik, JD Ackerman	Oecologia	73, 321-333	261	1987	YFjsv_pBGBYC	David Roubik	"Kr5N890AAAAJ"
drone production young versus old worker honeybees queenless colonies	75	KS Delaplane, JR Harbo	Apidologie	18 (2), 115-120	14	1987	Zph67rFs4hoC	Keith S. Delaplane	"GiHbaU4AAAAJ"
differential drone production africanized european honey bee colonies	76	TE Rinderer, AM Collins, RL Hellmich, RG Danka, R Spencer	Apidologie	18 (1), 61-68	32	1987	_FxGoFyzp5QC	Robert Danka	"LMaZC00AAAAJ"
growth regulation phragmites australis gallmidge giraudiella inclusa	78	T Tscharntke	Insects-plants		5	1987	VaXvl8Fpj5cC	Teja Tscharntke	"X36HAGcAAAAJ"
assessment africanized honey bees apis mellifera l crop pollinators	79	RG Danka	Louisiana State University and Agricultural & Mechanical College		3	1987	RGFaLdJalmkC	Robert Danka	"LMaZC00AAAAJ"
ethology vernal eusocial bee dialictus laevissimus hymenoptera halictidae	84	SWT Batra	Journal of the Kansas Entomological Society	100-108	17	1987	YFjsv_pBGBYC	Suzanne WT Batra	"Enyt8nAAAAAJ"
analysis cuticular proteins hyalophora cecropia polyclonal antibodies	84	DL Cox	Insect biochemistry	17 (3), 485-492	22	1987	70eg2SAEIzsC	Diana L. Cox-Foster	"p3nOyO8AAAAJ"
seed dispersal birds densities shrubs trees arid south australia	84	M Tester, DC Paton, N Reid, RT Lange	Transactions of the Royal Society of South Australia. Adelaide	111 (1), 1-5	41	1987	1qzjygNMrQYC	David C. Paton	"uIa2XpUAAAAJ"
significance pollen longevity asclepias syriaca l natural conditions	85	D Eisikowitch, PG Kevan, S Fowle, K Thomas	Pollen et spores	29 (1), 121-128	19	1987	WqliGbK-hY8C	Peter Kevan	"mbOeZkcAAAAJ"
effect queenlessness worker survival honey gain defence behaviour honeybees	89	KS Delaplane, JR Harbo	Journal of apicultural research	26 (1), 37-42	28	1987	qxL8FJ1GzNcC	Keith S. Delaplane	"GiHbaU4AAAAJ"
responses africanized honey bees hymenoptera apidae pollinationmanagement stress	90	RG Danka, TE Rinderer, AM Collins, RL Hellmich	Journal of economic entomology	80 (3), 621-624	31	1987	roLk4NBRz8UC	Robert Danka	"LMaZC00AAAAJ"
equipment studying effects spray drop size distribution dosage pest control	91	DL Reichard, SR Alm, FR Hall	Journal of economic entomology	80 (2), 540-543	9	1987	HDshCWvjkbEC	Steven Alm	"gDZHSl8AAAAJ"
estimating foraging populations honey bees hymenoptera apidae individual colonies	92	RG Danka, NE Gary	Journal of economic entomology	80 (2), 544-547	8	1987	bEWYMUwI8FkC	Robert Danka	"LMaZC00AAAAJ"
formic acid caustic cephalic secretions stingless beeoxytrigona hymenoptera apidae	92	DW Roubik, BH Smith, RG Carlson	Journal of chemical ecology	13, 1079-1086	52	1987	VL0QpB8kHFEC	David Roubik	"Kr5N890AAAAJ"
simple method exact alignment small paraffin embedded specimens cutting plane	93	HH Hilger, D Medan	Stain Technology	62 (4), 282-283	5	1987	3WNXLiBY60kC	Medan Diego	"GfiU00IAAAAJ"
analysis cuticular proteins hyalophora cecropia two dimensional electrophoresis	94	DL Cox, JH Willis	Insect biochemistry	17 (3), 457-468	72	1987	vV6vV6tmYwMC	Diana L. Cox-Foster	"p3nOyO8AAAAJ"
ecology honey bee apis mellifera l pollination kiwifruit actinida deliciosa chev	97	RM Goodwin	PhD Thesis-University of Auckland		17	1987	ULOm3_A8WrAC	Mark Goodwin	"h5ZW3dkAAAAJ"
transepithelial intracellular potentials isolated malpighian tubules tenebrionid beetle	97	SW Nicolson, LC Isaacson	American Journal of Physiology-Renal Physiology	252 (4), F645-F653	31	1987	IWHjjKOFINEC	Susan W. Nicolson	"YK3ya9oAAAAJ"
experimental detection anemophily pernettya mucronata ericaceae western patagonia chile	99	MTK Arroyo, FA Squeo	Botanische Jahrbücher für Systematik	108: 537-546. 108, 537-546	27	1987	eq2jaN3J8jMC	Mary T. K. Arroyo	"tFVzdokAAAAJ"
reproductive biology distylous tree sarcotheca celebica oxalidaceae sulawesi indonesia	102	AJ LACK, PG KEVAN	Botanical journal of the Linnean Society	95 (1), 1-8	17	1987	LO7wyVUgiFcC	Peter Kevan	"mbOeZkcAAAAJ"
measuring host preference trichogramma egg parasites evaluation direct indirect methods	102	FL Wäckers, IJM Groot, L Noldus, SA Hassan			19	1987	hSRAE-fF4OAC	Felix Wackers	"3pVhk_wAAAAJ"
population change control africanized honey bees hymenoptera apidae panama canal area	102	MM Boreham, DW Roubik	Bulletin of the ESA	33 (1), 34-39	79	1987	1yQoGdGgb4wC	David Roubik	"Kr5N890AAAAJ"
ultrastructure malpighian tubules onymacris plana plana peringuey coleoptera tenebrionidae	103	SA Hanrahan, SW Nicolson	International Journal of Insect Morphology and Embryology	16 (2), 99-119	20	1987	M05iB0D1s5AC	Susan W. Nicolson	"YK3ya9oAAAAJ"
unusual kind distyly quinchamalium chilense santalaceae volcan casablanca southern chile	103	M Riveros, MTK Arroyo, AM Humaña	American Journal of Botany	74 (3), 313-320	45	1987	2KloaMYe4IUC	Mary T. K. Arroyo	"tFVzdokAAAAJ"
response traplining bumble bees competition experiments shifts feeding location efficiency	104	JD Thomson, SC Peterson, LD Harder	Oecologia	71, 295-300	115	1987	0EnyYjriUFMC	Lawrence D. Harder	"8PWpj6cAAAAJ"
secondary intergradation ipomopsis aggregata candida collina polemoniaceae colorado	106	V Grant, DH Wilken	Botanical Gazette	148 (3), 372-378	14	1987	kRWSkSYxWN8C	Verne Grant	"8Qb6gMkAAAAJ"
sexual dimorphism reproduction dioecious perennial herb rubus chamaemorus resource allocation	107	J Ågren			6	1987	hMod-77fHWUC	Jon Ågren	"yxf8wX8AAAAJ"
host records nest entry dolichostelis kleptoparasitic anthidiine bee hymenoptera megachilidae	107	FD Parker, JH Cane, GW Frankie, SB Vinson			16	1987	_Re3VWB3Y0AC	Jim Cane	"5WagfLMAAAAJ"
relationship ash bolete boletinellus merulioides aphid parasitic ash tree roots	107	MC Brundrett, B Kendrick	Symbiosis	3 (3), 315-320	39	1987	mVmsd5A6BfQC	Mark C. Brundrett	"F5_dBsgAAAAJ"
intersexual differences phenology damage herbivores pathogens dioecious rubus chamaemorus l	109	J Ågren	Oecologia	72 (2), 161-169	90	1987	2P1L_qKh6hAC	Jon Ågren	"yxf8wX8AAAAJ"
variance feeding equivalent wood blocks formosan subterranean termite laboratory choice tests	110	KS Delaplane, JP Fage			20	1987	LkGwnXOMwfcC	Keith S. Delaplane	"GiHbaU4AAAAJ"
significance obturator control pollen tube entry ovary peach prunus persica	110	A ARBELOA, M HERRERO	Annals of Botany	60 (6), 681-685	96	1987	LkGwnXOMwfcC	Maria Herrero	"paolBeUAAAAJ"
pollination herbivore ecology african dalechampia euphorbiaceae comparisons new world species	111	WS Armbruster, WR Mziray	Biotropica	64-73	47	1987	GnPB-g6toBAC	W Scott Armbruster	"SjIc1aYAAAAJ"
petition release aphthona czwalinae weise leafy spurgeeuphorbia esula united states	112	RW Pemberton	USDA, Agricultural Research		3	1987	k_8v9Q84L5sC	robert pemberton	"EJcxNNcAAAAJ"
pollination ecology cooccuring geographically restricted widespread species astragalus fabaceae	112	JD Karron	Biological Conservation	39 (3), 179-193	139	1987	zYLM7Y9cAGgC	Jeffrey D. Karron	"Zzn6UJAAAAAJ"
foraging ecology nectarivorous ant camponotus foreli hymenoptera formicidae savannalike grassland	113	J Retana, J Bosch, A Alsina, X Cerda	Miscel. lània Zoològica	11, 187-193	21	1987	e5wmG9Sq2KIC	Jordi Bosch	"5jPITlMAAAAJ"
prolongation embryo sac viability pear pyrus communis following pollination treatment gibberellic acid	118	M HERRERO, M GASCON	Annals of botany	60 (3), 287-293	44	1987	KlAtU1dfN6UC	Maria Herrero	"paolBeUAAAAJ"
male competition mating behavior within mating aggregations glenostictia satan gillaspy hymenoptera sphecidae	119	RW Longair, JH Cane, L Elliott	Journal of the Kansas Entomological Society	264-272	9	1987	a0OBvERweLwC	Jim Cane	"5WagfLMAAAAJ"
catalogue apoidea hymenoptera africa south sahara part genus xylocopa latreille anthophoridae	119	CD Eardley			14	1987	dhFuZR0502QC	Connal Eardley	"DPI_6bYAAAAJ"
effects spray drop size distribution drops containing bifenthrin tetranychus urticae acari tetranychidae	120	SR Alm, DL Reichard, FR Hall	Journal of Economic Entomology	80 (2), 517-520	47	1987	QIV2ME_5wuYC	Steven Alm	"gDZHSl8AAAAJ"
honeybees use biological clock incorporate sun positions waggle dances foraging heavy overcast skies	126	RM Goodwin, RD Lewis	New Zealand Entomologist	10 (1), 138-140	6	1987	isC4tDSrTZIC	Mark Goodwin	"h5ZW3dkAAAAJ"
comparison levels genetic polymorphism selfcompatibility geographically restricted widespread plant congeners	129	JD Karron	Evolutionary Ecology	1, 47-58	516	1987	u5HHmVD_uO8C	Jeffrey D. Karron	"Zzn6UJAAAAAJ"
implications pollenovule ratios pollen size reproductive biology potamogeton autogamy aquatic angiosperms	131	CT Philbrick, GJ Anderson	Systematic Botany	98-105	62	1987	_Qo2XoVZTnwC	gregory Anderson	"pH6mu0sAAAAJ"
variacion espacial y temporal en la depredacion de semillas de copaifera publiflora benthleguminosae caesalpinioideae en venezuela	134	N Ramirez, MK Arroyo	Biotropica	32-39	31	1987	evX43VCCuoAC	Mary T. K. Arroyo	"tFVzdokAAAAJ"
posttranslational modifications cuticular proteins hyalophora cecropia different anatomical regions metamorphic stages	138	DL Cox, JH Willis	Insect biochemistry	17 (3), 469-484	38	1987	35N4QoGY0k4C	Diana L. Cox-Foster	"p3nOyO8AAAAJ"
host utilization native cirsium thistles asteraceae introduced weevil rhinocyllus conicus coleoptera curculionidae california	143	CE Turner, RW Pemberton, SS Rosenthal	Environmental Entomology	16 (1), 111-115	114	1987	qjMakFHDy7sC	robert pemberton	"EJcxNNcAAAAJ"
host range new host records plume moth platyptilia carduidactyla lepidoptera pterophoridae california thistles asteraceae	144	CE Turner, RW Pemberton, SS Rosenthal			3	1987	CHSYGLWDkRkC	robert pemberton	"EJcxNNcAAAAJ"
alternative pollinators ontarios crops prefatory remarks papers presented workshop held university guelph april	146	PG Kevan			10	1987	70eg2SAEIzsC	Peter Kevan	"mbOeZkcAAAAJ"
pollen dispersal cucurbita foetidissima cucurbitaceae bees genera apis peponapis xenoglossa hymenoptera apidae anthophoridae	148	E Ordway, SL Buchmann, RO Kuehl, CW Shipman	Journal of the Kansas Entomological Society	489-503	23	1987	J_g5lzvAfSwC	Stephen Buchmann	"tqms8REAAAAJ"
notes biology anthophorid bee tetrapedia mite chaetodactylus panamensis baker roubik delfinadobaker acari chaetodactylidae	149	DW Roubik	International journal of acarology	13 (1), 75-76	16	1987	Zph67rFs4hoC	David Roubik	"Kr5N890AAAAJ"
population dynamics emergent conifer agathis australis d don lindl kauri new zealand ii seedling population sizes gapphase regeneration	157	J Ogden, GM Wardle, M Ahmed	New Zealand journal of botany	25 (2), 231-242	69	1987	d1gkVwhDpl0C	Glenda Wardle	"qUjf6-gAAAAJ"
comparison pollination biology breeding systems population genetic structure geographically restricted widespread species genus astragalus fabaceae	178	JD Karron	University of Colorado		2	1987	pqnbT2bcN3wC	Jeffrey D. Karron	"Zzn6UJAAAAAJ"
honey bees pesticides	25	PG Kevan, BW Rathwell	Ministry of Agriculture & Food		2	1988	c1e4I3QdEKYC	Peter Kevan	"mbOeZkcAAAAJ"
origin cultivated rice	25	V Grant	Taxon	37 (4), 935-935	3	1988	rO6llkc54NcC	Verne Grant	"8Qb6gMkAAAAJ"
asclepias syriaca georgia	29	SB Broyles, R Wyatt			7	1988	_kc_bZDykSQC	Steven Broyles	"NO9-eu8AAAAJ"
bees forage close home	30	RM Goodwin, A Houten	New Zealand Kiwifruit		2	1988	YOwf2qJgpHMC	Mark Goodwin	"h5ZW3dkAAAAJ"
bumble bees eastern canada	33	TM Laverty, LD Harder	The Canadian Entomologist	120 (11), 965-987	128	1988	4JMBOYKVnBMC	Lawrence D. Harder	"8PWpj6cAAAAJ"
pear insecticide evaluation	34	A Howitt, DJ Biddinger, J Howard	Insecticide and Acaricide Tests	13 (1), 45-45	1	1988	OU6Ihb5iCvQC	David J. Biddinger	"DA60h24AAAAJ"
reexamination double grafting	35	KS Delaplane, JR Harbo	American Bee Journal	128 (6), 439-440	10	1988	R3hNpaxXUhUC	Keith S. Delaplane	"GiHbaU4AAAAJ"
wide hybridization crop brassicas	36	PBA Nanda Kumar, S Prakash, KR Shivanna	Sexual Reproduction in Higher Plants: Proceedings of the Tenth International …		8	1988	1sJd4Hv_s6UC	Shivanna K R	"rdN6MzEAAAAJ"
suppression termite feeding sudan red b	46	KS Delaplane, LA Bourg, JP La Fage	Inter. Res. Group on wood preserv. Doc. No. IRG/WP/	/1344 4	10	1988	4hFrxpcac9AC	Keith S. Delaplane	"GiHbaU4AAAAJ"
tres plantas interesantes para la flora pacense	47	P Gomez-Hernandez, Ortega-Olivencia	Boletim da Sociedade Broteriana, Série	2 (61), 279-280	7	1988	QIV2ME_5wuYC	Ana Ortega-Olivencia	"vma3Mn0AAAAJ"
insect foragers solanum flowers australia	47	GJ Anderson, D Symon	Annals of the Missouri Botanical Garden	842-852	80	1988	NaGl4SEjCO4C	gregory Anderson	"pH6mu0sAAAAJ"
pollen dimorphism dioecy vitis aestivalis	49	PG Kevan, DCA Blades, U Posluszny, AJD Ambrose JD			30	1988	2KloaMYe4IUC	Peter Kevan	"mbOeZkcAAAAJ"
review kiwifruit pollination next	49	JL Craig, AM Stewart, N Pomeroy, ACG Heath, RM Goodwin	New Zealand journal of experimental agriculture	16 (4), 385-399	63	1988	bEWYMUwI8FkC	Mark Goodwin	"h5ZW3dkAAAAJ"
effect winter storage thrips damage cabbage	52	K Stoner, A Shelton	New York State Agricultural Experiment Station		1	1988	ULOm3_A8WrAC	Kimberly Stoner	"qtz3QXcAAAAJ"
sugar syrup feeding improve kiwifruit pollination	52	RM Goodwin, A Houten	The New Zealand Beekeeper		3	1988	maZDTaKrznsC	Mark Goodwin	"h5ZW3dkAAAAJ"
pollen pistil interaction ovary fruit trees	53	M Herrero, A Arbeloa, M Gascon	Sexual Reproduction in Higher Plants	297-302	10	1988	hC7cP41nSMkC	Maria Herrero	"paolBeUAAAAJ"
rovmider til bekaempelse af trips vaeksthuskulturer	54	LS Hansen, H Broedsgaard	Ugeskrift for Jordbrug	133	1	1988	ClCfbGk0d_YC	Henrik F. Brodsgaard	"MHJvdGsAAAAJ"
beetle pollination australian tropical rainforests	54	AK Irvine, J Armstrong			12	1988	e5wmG9Sq2KIC	Joseph E. Armstrong	"0vBTIB4AAAAJ"
pollen threads impatiens nature function	54	S Vogel, A Cocucci	Beitrage zur Biologie der Pflanzen	63, 271-287	21	1988	pqnbT2bcN3wC	Stefan Vogel	"PqUQMY4AAAAJ"
surplus killing torymus arundinis hym torymidae	55	T Tscharntke			3	1988	VBDT71xRUdcC	Teja Tscharntke	"X36HAGcAAAAJ"
racial variation ipomopsis tenuituba polemoniaceae	55	V Grant, DH Wilken	Botanical Gazette	149 (4), 443-449	25	1988	pqnbT2bcN3wC	Verne Grant	"8Qb6gMkAAAAJ"
social reproductive parasitism africanized honey bees	56	RG Danka, TE Rinderer	Africanized Honey Bees and Bee Mites	214-222	15	1988	Wp0gIr-vW9MC	Robert Danka	"LMaZC00AAAAJ"
yeastcontaminated nectar effects bee foraging	57	PG Kevan, D Eisikowitch, S Fowle, K Thomas	Journal of Apicultural Research	27 (1), 26-29	74	1988	OU6Ihb5iCvQC	Peter Kevan	"mbOeZkcAAAAJ"
multistep approach evaluation pipe impact effects	59	JM Vázquez-Sierra, J Marti, R Molina	International journal of pressure vessels and piping	31 (1), 15-28	4	1988	a0OBvERweLwC	Rafael Tormo Molina	"hcpepjUAAAAJ"
gynoecium ontogenesis rhamnaceae comparative study	60	D Medan	Aspects of floral development	133-141	16	1988	ZqE1mSdD_DYC	Medan Diego	"GfiU00IAAAAJ"
migratory fwcks honeyeaters cape jervis south australia	62	DC PATON	Emu	53, 89-90	6	1988	UxriW0iASnsC	David C. Paton	"uIa2XpUAAAAJ"
effect storage pollen germination pollen tube growth	62	PBAN KUMAR, R CHAUDHURY, KR Shivanna	Current Science	57 (10), 557-559	16	1988	O3NaXMp0MMsC	Shivanna K R	"rdN6MzEAAAAJ"
avian vectors seeds european olive olea europaea	62	DC Paton, JR Tucker, JB Paton, PA Paton	South Australian Ornithologist	30, 158-159	22	1988	b0M2c_1WBrUC	David C. Paton	"uIa2XpUAAAAJ"
reversed size dimorphism raptors evidence evolved	64	JM Pleasants	Oikos	129-135	21	1988	3fE2CSJIrl8C	John Pleasants	"xM7ck9kAAAAJ"
reproduction polemonium assessing factors limiting seed set	67	M Zimmerman, GH Pyke	The American Naturalist	131 (5), 723-738	354	1988	9yKSN-GCB0IC	Pyke, Graham H.	"RDpVYUMAAAAJ"
influence multiple mating kin recognition worker honeybees	68	K Hogendoorn, HHW Velthuis			33	1988	zYLM7Y9cAGgC	Katja Hogendoorn	"saxet1oAAAAJ"
annual pollen diet breadth honey bee colonies sonoran desert	71	SL Buchmann			2	1988	0KyAp5RtaNEC	Stephen Buchmann	"tqms8REAAAAJ"
neuerkannte bzw neu dokumentierte fledermausblumen aus drei kontinenten	72	S Vogel	Botanikertagung der Deutschen Botanischen Gesellschaft, Gießen	12-17 Sept …	3	1988	4fKUyHm3Qg0C	Stefan Vogel	"PqUQMY4AAAAJ"
nest plundering allomones fire beetrigona oxytrigona mellicolor	72	TE Rinderer, MS Blum, HM Fales, Z Bian, TH Jones, SM Buco, ...	Journal of chemical ecology	14, 495-501	21	1988	7PzlFSSx8tAC	Robert Danka	"LMaZC00AAAAJ"
extrafloral nectaries pollination acacia pycnantha benth birds	72	VA Vanstone, DC Paton	Australian Journal of Botany	36 (5), 519-531	35	1988	Tiz5es2fbqcC	David C. Paton	"uIa2XpUAAAAJ"
floral ontogeny schizanthus zygomorphic member solanaceae	74	L Ampornpan, JE Armstrong	Amer. J. Bot	75 (6), 54	7	1988	MXK_kJrjxJIC	Joseph E. Armstrong	"0vBTIB4AAAAJ"
reproductive biology diploid triploid apios americana leguminosae	74	A Bruneau, GJ Anderson	American journal of botany	75 (12), 1876-1883	48	1988	CHSYGLWDkRkC	gregory Anderson	"pH6mu0sAAAAJ"
fruit shape response time ga treatment inagua de aranjuezpear	75	M Herrero	V International Symposium on Pear Growing	256, 127-132	6	1988	maZDTaKrznsC	Maria Herrero	"paolBeUAAAAJ"
automatic image analysis rapid identification africanized honey bees	75	SWT Batra	Africanized honey bees and bee mites	260r263	33	1988	roLk4NBRz8UC	Suzanne WT Batra	"Enyt8nAAAAAJ"
myrmecochory introduced range weed leafy spurge euphorbia esula l	77	RW Pemberton			38	1988	Wp0gIr-vW9MC	robert pemberton	"EJcxNNcAAAAJ"
selective bait system potential abatement feral africanized honey bees	78	JL Williams, RG Danka, TE Rinderer			6	1988	isC4tDSrTZIC	Robert Danka	"LMaZC00AAAAJ"
structure cytochemistry pistil hypericum calycinum style	79	F Ciampolini, KR Shivanna, M Cresti	Sexual Plant Reproduction	1, 248-255	11	1988	uWQEDVKXjbEC	Shivanna K R	"rdN6MzEAAAAJ"
crown light environments saplings two species rain forest emergent trees	81	SF Oberbauer, DB Clark, M Quesada	Oecologia	75 (2), 207-212	106	1988	M3NEmzRMIkIC	Mauricio Quesada	"-OsTXSoAAAAJ"
gene flow population differentiation chamaecrista fasciculata leguminosae	82	CB Fenster	The University of Chicago		17	1988	hMod-77fHWUC	Charles B. Fenster	"Mp2aG9wAAAAJ"
natural hybridization ipomopsis aggregata tenuituba polemoniaceae	82	V Grant, DH Wilken	Botanical Gazette	149 (2), 213-221	59	1988	NaGl4SEjCO4C	Verne Grant	"8Qb6gMkAAAAJ"
isolation sperms pollen tubes flowering plants fertilization	82	KR Shivanna, H Xu, P Taylor, RB Knox	Plant physiology	87 (3), 647-650	79	1988	eQOLeE2rZwMC	Shivanna K R	"rdN6MzEAAAAJ"
new species section synopsis dalechampia euphorbiaceae costa rica	83	WS Armbruster	Systematic botany	303-312	15	1988	dshw04ExmUIC	W Scott Armbruster	"SjIc1aYAAAAJ"
mycorrhizal status root anatomy phenology plants sugar maple forest	85	MC Brundrett, B Kendrick	Canadian Journal of Botany	66 (6), 1153-1173	305	1988	MLfJN-KU85MC	Mark C. Brundrett	"F5_dBsgAAAAJ"
overview africanized honeybee populations reproduction diet competition	86	DW Roubik			53	1988	7T2F9Uy0os0C	David Roubik	"Kr5N890AAAAJ"
choice individual flowers bumble bees interaction morphology time energy	87	LD Harder	Behaviour	60-77	54	1988	hC7cP41nSMkC	Lawrence D. Harder	"8PWpj6cAAAAJ"
sexual differences biomass nutrient allocation dioecious rubus chamaemorus	88	J Agren	Ecology	69 (4), 962-973	231	1988	WF5omc3nYNoC	Jon Ågren	"yxf8wX8AAAAJ"
presencia de la alianza linarion pedunculatae en los cordones dunares galaicoportugueses	89	JI Sevillano, PG Rivera, JG Rivera	Acta Botanica Malacitana	209-216	25	1988	ULOm3_A8WrAC	Javier Guitian	"TJtCQoYAAAAJ"
dietary spectrum activity patterns aphaenogaster senilis hymenoptera formicidae	89	X Cerdá, J Bosch, A Alsina, J Retana	Annales de la Société entomologique de France (NS)	24 (1), 69-75	36	1988	ldfaerwXgEUC	Jordi Bosch	"5jPITlMAAAAJ"
relationship wing loading wingbeat frequency body mass homopterous insects	90	DN Byrne, SL Buchmann, HG Spangler	Journal of Experimental Biology	135 (1), 9-23	177	1988	Se3iqnhoufwC	Stephen Buchmann	"tqms8REAAAAJ"
principal pollinators dalechampia species location study sites dates study	92	WS Armbruster	Ecological ArchivesE	E069, 002-S1	3	1988	3s1wT3WcHBgC	W Scott Armbruster	"SjIc1aYAAAAJ"
revision genus lithurge latreille hymenoptera megachilidae subsaharan africa	92	CD Eardley	Journal of the Entomological Society of Southern Africa	51 (2), 251-263	11	1988	5nxA0vEk-isC	Connal Eardley	"DPI_6bYAAAAJ"
palynological analysis diet breadth honey bee colonies sonoran desert	93	SL Buchmann, MK O'Rourke			1	1988	a9-T7VOCCH8C	Stephen Buchmann	"tqms8REAAAAJ"
squash gourd bee peponapis pruinosa hymenoptera anthophoridae ontario canada	93	PG Kevan, NA Mohr, MD Offer, JR Kemp			25	1988	dhFuZR0502QC	Peter Kevan	"mbOeZkcAAAAJ"
pollination biology snowy mountains australia comparisons montane colorado usa	95	DW Inouye, GH Pyke	Australian Journal of Ecology	13 (2), 191-205	235	1988	ufrVoPGSRksC	Pyke, Graham H.	"RDpVYUMAAAAJ"
measurement effective pressure distribution axial direction dynamic vacuum system	96	JKN Sharma, DR Sharma	Journal of Vacuum Science & Technology A: Vacuum, Surfaces, and Films	6 (4 …	1	1988	IRz6iEL74y4C	DR DEVINDER SHARMA	"_0rxcOwAAAAJ"
pollination ecology christmas bells blandfordia nobilis patterns standing crop nectar	97	M ZIMMERMAN, GH PYKE	Australian Journal of Ecology	13 (3), 301-309	20	1988	_Qo2XoVZTnwC	Pyke, Graham H.	"RDpVYUMAAAAJ"
pollination biology ofopuntia polyacantha andopuntia phaeacantha cactaceae southern colorado	97	MM Osborn, PG Kevan, MA Lane	Plant Systematics and Evolution	159, 85-94	126	1988	Tyk-4Ss8FVUC	Peter Kevan	"mbOeZkcAAAAJ"
field observations ant camponotus sylvaticus hym formicidae diet activity patterns	99	J Retana, X Cerda, A Alsina, J Bosch			30	1988	wbdj-CoPYUoC	Jordi Bosch	"5jPITlMAAAAJ"
morphological studies nymphaeaceae sensu lato xvi floral biology brasenia schreberi	99	JM Osborn, EL Schneider	Annals of the Missouri Botanical Garden	778-794	80	1988	dhFuZR0502QC	Jeffrey M. Osborn	"OtXxSK4AAAAJ"
relationship inflorescence size selfpollination milkweed asclepias syriaca	100	JM Pleasants, G Ng			5	1988	HoB7MX3m0LUC	John Pleasants	"xM7ck9kAAAAJ"
molecular structure transformation glucose dehydrogenase gene drosophila melanogaster	100	R Whetten, E Organ, P Krasney, D Cox-Foster, D Cavener	Genetics	120 (2), 475-484	19	1988	hqOjcs7Dif8C	Diana L. Cox-Foster	"p3nOyO8AAAAJ"
effects aridity plant diversity northern chilean andes results natural experiment	100	MTK Arroyo, FA Squeo, JJ Armesto, C Villagrán	Annals of the Missouri Botanical Garden	75 (1), 55-78	301	1988	XiVPGOgt02cC	Mary T. K. Arroyo	"tFVzdokAAAAJ"
effect crossing distance male parent vivo pollen tube growth chamaecrista fasciculata	101	CB Fenster, VL Sork	American Journal of Botany	75 (12), 1898-1903	65	1988	4OULZ7Gr8RgC	Charles B. Fenster	"Mp2aG9wAAAAJ"
fruit size seed size seed viability pollination rabbiteye blueberries vaccinium ashei reade	102	JA Payne, AA Amis, JH Cane, PM Lyrene	IV International Symposium on Vaccinium Culture	241, 38-43	31	1988	f2IySw72cVMC	Jim Cane	"5WagfLMAAAAJ"
effects planting date timing growth stage damage cabbage onion thrips thrips tabaci	104	KA Stoner, AM Shelton	Journal of Econonomic Entomology	81 (4), 329-333	9	1988	e5wmG9Sq2KIC	Kimberly Stoner	"qtz3QXcAAAAJ"
berberineaniline blue fluorescent staining procedure suberin lignin callose plant tissue	104	MC Brundrett, DE Enstone, CA Peterson	Protoplasma	146, 133-142	507	1988	qjMakFHDy7sC	Mark C. Brundrett	"F5_dBsgAAAAJ"
role nonpreference resistance cabbage varieties onion thrips thysanoptera thripidae	106	KA Stoner, AM Shelton	Journal of economic Entomology	81 (4), 1062-1067	43	1988	eQOLeE2rZwMC	Kimberly Stoner	"qtz3QXcAAAAJ"
influencing matings european honey bee queens areas africanized honey bees hymenoptera apidae	107	RL Hellmich, AM Collins, RG Danka, TE Rinderer	Journal of economic entomology	81 (3), 796-799	23	1988	aqlVkmm33-oC	Robert Danka	"LMaZC00AAAAJ"
storage pollen grains organic solvents effects solvents pollen viability membrane integrity	108	A Jain, KR Shivanna	Journal of plant physiology	132 (4), 499-501	19	1988	35N4QoGY0k4C	Shivanna K R	"rdN6MzEAAAAJ"
comparative rates recruitment pollen sources africanized european honey bees apis mellifera l	109	RG Danka, AM Collins, TE Rinderer, RL Hellmich	Apidologie	19 (3), 255-258	3	1988	35N4QoGY0k4C	Robert Danka	"LMaZC00AAAAJ"
empyema caused kingella denitrificans peptostreptococcus spp patient bronchogenic carcinoma	109	R Molina, T Baró, J Torné, R Miralles, J Gutiérrez, JF Solsona, C Alía	European Respiratory Journal	1 (9), 870-871	18	1988	F1b5ZUV5XREC	Rafael Tormo Molina	"hcpepjUAAAAJ"
genetic structure populations geographically restricted widespread species astragalus fabaceae	109	JD Karron, YB Linhart, CA Chaulk, CA Robertson	American Journal of Botany	75 (8), 1114-1119	195	1988	9yKSN-GCB0IC	Jeffrey D. Karron	"Zzn6UJAAAAAJ"
influence long term application farmyard manure kca kna exchange equilibria tropical soil	110	SC Mehta, DR Sharma, SB Mittal			7	1988	tkaPQYYpVKoC	DR DEVINDER SHARMA	"_0rxcOwAAAAJ"
pollination ecology christmas bells blandfordia nobilis effects pollen quantity source seed set	111	M ZIMMERMAN, GH PYKE	Australian journal of ecology	13 (1), 93-99	18	1988	j3f4tGmQtD8C	Pyke, Graham H.	"RDpVYUMAAAAJ"
use thai giant waterbug lethocerus indicus hemiptera belostomatidae human food california	112	RW Pemberton			47	1988	7PzlFSSx8tAC	robert pemberton	"EJcxNNcAAAAJ"
sexual dimorphism betweenyear variation flowering fruit set pollinator behaviour boreal willow	112	T Elmqvist, J Ågren, A Tunlid	Oikos	53 (1), 58-66	59	1988	7PzlFSSx8tAC	Jon Ågren	"yxf8wX8AAAAJ"
effect planting date timing growth stages damage cabbage onion thrips thysanoptera thripidae	114	KA Stoner, AM Shelton	Journal of Economic Entomology	81 (4), 1186-1189	45	1988	YsMSGLbcyi4C	Kimberly Stoner	"qtz3QXcAAAAJ"
influence variety abundance withinplant distribution onion thrips thysanoptera thripidae cabbage	116	KA Stoner, AM Shelton	Journal of Economic Entomology	81 (4), 1190-1195	43	1988	_Qo2XoVZTnwC	Kimberly Stoner	"qtz3QXcAAAAJ"
foraging ecology aphidtending ant campanotus cruentatus hymenoptera fromicidae savannalike grassland	117	A Alsina, XC i Sureda, J Retana, J Bosch	Miscel· lània Zoològica	195-204	32	1988	NMxIlDl6LWMC	Jordi Bosch	"5jPITlMAAAAJ"
koerneria sp diplogasterida diplogasteridae associated abdominal glands bee andrena allegheniensis	118	RM GIBLINDAVIS, SWT Batra, BB Norden	JOURNAL OF NEMATOLOGY	20 (4), 637-637	1	1988	ldfaerwXgEUC	Suzanne WT Batra	"Enyt8nAAAAAJ"
abundance plants bearing extrafloral nectaries colorado mojave desert communities southern california	118	RW Pemberton	Madroño	238-246	38	1988	4TOpqqG69KYC	robert pemberton	"EJcxNNcAAAAJ"
identification thoracic gland constituents malexylocopa spp latreille hymenoptera anthophoridae arizona	120	JF Andersen, SL Buchmann, D Weisleder, RD Plattner, RL Minckley	Journal of chemical ecology	14, 1153-1162	35	1988	e5wmG9Sq2KIC	Stephen Buchmann	"tqms8REAAAAJ"
experimental manipulations polemonium foliosissimum effects subsequent nectar production seed production growth	123	M Zimmerman, GH Pyke	The Journal of Ecology	777-789	85	1988	8k81kl-MbHgC	Pyke, Graham H.	"RDpVYUMAAAAJ"
stomatal structure functioning response environmental changes acclimatized micropropagated prunus cerasus l	123	JA MARÍN, R GELLA, M HERRERO	Annals of Botany	663-670	115	1988	UeHWp8X0CEIC	Maria Herrero	"paolBeUAAAAJ"
yearly variation seasonal patterns honeyeater abundance flower density nectar production heathland near sydney	124	GH PYKE	Australian Journal of Ecology	13 (1), 1-10	33	1988	ZeXyd9-uunAC	Pyke, Graham H.	"RDpVYUMAAAAJ"
betweenyear variation flowering fruit set frostprone frostsheltered populations dioecious rubus chamaemorus	127	J Ågren	Oecologia	76 (2), 175-183	92	1988	kNdYIx-mwKoC	Jon Ågren	"yxf8wX8AAAAJ"
multilevel comparative analysis morphology function evolution dalechampia blossoms ecological archives e	128	WS Armbruster	Ecology	69 (6), 1746-1761	160	1988	D03iK_w7-QYC	W Scott Armbruster	"SjIc1aYAAAAJ"
adaptive design floral display poke milkweed asclepias exaltata l reproductive success gene flow mating behavior	131	SB Broyles	University of Georgia		6	1988	0EnyYjriUFMC	Steven Broyles	"NO9-eu8AAAAJ"
innate learned behaviour flowervisiting hoverfliesflowerdummy experiments eristalis pertinax scopolidiptera syrphidae	138	K Lunau	Zool. Jb. Physiol.	92, 487-499	15	1988	4TOpqqG69KYC	Klaus Lunau	"HuHgwLQAAAAJ"
performance progeny groups two populations phyteuma nigrum particular reference chance survival extinction	140	J Van Andel, RA Wesselingh, HJ Van Donk	Acta botanica neerlandica	37 (2), 165-169	9	1988	Zph67rFs4hoC	Renate A. Wesselingh	"MUC_BLoAAAAJ"
storage pollen grains organic solvents effect organic solvents leaching phospholipids relationship pollen viability	142	A Jain, KR Shivanna	Annals of botany	61 (3), 325-330	40	1988	qxL8FJ1GzNcC	Shivanna K R	"rdN6MzEAAAAJ"
western flower thrips frankliniella occidentalis possibilities biological control means predatory mites amblyseius spp	144	HF Brødsgaard		5th Danish Plant Protection Conference: Pests and Diseases	1	1988	u9iWguZQMMsC	Henrik F. Brodsgaard	"MHJvdGsAAAAJ"
melipona yucatanica new species hymenoptera apidae meliponinae stingless bee dispersal across caribbean arc posteocene vicariance	144	JMF Carmargo, JS Moure, DW Roubik			61	1988	AXPGKjj_ei8C	David Roubik	"Kr5N890AAAAJ"
spatial patterns parasitism eumenid wasps anterhynchium flavomarginatum orancistrocerus drewseni miltogrammine fly amobia distorta	153	T Itino	Researches on Population Ecology	30 (1), 1-12	11	1988	aqlVkmm33-oC	Takao Itino	"1RUMEKYAAAAJ"
variability grass phragmites australis relation behaviour mortality gallinducing midge giraudiella inclusa diptera cecidomyiidae	160	T Tscharntke	Oecologia	76, 504-512	58	1988	EUQCXRtRnyEC	Teja Tscharntke	"X36HAGcAAAAJ"
noteworthy collections	22	P Wilson, JTWM from Borneo	California. Madrofio	36, 53	1	1989	9ZlFYXVOiuMC	Paul Siri Wilson	"T4KYzo4AAAAJ"
honeybees andyellow rain	27	M Mardan, PG Kevan			34	1989	JoZmwDi-zQgC	Peter Kevan	"mbOeZkcAAAAJ"
nesting reproductive biology	32	R DW	Ecology and Natural History of Tropical Bees		11	1989	eJXPG6dFmWUC	David Roubik	"Kr5N890AAAAJ"
theory speciational trends	33	V Grant	The American Naturalist	133 (4), 604-612	24	1989	9yKSN-GCB0IC	Verne Grant	"8Qb6gMkAAAAJ"
pollination hints hicane vines	35	RM Goodwin	New Zealand Beekeeper		3	1989	r0BpntZqJG4C	Mark Goodwin	"h5ZW3dkAAAAJ"
growing barley maltinga review	36	NL Carreck, DG Christian	HGCA Project Report	20, 15pp	4	1989	qxL8FJ1GzNcC	Norman Carreck	"1-D-8oAAAAAJ"
fenitrothion insect pollinators	36	PG Kevan	Environmental effects of fenitrothion use in forestry	13-42	30	1989	7Hz3ACDFbsoC	Peter Kevan	"mbOeZkcAAAAJ"
pseudoleskeella north america europe	43	P Wilson, DH Norris	Bryologist	387-396	37	1989	5nxA0vEk-isC	Paul Siri Wilson	"T4KYzo4AAAAJ"
pollenpistil interactions papilionoideae	44	KR Shivanna, SJ Owens			68	1989	MXK_kJrjxJIC	Shivanna K R	"rdN6MzEAAAAJ"
functional dioecy andromonoecy solanum	45	GJ Anderson, DE Symon	Evolution	43 (1), 204-219	265	1989	zYLM7Y9cAGgC	gregory Anderson	"pH6mu0sAAAAJ"
diversity endemism southern african bees	47	CD Eardley	Plant Protection News	18, 1-2	14	1989	KlAtU1dfN6UC	Connal Eardley	"DPI_6bYAAAAJ"
nutritional value typha latifolia pollen bees	56	JO Schmidt, SL Buchmann, M Glaum	Journal of Apicultural Research	28 (3), 155-165	41	1989	blknAaTinKkC	Stephen Buchmann	"tqms8REAAAAJ"
pollination hyptis capitata eunemid wasps panama	57	S Keller, S Armbruster	Biotropica	21 (2), 190-192	2	1989	NJ774b8OgUMC	W Scott Armbruster	"SjIc1aYAAAAJ"
pollination hyptis capitata eumenid wasps panama	57	S Keller, S Armbruster	Biotropica	21 (2), 190-192	19	1989	7PzlFSSx8tAC	W Scott Armbruster	"SjIc1aYAAAAJ"
tundrasteppe transition kathul mountain alaska usa	58	ME Edwards, WS Armbruster	Arctic and Alpine research	21 (3), 296-304	73	1989	ZHo1McVdvXMC	W Scott Armbruster	"SjIc1aYAAAAJ"
frankliniella occidentalisa new pest danish glasshouses	59	HF Brodsgaard	Tidsskr. Planteavl	93, 83-91	58	1989	i2xiXl-TujoC	Henrik F. Brodsgaard	"MHJvdGsAAAAJ"
bees assess pollen returns sonicating solanum flowers	59	SL Buchmann, JH Cane	Oecologia	81, 289-294	185	1989	0EnyYjriUFMC	Jim Cane	"5WagfLMAAAAJ"
diaspore diversity anemochorousgouanieae rhamnaceae	60	D Medan	Plant systematics and evolution	168, 149-158	10	1989	e_rmSamDkqQC	Medan Diego	"GfiU00IAAAAJ"
japanese hornfaced bees gentle efficient new pollinators	61	SWT Batra	Pomona	22 (2), 3	4	1989	3fE2CSJIrl8C	Suzanne WT Batra	"Enyt8nAAAAAJ"
occurrence predatory fungivorous mites leaf domatia	61	RW Pemberton, CE Turner	American Journal of Botany	76 (1), 105-112	155	1989	2osOgNQ5qMEC	robert pemberton	"EJcxNNcAAAAJ"
update biological control pests danish glasshouses	62	HF Brødsgaard	NC Flower Growers Bulletin	34 (2), 2-5	4	1989	Zph67rFs4hoC	Henrik F. Brodsgaard	"MHJvdGsAAAAJ"
isozyme analysis grape vitis practical solution	62	TW Walters, U Posluszny, PG Kevan	Canadian Journal of Botany	67 (10), 2894-2899	41	1989	Wp0gIr-vW9MC	Peter Kevan	"mbOeZkcAAAAJ"
leaf domatia mites plant protection mutualism hypothesis	64	RWP CE Turner	The evolutionary ecology of plants	341-359	13	1989	0ju6dEALV5wC	robert pemberton	"EJcxNNcAAAAJ"
baiting system selective abatement undesirable honey bees	64	JL Williams, RG Danka, TE Rinderer	Apidologie	20 (2), 175-179	16	1989	kNdYIx-mwKoC	Robert Danka	"LMaZC00AAAAJ"
corroboree behaviour new holland whitecheeked honeyeaters	65	GH Pyke, PJ O'connor	Emu-Austral Ornithology	89 (1), 55-57	7	1989	RGFaLdJalmkC	Pyke, Graham H.	"RDpVYUMAAAAJ"
ontogenetic basis corolla aestivation scrophulariaceae	65	JE Armstrong, AW Douglas	Bulletin of the Torrey Botanical Club	378-389	41	1989	Y0pCki6q_DkC	Joseph E. Armstrong	"0vBTIB4AAAAJ"
bat pollination encholirium glaziovii terrestrial bromeliad	65	I Sazima, S Vogel, M Sazima	Plant Systematics and Evolution	168 (3), 167-179	124	1989	cFHS6HbyZ2cC	Stefan Vogel	"PqUQMY4AAAAJ"
acephate baiting technology refinements preliminary field tests	69	RG Danka, JL Williams, TE Rinderer			3	1989	Y5dfb0dijaUC	Robert Danka	"LMaZC00AAAAJ"
honey production africanized european honey bees costa rica	69	M Spivak, S Batra, F Segreda, AL Castro, W Ramírez	Apidologie	20 (3), 207-220	26	1989	kNdYIx-mwKoC	Suzanne WT Batra	"Enyt8nAAAAAJ"
optimal foraging nectarivores test marginalvalue theorem	70	JM Pleasants	The American Naturalist	134 (1), 51-71	82	1989	YsMSGLbcyi4C	John Pleasants	"xM7ck9kAAAAJ"
taxonomy tufted alpine subalpine polemoniums polemoniaceae	71	V Grant	Botanical Gazette	150 (2), 158-169	12	1989	KxtntwgDAa4C	Verne Grant	"8Qb6gMkAAAAJ"
role nectar germination pollen asclepias syriaca l	71	PG Kevan, D Eisikowitch, B Rathwell	Botanical Gazette	150 (3), 266-270	65	1989	wMgC3FpKEyYC	Peter Kevan	"mbOeZkcAAAAJ"
reversed size dimorphism raptors can tell sex changed size	72	JM Pleasants	Oikos	56 (2), 287	1	1989	9ZlFYXVOiuMC	John Pleasants	"xM7ck9kAAAAJ"
three new species dalechampia euphorbiaceae venezuelan guayana	72	WS Armbruster	Brittonia	41, 44-52	4	1989	WA5NYHcadZ8C	W Scott Armbruster	"SjIc1aYAAAAJ"
pollination biology opuntia imbricata cactaceae southern colorado	73	JD McFarland, PG Kevan, MA Lane	Canadian Journal of Botany	67 (1), 24-28	50	1989	4xDN1ZYqzskC	Peter Kevan	"mbOeZkcAAAAJ"
influence pistil pollen tube kinetics peach prunus persica	73	M Herrero, A Arbeloa	American Journal of Botany	1441-1447	214	1989	d1gkVwhDpl0C	Maria Herrero	"paolBeUAAAAJ"
differential floral rewards pollination deceit unisexual flowers	74	MF Willson, J Ågren	Oikos	23-29	115	1989	3fE2CSJIrl8C	Jon Ågren	"yxf8wX8AAAAJ"
effect grazing removal grassland reserves canterbury	75	CD Meurk, DA Norton, JM Lord	Management of New Zealand’s Natural Estate	72-75	33	1989	WF5omc3nYNoC	Janice Lord	"OhVRkgcAAAAJ"
patterns residency movement among honeyeaters heathland near sydney	77	GH Pyke, HF Recher, PJ Oconnor	Emu	89 (1), 30-39	20	1989	TFP_iSt0sucC	Pyke, Graham H.	"RDpVYUMAAAAJ"
electrophysiological cable parameters perfused beetle malpighian tubules	79	LC Isaacson, SW Nicolson, DW Fisher	American Journal of Physiology-Regulatory, Integrative and Comparative …		14	1989	ns9cj8rnVeAC	Susan W. Nicolson	"YK3ya9oAAAAJ"
genus anthophora latreille southern africa hymenoptera anthophoridae	79	CD Eardley, RW Brooks			15	1989	8k81kl-MbHgC	Connal Eardley	"DPI_6bYAAAAJ"
palaeofibulus gen nov clampbearing fungus triassic antarctica	79	JM Osborn, TN Taylor, JF White Jr	Mycologia	81 (4), 622-626	32	1989	IWHjjKOFINEC	Jeffrey M. Osborn	"OtXxSK4AAAAJ"
structure cytochemistry pistil hypericum calycinum stigma	80	KR Shivanna, F Ciampolini, M Cresti	Annals of Botany	63 (6), 613-620	22	1989	70eg2SAEIzsC	Shivanna K R	"rdN6MzEAAAAJ"
exploitation food resources ant tapinoma nigerrimum hym formicidae	80	X Cerdá, J Retana, J Bosch, A Alsina	Acta Oecologica/Oecologia Generalis	10 (4), 419-429	44	1989	_FxGoFyzp5QC	Jordi Bosch	"5jPITlMAAAAJ"
pollination dalechampia magnoliifolia euphorbiaceae male euglossine bees	80	WS Armbruster, S Keller, M Matsuki, TP Clausen	American Journal of Botany	76 (9), 1279-1285	69	1989	TQgYirikUcIC	W Scott Armbruster	"SjIc1aYAAAAJ"
evolutionary options maximizing pollen dispersal animalpollinated plants	80	LD Harder, JD Thomson	The American Naturalist	133 (3), 323-344	600	1989	u-x6o8ySG0sC	Lawrence D. Harder	"8PWpj6cAAAAJ"
suppression termite feeding symbiotic protozoans dye sudan red b	81	KS Delaplane, JP La Fage	Entomologia experimentalis et applicata	50 (3), 265-270	15	1989	mVmsd5A6BfQC	Keith S. Delaplane	"GiHbaU4AAAAJ"
honey bees forage pollen skunk cabbage symplocarpus foetidus araceae	82	PG Kevan	Apidologie	20 (6), 485-490	19	1989	IjCSPb-OGe4C	Peter Kevan	"mbOeZkcAAAAJ"
asynchronous phenologies neotropical orchid euglossine bee pollinator	82	JK Zimmerman, DW Roubik, JD Ackerman	Ecology	70 (4), 1192-1195	79	1989	UebtZRa9Y70C	David Roubik	"Kr5N890AAAAJ"
feeding foraging behaviors subterranean termites isoptera rhinotermitidae	83	KS Delaplane	Louisiana State University and Agricultural & Mechanical College		1	1989	VL0QpB8kHFEC	Keith S. Delaplane	"GiHbaU4AAAAJ"
loss viability storage associated changes membrane phospholipid	84	A Jain, KR Shivanna	Phytochemistry	28 (4), 999-1002	31	1989	r0BpntZqJG4C	Shivanna K R	"rdN6MzEAAAAJ"
survey natural enemies euphorbia esula l northern china inner mongolia	86	RW Pemberton, R Wang			11	1989	hC7cP41nSMkC	robert pemberton	"EJcxNNcAAAAJ"
aerodynamics ephedra trifurca iii selective pollen capture pollination droplets	87	SL Buchmann, MK O'Rourke, KJ Niklas	Botanical Gazette	150 (2), 122-131	40	1989	_Qo2XoVZTnwC	Stephen Buchmann	"tqms8REAAAAJ"
ecology necrophilous filthgathering stingless bees apidae meliponinae peru	88	DL Baumgartner, DW Roubik	Journal of the Kansas Entomological Society	22-Nov	67	1989	_Ybze24A_UAC	David Roubik	"Kr5N890AAAAJ"
nesting biology notes perdita alloperdita bradleyi viereck hymenoptera andrenidae	90	JH Cane	Journal of the Kansas Entomological Society	140-143	4	1989	L8Ckcad2t8MC	Jim Cane	"5WagfLMAAAAJ"
preference moist wood formosan subterranean termite isoptera rhinotermitidae	90	KS Delaplane, JP La Fage	Journal of Economic Entomology	82 (1), 95-100	41	1989	roLk4NBRz8UC	Keith S. Delaplane	"GiHbaU4AAAAJ"
effects flower removal abundance behaviour honeyeaters heathland near sydney	92	GH PYKE	Australian journal of ecology	14 (4), 415-421	7	1989	GnPB-g6toBAC	Pyke, Graham H.	"RDpVYUMAAAAJ"
monitoring thrips glasshouses means blue sticky traps danish english summary	94	HF Brødsgaard	Monitoring of thrips in glasshouses by means of blue sticky traps (In Danish …		3	1989	b0M2c_1WBrUC	Henrik F. Brodsgaard	"MHJvdGsAAAAJ"
novel pollenharvesting behavior bee protandrena mexicanorum hymenoptera andrenidae	94	JH Cane, SL Buchmann			28	1989	RHpTSmoSYBkC	Jim Cane	"5WagfLMAAAAJ"
insects attacking passiflora mollissima passiflora species field survey andes	95	RW Pemberton	Hawaiian Entomological Society		14	1989	NaGl4SEjCO4C	robert pemberton	"EJcxNNcAAAAJ"
floral biology myristica insipida myristicaceae distinctive beetle pollination syndrome	95	JE Armstrong, AK Irvine	American Journal of Botany	76 (1), 86-94	91	1989	9yKSN-GCB0IC	Joseph E. Armstrong	"0vBTIB4AAAAJ"
frankliniella occidentalis thysanoptera thripidaea new pest danish glasshouses review	95	HF Brødsgaard	Tidsskr. planteavl	93, 83-91	98	1989	u-x6o8ySG0sC	Henrik F. Brodsgaard	"MHJvdGsAAAAJ"
milkweeds pollinators yeast system potential biocontrol milkweed seed production	97	PG Kevan, DL Collins-Thompson, D Eisikowitch, MA Lachance			4	1989	s85pQhAUCrAC	Peter Kevan	"mbOeZkcAAAAJ"
inheritance resistance damage bythrips tabaci lindeman thysanoptera thripidae cabbage	97	KA Stoner, MH Dickson, AM Shelton	Euphytica	40 (3), 233-239	17	1989	roLk4NBRz8UC	Kimberly Stoner	"qtz3QXcAAAAJ"
distribution seasonal flight activity male grape root borers lepidoptera sesiidae ohio	99	SR Alm, RN Williams, DM Pavuk, WJ Snow, MA Heinlein	Journal of economic entomology	82 (6), 1604-1608	16	1989	R3hNpaxXUhUC	Steven Alm	"gDZHSl8AAAAJ"
foraging tenacity reticulitermes flavipes coptotermes formosanus isoptera rhinotermitidae	99	KS Delaplane, PP LA FAGE	Sociobiology	16 (2), 183-189	48	1989	IjCSPb-OGe4C	Keith S. Delaplane	"GiHbaU4AAAAJ"
sex expression breeding system pollen biology ricinocarpos pinifolius case androdioecy	102	JD Thomson, KR Shivanna, J Kenrick, RB Knox	American Journal of Botany	76 (7), 1048-1059	26	1989	4JMBOYKVnBMC	Shivanna K R	"rdN6MzEAAAAJ"
biology control american plum borer lepidoptera pyralidae tart cherries michigan	104	DJ Biddinger	MS Thesis, Michigan State University		6	1989	BrmTIyaxlBUC	David J. Biddinger	"DA60h24AAAAJ"
coloured sticky traps frankliniella occidentalis pergande thysanoptera thripidae glasshouses	104	HF Brødsgaard	Journal of applied entomology	107 (1‐5), 136-140	212	1989	u5HHmVD_uO8C	Henrik F. Brodsgaard	"MHJvdGsAAAAJ"
comparative analysis photosynthetic light environments within crowns juvenile rain forest trees	105	SF Oberbauer, DA Clark, DB Clark, M Quesada	Tree Physiology	5 (1), 13-23	38	1989	JV2RwH3_ST0C	Mauricio Quesada	"-OsTXSoAAAAJ"
preference formosan subterranean termite isoptera rhinotermitidae wood damaged conspecifics	108	KS Delaplane, JP La Face	Journal of Economic Entomology	82 (5), 1363-1366	23	1989	8k81kl-MbHgC	Keith S. Delaplane	"GiHbaU4AAAAJ"
cyphomandra species solanac visited euglossine bees floral fragrances reward pollen dispersal	110	M Sazima, S Vogel		9. Symposium “Morphologie, Anatomie und Systematik”, 9-14 Sept. 1989. Wien …	2	1989	sSrBHYA8nusC	Stefan Vogel	"PqUQMY4AAAAJ"
relative impact single vs multiple agents biological control tansy ragwort senecio jacobaea	111	RR James			4	1989	7PzlFSSx8tAC	Rosalind James	"LJ8EHsMAAAAJ"
daily foraging activity food collection thermophilic ant cataglyphis cursor hymenoptera formicidae	112	X Cerdá, J Retana, J Bosch, A Alsina	Vie et Milieu/Life & Environment	207-212	45	1989	RHpTSmoSYBkC	Jordi Bosch	"5jPITlMAAAAJ"
structurally preserved sphenophytes triassic antarctica vegetative remains spaciinodum gen nov	113	JM Osborn, TN Taylor	American Journal of Botany	76 (11), 1594-1601	26	1989	0EnyYjriUFMC	Jeffrey M. Osborn	"OtXxSK4AAAAJ"
thermoregulation arctic insects flowers adaptation coadaptation behaviour anatomy physiology	115	PG Kevan			42	1989	oPLKW5k6eA4C	Peter Kevan	"mbOeZkcAAAAJ"
effects high humidity temperature stress pollen membrane integrity pollen vigour nicotiana tabacum	115	KR Shivanna, M Cresti	Sexual Plant Reproduction	2, 137-141	51	1989	M3ejUd6NZC8C	Shivanna K R	"rdN6MzEAAAAJ"
afrotropical species eucara friese tetralonia spinola tetraloniella ashmead hymenoptera anthophoridae	117	CD Eardley			22	1989	UebtZRa9Y70C	Connal Eardley	"DPI_6bYAAAAJ"
changes shoot growth phragmites australis caused gall maker giraudiella inclusa diptera cecidomyiidae	117	T Tscharntke	Oikos	370-377	30	1989	VOx2b1Wkg3QC	Teja Tscharntke	"X36HAGcAAAAJ"
genetic diversity clonal narrow endemic erythronium propullans widespread progenitor erythronium albidum	123	JM Pleasants, JF Wendel	American Journal of Botany	76 (8), 1136-1151	182	1989	qjMakFHDy7sC	John Pleasants	"xM7ck9kAAAAJ"
solitary bee fauna hymenoptera apoidea interior arctic alaska flower associations habitat use phenology	124	WS Armbruster, DA Guinn	Journal of the Kansas Entomological Society	468-483	51	1989	e5wmG9Sq2KIC	W Scott Armbruster	"SjIc1aYAAAAJ"
flowering sex ratio pollenovulo fruit set reproductive effort dioecius tree two different rain forest community	125	JE Armstrong, AK Irvine	American Journal of Botany	76 (1), 74-85	2	1989	a0OBvERweLwC	Joseph E. Armstrong	"0vBTIB4AAAAJ"
seed size number rubus chamaemorus betweenhabitat variation effects defoliation supplemental pollination	125	J Agren	The Journal of Ecology	1080-1092	129	1989	70eg2SAEIzsC	Jon Ågren	"yxf8wX8AAAAJ"
breeding systems levels inbreeding depression geographically restricted widespread species astragalus fabaceae	129	JD Karron	American Journal of Botany	76 (3), 331-340	157	1989	2osOgNQ5qMEC	Jeffrey D. Karron	"Zzn6UJAAAAAJ"
impact offroad vehicles nesting success hooded plovers charadrius rubricollis coorong region south australia	132	AM Buick, DC Paton	Emu	89 (3), 159-172	96	1989	sSrBHYA8nusC	David C. Paton	"uIa2XpUAAAAJ"
mortality firstinstar grape berry moths lepidoptera tortricidae due dosage size spray drops containing fenpropathrin	133	SR Alm, DL Reichard, RN Williams, FR Hall	Journal of economic entomology	82 (4), 1180-1184	5	1989	UebtZRa9Y70C	Steven Alm	"gDZHSl8AAAAJ"
petition introduce aphthona nigriscutis foudras chrysomelidae united states leafy spurge euphorbia esula l control	133	RM Pemberton			5	1989	xEWuX1mE_FUC	robert pemberton	"EJcxNNcAAAAJ"
influence diet age colony condition upon intestinal proteolytic activity size hypopharyngeal glands honeybee	134	DL Cox-Foster, S Conlan, EC Holmes, G Palacios, JD Evans, NA Moran, ...	Apis-Mellifera		2	1989	eflP2zaiRacC	Diana L. Cox-Foster	"p3nOyO8AAAAJ"
effective chemical structures release methods trap heights attracting glischrochilus quadrisignatus coleoptera nitidulidae	135	SR Alm, RN Williams, TP McGovern, FR Hall	Journal of economic entomology	82 (2), 477-481	11	1989	_Qo2XoVZTnwC	Steven Alm	"gDZHSl8AAAAJ"
wide hybridization brassica studies interspecific hybrids cultivated species b napus b juncea wild species b gravinae	146	PBA Nanda Kumar, S Prakash, KR Shivanna	SABRAO JOURNAL	6, 435-438	16	1989	yxmsSjX2EkcC	Shivanna K R	"rdN6MzEAAAAJ"
mass attack phragmites australis hyalopterus pruni homoptera aphididae significance habitat size edge infestation parasitization	148	T Tscharntke			7	1989	S16KYo8Pm5AC	Teja Tscharntke	"X36HAGcAAAAJ"
attack stemboring moth increases susceptibility phragmites australis gallmaking midge mechanisms effects midge population dynamics	156	T Tscharntke	Oikos	93-100	58	1989	p2g8aNsByqUC	Teja Tscharntke	"X36HAGcAAAAJ"
resistance cabbage varieties onion thrips thrips tabaci lindeman mechanisms inheritance interaction planting date storage practices	160	KA Stoner			1	1989	Zph67rFs4hoC	Kimberly Stoner	"qtz3QXcAAAAJ"
contribution high elevation flora chilean patagonia checklist species mountains east west transect sierra de los baguales latitude deg s	176	MT Kalin A, C Marticorena, P Miranda, O Matthei, A Landero, F Squeo	Gayana Botanica (Chile)		4	1989	tYavs44e6CUC	Mary T. K. Arroyo	"tFVzdokAAAAJ"
arthropod terrestriality	24	CC Labandeira, BS Beall	Short courses in Paleontology	3, 214-256	78	1990	UebtZRa9Y70C	Conrad Labandeira	"T_W1E9IAAAAJ"
korean water beetle game	29	RW Pemberton			14	1990	k_IJM867U9cC	robert pemberton	"EJcxNNcAAAAJ"
evaluation papaya autogamy	30	R Pastor, V Galán Sauco, M Herrero Romero	Fruits	45 (4), 387-391	26	1990	HE397vMXCloC	Maria Herrero	"paolBeUAAAAJ"
use grain size ecology	35	DA Norton, JM Lord	Functional ecology	4 (5), 719	19	1990	KlAtU1dfN6UC	Janice Lord	"OhVRkgcAAAAJ"
science biology introduction	35	JE Armstrong, GE Collier	Waveland Press		19	1990	hqOjcs7Dif8C	Joseph E. Armstrong	"0vBTIB4AAAAJ"
los robledales galaicoseptentrionales	38	J Izco, J Amigo Vázquez, J Guitián	Universidad de Málaga, Servicio de Publicaciones		48	1990	M3ejUd6NZC8C	Javier Guitian	"TJtCQoYAAAAJ"
termite behavior toxic bait control	39	KS Delaplane	Pest Management	9 (2), 19-21	6	1990	cWzG1nlazyYC	Keith S. Delaplane	"GiHbaU4AAAAJ"
bees get hot yellow rain falls	40	PG Kevan, M Mardan	Natural history (USA)		1	1990	u9iWguZQMMsC	Peter Kevan	"mbOeZkcAAAAJ"
ecological uniqueness loss species	41	GH Orians, WE Kunin	The preservation and valuation of biological resources	146-184	21	1990	Fu2w8maKXqMC	William E. Kunin	"VTcJiD0AAAAJ"
hydrogen cyanamide kiwifruit pollination	44	RM Goodwin, A Houten, JH Perry	New Zealand Kiwifruit Special Publication		2	1990	ZeXyd9-uunAC	Mark Goodwin	"h5ZW3dkAAAAJ"
learning live africanized honeybees	44	DW Roubik, MM Boreham			35	1990	hMod-77fHWUC	David Roubik	"Kr5N890AAAAJ"
insect pollinators sustainable agriculture	46	PG Kevan, EA Clark, VG Thomas	American Journal of Alternative Agriculture	5 (1), 13-22	243	1990	uWiczbcajpAC	Peter Kevan	"mbOeZkcAAAAJ"
scale spatial concept fragmentation	46	JM Lord, DA Norton	Conservation Biology	4 (2), 197-202	480	1990	u-x6o8ySG0sC	Janice Lord	"OhVRkgcAAAAJ"
water relations namib tenebrionid beetles	48	SW Nicolson	Namib ecology	25, 173-178	27	1990	NMxIlDl6LWMC	Susan W. Nicolson	"YK3ya9oAAAAJ"
maintenance poa cita grassland grazing	48	JM Lord	New Zealand journal of ecology	13, 43-50	56	1990	W7OEmFMy1HYC	Janice Lord	"OhVRkgcAAAAJ"
kin recognition stingless bee melipona fasciata	51	T Inoue, DW Roubik	Social insects and the environment	517-518	17	1990	pQTOvowfQioC	David Roubik	"Kr5N890AAAAJ"
beetle pollination tropical forests australia	51	AK Irvine, JE Armstrong	Reproductive ecology of tropical forest plants	7, 135-149	62	1990	IjCSPb-OGe4C	Joseph E. Armstrong	"0vBTIB4AAAAJ"
pollen residing safe sites honey bee foragers	52	SL Buchmann, CW Shipman, HM Hansen			9	1990	zA6iFVUQeVQC	Stephen Buchmann	"tqms8REAAAAJ"
storage pollen grains crotalaria retusa oils	53	A Jain, KR Shivanna	Sexual Plant Reproduction	3, 225-227	11	1990	nb7KW1ujOQ8C	Shivanna K R	"rdN6MzEAAAAJ"
bait station survey detection honey bees	53	RG Danka, JL Williams, TE Rinderer	Apidologie	21 (4), 287-292	13	1990	TQgYirikUcIC	Robert Danka	"LMaZC00AAAAJ"
real temperatetropical honey bee differences	54	DW Roubik	Social Insects and the Environment	111-112	1	1990	Ic1VZgkJnDsC	David Roubik	"Kr5N890AAAAJ"
preservation valuation biological resources	54	GH Orians	University of Washington Press		52	1990	hCrLmN-GePgC	William E. Kunin	"VTcJiD0AAAAJ"
budgets use floral resources mallee heath	55	DC Paton	The mallee lands: A conservation perspective	189, 193	31	1990	XiVPGOgt02cC	David C. Paton	"uIa2XpUAAAAJ"
acoustical monitoring honey bee swarms taking flight	56	HG Spangler, SL Buchmann, SC Thoenes			3	1990	UxriW0iASnsC	Stephen Buchmann	"tqms8REAAAAJ"
occurrence extrafloral nectaries korean plants	56	RW Pemberton	The Korean Journal of Ecology	13 (4), 251-266	25	1990	4DMP91E08xMC	robert pemberton	"EJcxNNcAAAAJ"
biogeographical ecology melipona apidae meliponinae	57	DW Roubik	Social Insects and the Environment	579-580	11	1990	37UQlXuwjP4C	David Roubik	"Kr5N890AAAAJ"
social bees palm trees pollen diets tell us	57	DW Roubik, JE Moreno, S Tropical	Social insects and the Environment	427-428	12	1990	c_xDhezhKKUC	David Roubik	"Kr5N890AAAAJ"
wood excavations three species subterranean termites	58	KS Delaplane, JP La Fage	Entomologia experimentalis et applicata	54 (1), 81-87	9	1990	YOwf2qJgpHMC	Keith S. Delaplane	"GiHbaU4AAAAJ"
macroevolutionary patterns chelicerata tracheata	59	BS Beall, CC Labandeira	Short Courses in Paleontology	3, 257-284	17	1990	hCrLmN-GePgC	Conrad Labandeira	"T_W1E9IAAAAJ"
stridulation primary antipredator defence beetle	60	EE Lewis, JH Cane			43	1990	QIV2ME_5wuYC	Jim Cane	"5WagfLMAAAAJ"
labelling technique track dispersal milkweed pollinia	61	JM Pleasants, HT Horner, G Ng	Functional Ecology	823-827	11	1990	qxL8FJ1GzNcC	John Pleasants	"xM7ck9kAAAAJ"
karyotypic studies solanum section basarthrum solanaceae	61	LM Bernardello, GJ Anderson	American Journal of Botany	77 (3), 420-431	75	1990	TQgYirikUcIC	gregory Anderson	"pH6mu0sAAAAJ"
natural history social wasps bees equatorial sumatra	62	SF Sakagami, R Ōgushi, DW Roubik	Hokkaido University Press		30	1990	J_g5lzvAfSwC	David Roubik	"Kr5N890AAAAJ"
improved capability ercp diagnosis pancreatic carcinoma	64	K Takagi, K Ohashi	Gann monograph on cancer research	37, 57-66	1	1990	hvmnpdAuIbkC	Kazuharu Ohashi	"Ey0GG4sAAAAJ"
pollination keystone process sustainable global productivity	64	PG Kevan	VI International Symposium on Pollination	288, 103-110	83	1990	LI9QrySNdTsC	Peter Kevan	"mbOeZkcAAAAJ"
history malpighiaceae light pollination ecology	64	S Vogel	Memoirs of the New York Botanical Garden	55, 130-142	220	1990	9vf0nzSNQJEC	Stefan Vogel	"PqUQMY4AAAAJ"
comparative anatomy roots mycorrhizae common ontario trees	68	M Brundrett, G Murase, B Kendrick	Canadian Journal of Botany	68 (3), 551-578	200	1990	eQOLeE2rZwMC	Mark C. Brundrett	"F5_dBsgAAAAJ"
genealogy gene flow among annual domesticated species cucurbita	70	DS Decker-Walters, TW Walters, U Posluszny, PG Kevan	Canadian Journal of Botany	68 (4), 782-789	84	1990	WbkHhVStYXYC	Peter Kevan	"mbOeZkcAAAAJ"
membrane state pollen viability storage organic solvents	71	A Jain, KR Shivanna			6	1990	UxriW0iASnsC	Shivanna K R	"rdN6MzEAAAAJ"
behavioral responses bumble bees variation pollen availability	71	LD Harder	Oecologia	85, 41-47	201	1990	eQOLeE2rZwMC	Lawrence D. Harder	"8PWpj6cAAAAJ"
pollen removal bumble bees implications pollen dispersal	71	LD Harder	Ecology	71 (3), 1110-1125	247	1990	qjMakFHDy7sC	Lawrence D. Harder	"8PWpj6cAAAAJ"
tracheal mite induced colony mortality monitored electronic scale	72	SC Thoenes, SL Buchmann			1	1990	nb7KW1ujOQ8C	Stephen Buchmann	"tqms8REAAAAJ"
comparison two primary pressure standards using spinning rotor gauges	72	JKN Sharma, P Mohan, DR Sharma	Journal of Vacuum Science & Technology A: Vacuum, Surfaces, and Films	8 (2 …	17	1990	yMeIxYmEMEAC	DR DEVINDER SHARMA	"_0rxcOwAAAAJ"
electronic scale honey bee colony management research tool	72	SL Buchmann, SC Thoenes			27	1990	ZHo1McVdvXMC	Stephen Buchmann	"tqms8REAAAAJ"
fiberglass resin determining nest architecture ground nesting bees	73	TW Chapman, AP Willsie, PG Kevan, DS Willis	Journal of the Kansas Entomological Society	63 (4), 641-643	10	1990	t6usbXjVLHcC	Peter Kevan	"mbOeZkcAAAAJ"
dynamics nitrogen accumulation barley grain malting quality	74	NL Carreck, DG Christian, JF Jenkyn	Ferment	3, 180-182	1	1990	mvPsJ3kp5DgC	Norman Carreck	"1-D-8oAAAAAJ"
accuracy radiotracking system monitoring honeyeater movements	74	GH Pyke, PJ O’Connor	Wildlife Research	17 (5), 501-509	11	1990	k_IJM867U9cC	Pyke, Graham H.	"RDpVYUMAAAAJ"
fitness consequences multiple paternity wild radish raphanus sativus	75	JD Karron, DL Marshall	Evolution	44 (2), 260-268	53	1990	WF5omc3nYNoC	Jeffrey D. Karron	"Zzn6UJAAAAAJ"
methods measuring amounts energy available banksia inflorescences	77	DP ARMSTRONG, DC PATON	Australian Journal of Ecology	15 (3), 291-297	43	1990	dfsIfKJdRG4C	David C. Paton	"uIa2XpUAAAAJ"
functions staminodia beetlepollinated flowers eupomatia laurina	77	JE Armstrong, AK Irvine	Biotropica	22 (4), 429-431	80	1990	d1gkVwhDpl0C	Joseph E. Armstrong	"0vBTIB4AAAAJ"
variable chlordane residues soil surrounding house foundations louisiana	78	KS Delaplane, JP La Fage	Bulletin of environmental contamination and toxicology	45, 675-680	6	1990	4DMP91E08xMC	Keith S. Delaplane	"GiHbaU4AAAAJ"
plant parenthood milkweeds direct test pollen donation hypothesis	78	SB Broyles, R Wyatt	Plant species biology	5 (1), 131-142	12	1990	2osOgNQ5qMEC	Steven Broyles	"NO9-eu8AAAAJ"
pollen harvesting rates apis mellifera l gossypium malvaceae flowers	78	SL Buchmann, CW Shipman	Journal of the Kansas Entomological Society	92-100	31	1990	GnPB-g6toBAC	Stephen Buchmann	"tqms8REAAAAJ"
brief survey caution importing alternative pollinators canada	79	PG Kevan, TM Laverty			2	1990	ufrVoPGSRksC	Peter Kevan	"mbOeZkcAAAAJ"
pollen preferences dietary breadth managed feral sonoran honey bees	79	SL Buchmann, MK O'Rourke, CW Shipman			6	1990	D03iK_w7-QYC	Stephen Buchmann	"tqms8REAAAAJ"
commensal nematodes glands genitalia brood cells bees apoidea	79	RM Giblin-Davis, BB Norden, SWT Batra, GC Eickwort	Journal of Nematology	22 (2), 150	37	1990	u_35RYKgDlwC	Suzanne WT Batra	"Enyt8nAAAAAJ"
northeast asia source biological control agents north american weeds	81	RW Pemberton			15	1990	mB3voiENLucC	robert pemberton	"EJcxNNcAAAAJ"
sympatry among subspecies melipona favosa colombia taxonomic revision	81	GN Parra, DW Roubik	Journal of the Kansas Entomological Society	200-203	16	1990	VLnqNzywnoUC	David Roubik	"Kr5N890AAAAJ"
biological control ofsenecio jacobaea northern california enduring success	81	RW Pemberton, CE Turner	Entomophaga	35, 71-77	54	1990	roLk4NBRz8UC	robert pemberton	"EJcxNNcAAAAJ"
numbers sporophytic selfincompatibility alleles populations wild radish	81	JD Karron, DL Marshall, DM Oliveras	Theoretical and Applied Genetics	79, 457-460	73	1990	W7OEmFMy1HYC	Jeffrey D. Karron	"Zzn6UJAAAAAJ"
elaiosomes weed seeds potential myrmecochory naturalized plants	81	RW Pemberton, DW Irving	Weed Science	38 (6), 615-619	75	1990	hqOjcs7Dif8C	robert pemberton	"EJcxNNcAAAAJ"
sobre la identidad de scrophularia schousboei lange y scrophularia sublyrata brot	82	A Ortega Olivencia, JA Devesa Alcaraz	Universidad de Málaga, Servicio de Publicaciones		2	1990	IWHjjKOFINEC	Ana Ortega-Olivencia	"vma3Mn0AAAAJ"
structure cytochemistry pistil sternbergia lutea amaryllidaceae	83	F Ciampolini, KR Shivanna, M Cresti	Annals of Botany	66 (6), 703-712	23	1990	k_IJM867U9cC	Shivanna K R	"rdN6MzEAAAAJ"
nesting defence tropical honeybees stingless bees eats	84	DW Roubik	Social Insects and the Environment	662-663	5	1990	lYAcb2jw7qUC	David Roubik	"Kr5N890AAAAJ"
role scent glands pollination structure function osmophores	85	S Vogel	English translation of “Duftdrüsen im Dienste der Bestäubung. Über Bau und …		323	1990	RYcK_YlVTxYC	Stefan Vogel	"PqUQMY4AAAAJ"
genetic selfincompatibility endemic patagonian genus benthamiella solanaceae	86	MTK Arroyo	Gayana, Bot.	47, 51-52	15	1990	umqufdRvDiIC	Mary T. K. Arroyo	"tFVzdokAAAAJ"
reproductive biology rare carolinian plants regard conservation management	86	JD Ambrose, PG Kevan			15	1990	JV2RwH3_ST0C	Peter Kevan	"mbOeZkcAAAAJ"
developmental expression glucose dehydrogenase gene drosophila melanogaster	86	DL Cox-Foster, CP Schonbaum, MT Murtha, DR Cavener	Genetics	124 (4), 873-880	34	1990	roLk4NBRz8UC	Diana L. Cox-Foster	"p3nOyO8AAAAJ"
tarnished plant bug hemiptera miridae selected coolseason leguminous cover crops	87	RL Bugg, FL Wäckers, KE Brunson, SC Phatak, JD Dutcher	Journal of Entomological Science	25 (3), 463-474	22	1990	NaGl4SEjCO4C	Felix Wackers	"3pVhk_wAAAAJ"
bacteria belonging genus bacillus associated three species solitary bees	87	M Gilliam, SL Buchmann, BJ Lorenz, RJ Schmalzel	Apidologie	21 (2), 99-105	51	1990	bEWYMUwI8FkC	Stephen Buchmann	"tqms8REAAAAJ"
mixed colony eulaema hymenoptera apidae natural enemies limits sociality	89	DW Roubik	Journal of the Kansas Entomological Society	150-157	30	1990	zLWjf1WUPmwC	David Roubik	"Kr5N890AAAAJ"
intergeneric hybridization diplotaxis siifolia wild species crop brassicas	89	V Batra, S Prakash, KR Shivanna	Theoretical and Applied Genetics	80, 537-541	77	1990	W7OEmFMy1HYC	Shivanna K R	"rdN6MzEAAAAJ"
feeding sugar syrup honey bee colonies improve kiwifruit pollen collection review	90	RM Goodwin, A Ten Houten, JH Perry	VI International Symposium on Pollination	288, 265-269	15	1990	KlAtU1dfN6UC	Mark Goodwin	"h5ZW3dkAAAAJ"
causes consequences sea urchin abundance diversity kenyan coral reef lagoons	90	TR McClanahan, SH Shafir	Oecologia	83 (3), 362-370	527	1990	hMod-77fHWUC	Sharoni Shafir	"Wyr_jtwAAAAJ"
biology control american plum borer pyralidae tart cherries michigan	92	DJ Biddinger			1	1990	8k81kl-MbHgC	David J. Biddinger	"DA60h24AAAAJ"
flight characteristics foraging africanized european honey bees hymenoptera apidae	92	RG Danka, RL Hellmich, AM Collins, TE Rinderer, VL Wright	Annals of the Entomological Society of America	83 (4), 855-859	13	1990	RHpTSmoSYBkC	Robert Danka	"LMaZC00AAAAJ"
shortterm energy maximization riskaversion bumble bees reply possingham et al	93	L Real, S Ellner, LD Harder	Ecology	71 (4), 1625-1628	53	1990	ZeXyd9-uunAC	Lawrence D. Harder	"8PWpj6cAAAAJ"
effects insect pollination canola brasa napus l cv oac triton seed germination	93	PG Kevan, D Eisikowitch	Euphytica	45, 39-41	73	1990	u-coK7KVo8oC	Peter Kevan	"mbOeZkcAAAAJ"
roots mycorrhizas herbaceous woodland plants ii structural aspects morphology	93	M Brundrett, B Kendrick	New Phytologist	114, 469-479	212	1990	tntj4plCNvAC	Mark C. Brundrett	"F5_dBsgAAAAJ"
niche preemption tropical bee communities comparison neotropical malesian faunas	94	DW Roubik			35	1990	KxtntwgDAa4C	David Roubik	"Kr5N890AAAAJ"
glossy leaf wax plant resistance insects brassica oleracea natural infestation	94	KA Stoner	Environmental Entomology	19 (3), 730-739	166	1990	qjMakFHDy7sC	Kimberly Stoner	"qtz3QXcAAAAJ"
roots mycorrhizas herbaceous woodland plants quantitative aspects morphology	94	M Brundrett, B Kendrick	New Phytologist	114 (3), 457-468	184	1990	gM-ZYMRJdBUC	Mark C. Brundrett	"F5_dBsgAAAAJ"
age size structure pinus sylvestris populations mires central northern sweden	94	J Agren, O Zackrisson	The Journal of Ecology	1049-1062	209	1990	UebtZRa9Y70C	Jon Ågren	"yxf8wX8AAAAJ"
selling gampsocleis gratiosa brunner orthoptera tettigoniidae singing pets china	97	RW Pemberton			15	1990	hFOr9nPyWt4C	robert pemberton	"EJcxNNcAAAAJ"
mate location mate competition males stingless bees hymenoptera apidae meliponinae	97	DW Roubik			34	1990	EUQCXRtRnyEC	David Roubik	"Kr5N890AAAAJ"
pollination crucial ecological mutualistic link agroforestry sustainable agriculture	99	PG Kevan, EA Clark, VG Thomas			26	1990	k8Z6L05lTy4C	Peter Kevan	"mbOeZkcAAAAJ"
comparative energy balance groups africanized european honey bees ecological implications	101	EE Southwick, DW Roubik, JM Williams			55	1990	ZuybSZzF8UAC	David Roubik	"Kr5N890AAAAJ"
territory site selection male xylocopa neoxylocopa varipuncta patton hymenoptera anthophoridae	102	RL Minckley, SL Buchmann	Journal of the Kansas Entomological Society	329-339	22	1990	RGFaLdJalmkC	Stephen Buchmann	"tqms8REAAAAJ"
association varroa jacobsoni organisms honeybees implications dispersal	102	PG Kevan, TM Laverty, HA Denmark	Bee World	71 (3), 119-121	36	1990	5MTHONV0fEkC	Peter Kevan	"mbOeZkcAAAAJ"
diel foraging patterns male euglossine bees ecological causes evolutionary responses plants	102	WS Armbruster, KD McCormick	Biotropica	160-171	74	1990	5ugPr518TE4C	W Scott Armbruster	"SjIc1aYAAAAJ"
colour saturation triggers innate reactions flower signals flower dummy experiments bumblebees	103	K Lunau	Journal of Comparative Physiology A	166, 827-834	141	1990	qjMakFHDy7sC	Klaus Lunau	"HuHgwLQAAAAJ"
effect inflorescence size pollinator visitation delphinium nelsonii aconitum columbianum	105	JM Pleasants, M Zimmerman	Collectanea botanica	21-39	38	1990	LkGwnXOMwfcC	John Pleasants	"xM7ck9kAAAAJ"
effects nectar volume concentration sugar intake rates australian honeyeaters meliphagidae	105	RJ Mitchell, DC Paton	Oecologia	83, 238-246	57	1990	ZHo1McVdvXMC	David C. Paton	"uIa2XpUAAAAJ"
cryptic dioecy insect pollination rosa setigera michx rosaceae rare plant carolinian canada	107	PG KEVAN, D Eisikowitch, JD AMBROSE, JR Kemp	Biological Journal of the Linnean Society	40 (3), 229-243	67	1990	8xutWZnSdmoC	Peter Kevan	"mbOeZkcAAAAJ"
nectarinhabiting yeasts effect pollen germination common milkweed asclepias syriaca l	108	D Eisdcowitch, PG Kevan, MA Lachance	Israel Journal of Plant Sciences	39 (1-2), 217-225	56	1990	F1b5ZUV5XREC	Peter Kevan	"mbOeZkcAAAAJ"
pollination tropical temperate high elevation ecosystems hypotheses asteraceae test case	109	MTK Arroyo, R Rozzi, F Squeo, E Belmonte	mounts Kenya Area: Differentiation and Dynamics of a Tropical Mountain …		8	1990	M7yex6snE4oC	Mary T. K. Arroyo	"tFVzdokAAAAJ"
morphometric differences among africanized european honey bees f hybrids hymenoptera apidae	109	TE Rinderer, HV Daly, HA Sylvester, AM Collins, SM Buco, RL Hellmich, ...	Annals of the Entomological Society of America	83 (3), 346-351	48	1990	W7OEmFMy1HYC	Robert Danka	"LMaZC00AAAAJ"
effects light plant size fate seedlings prairie compass plant silphium laciniatum l	110	TW Jurik, JM Pleasants	Functional ecology	661-665	10	1990	_kc_bZDykSQC	John Pleasants	"xM7ck9kAAAAJ"
ecophysiological consequences nonrandom leaf orientation prairie compass plant silphium laciniatum	110	TW Jurik, H Zhang, JM Pleasants	Oecologia	82, 180-186	30	1990	UebtZRa9Y70C	John Pleasants	"xM7ck9kAAAAJ"
estimating testing shapes adaptive surfaces morphology pollination dalechampia blossoms	110	WS Armbruster	The American Naturalist	135 (1), 14-31	110	1990	RHpTSmoSYBkC	W Scott Armbruster	"SjIc1aYAAAAJ"
alternative hosts dispersal varroa jacobsoni cautionary note insect imports canada	111	PG Kevan, TM Laverty			1	1990	a9-T7VOCCH8C	Peter Kevan	"mbOeZkcAAAAJ"
microorganisms associated pollen honey brood provisions nest stingless bee melipona fasciata	116	M Gilliam, DW Roubik, BJ Lorenz	Apidologie	21 (2), 89-97	139	1990	ldfaerwXgEUC	David Roubik	"Kr5N890AAAAJ"
attraction pinyon pine bark beetleips hoppingi conspecific andi confusus pheromones coleoptera scolytidae	117	JH Cane, LD Merrill, DL Wood	Journal of chemical ecology	16, 2791-2798	17	1990	SP6oXDckpogC	Jim Cane	"5WagfLMAAAAJ"
ecological mechanisms underlying successful biological weed control field experiments ragwort senecio jacobaea	117	PB McEvoy, CS Cox, RR James, NT Rudd			29	1990	_FxGoFyzp5QC	Rosalind James	"LJ8EHsMAAAAJ"
pheromonal specificity southeastern ips pine bark beetles reflects phylogenetic divergence coleoptera scolytidae	118	EE Lewis, JH Cane	The Canadian Entomologist	122 (6), 1235-1238	14	1990	g5m5HwL7SMYC	Jim Cane	"5WagfLMAAAAJ"
sexual differences temperatures blossoms dioecious plant salix arctica significance life arctic	119	PG Kevan	Arctic and Alpine Research	22 (3), 283-289	24	1990	zA6iFVUQeVQC	Peter Kevan	"mbOeZkcAAAAJ"
contribucion al estudio cariologico del genero scrophularia l scrophulariaceae en la penimula iberica e islas baleares	120	A Ortega-Olivencia, JA Devesa Alcaraz	Lagascalia	16 (2), 171-198	20	1990	hqOjcs7Dif8C	Ana Ortega-Olivencia	"vma3Mn0AAAAJ"
butterflies lepidoptera tuxtlas mts veracruz mexico revisited speciesrichness habitat disturbance	120	RA Raguso, J Llorente-Bousquets	Journal of Research on the Lepidoptera	29 (1-2), 105-133	118	1990	UebtZRa9Y70C	Robert A. Raguso	"RmDXdLEAAAAJ"
un catalogo de la flora anual nativa de chile continentala checklist native annual flora continental chile	121	MTK Arroyo, C Marticorena, M Munoz	Gayana-botanica (Chile).(	47 (3-4), 119-135	25	1990	TIZ-Mc8IlK0C	Mary T. K. Arroyo	"tFVzdokAAAAJ"
apertural system pollen grains anthemideae cardueae compositae special reference mesoaperture	121	R Tormo-Molina, JL Ubera-Jiménez	Review of palaeobotany and palynology	62 (1-2), 1-9	29	1990	QIV2ME_5wuYC	Rafael Tormo Molina	"hcpepjUAAAAJ"
ancestral semiochemical attraction persists adjoining populations siblingips bark beetles coleoptera scolytidae	121	JH Cane, DL Wood, JW Fox	Journal of chemical ecology	16, 993-1013	30	1990	fPk4N6BV_jEC	Jim Cane	"5WagfLMAAAAJ"
evaluation physiological evolutionary influences inflorescence size flower depth nectar production	122	LD Harder, MB Cruzan	Functional Ecology	559-572	109	1990	_kc_bZDykSQC	Lawrence D. Harder	"8PWpj6cAAAAJ"
estructura poblacional de copaifera pubiflora benthleguminosae caesalpinioideae en los altos llanos centrales de venezuela	126	N Ramirez, MK Arroyo	Biotropica	124-132	43	1990	35r97b3x0nAC	Mary T. K. Arroyo	"tFVzdokAAAAJ"
morphological ultrastructural studies plant cuticular membranes sun shade leaves quercus velutina fagaceae	126	JM Osborn, TN Taylor	Botanical Gazette	151 (4), 465-476	77	1990	QIV2ME_5wuYC	Jeffrey M. Osborn	"OtXxSK4AAAAJ"
embryo rescue interspecific hybrids brassica spinescens x brassica campestris dna analysis	128	A Agnihotri, M Lakshmikumaran, KR Shivanna, V Jagannathan	Progress in Plant Cellular and Molecular Biology: Proceedings of the VIIth …		9	1990	p2g8aNsByqUC	Shivanna K R	"rdN6MzEAAAAJ"
use phenetic analysis recent hexapod mouthparts distribution hexapod food resource guilds fossil record	129	CC Labandeira	The University of Chicago		13	1990	j3f4tGmQtD8C	Conrad Labandeira	"T_W1E9IAAAAJ"
bionomics evylaeus comagenensis knerer atwood halictidae facultatively polygynous univoltine boreal halictine bee	130	SWT Batra			14	1990	8k81kl-MbHgC	Suzanne WT Batra	"Enyt8nAAAAAJ"
chemical characterization cephalic secretion australian colletid bee hylaeus albonitens gnathoprosops cockerell	133	L Zheng‐Ming, SWT Batra, JR Plimmer	Chinese Journal of Chemistry	8 (2), 160-168	1	1990	KlAtU1dfN6UC	Suzanne WT Batra	"Enyt8nAAAAAJ"
bionomics vernal solitary bee andrena scrapteropsis alleghaniensis viereck adirondacks new york hymenoptera andrenidae	138	SWT Batra	Journal of the Kansas Entomological Society	260-266	18	1990	g5m5HwL7SMYC	Suzanne WT Batra	"Enyt8nAAAAAJ"
phylogenetic relationships lps bark beetles coleoptera scolytidae electrophoretic morphometric analyses grandicollis group	140	JH Cane, MW Stock, DL Wood, SJ Gast	Biochemical Systematics and Ecology	18 (5), 359-368	26	1990	2osOgNQ5qMEC	Jim Cane	"5WagfLMAAAAJ"
effect anisaldehyde scent attractant frankliniella occidentalis thysanoptera thripidae response mechanism involved	141	HF Broodsgaard	Bulletin SROP (France)	13 (5)	43	1990	ZfRJV9d4-WMC	Henrik F. Brodsgaard	"MHJvdGsAAAAJ"
breeding systems three cooccurring legumes dillwynia hispida dillwynia uncinata pultenaea densifolia leguminosae papilionoideae	143	CL Gross	Australian Journal of Botany	38 (2), 207-215	18	1990	kNdYIx-mwKoC	Caroline L. Gross, BSc(Hons), GradDipHigherED, PhD, Ecologist	"zksQIqYAAAAJ"
large bees bombus xylocopa apoidea hymenoptera forage trees optimality patterns movement temperate tropical climates	145	PG Kevan	Ethology Ecology & Evolution	2 (3), 233-242	33	1990	vV6vV6tmYwMC	Peter Kevan	"mbOeZkcAAAAJ"
foraging behaviour pollinator bees chinese milk vetch astragalus sinicus relation diurnal nectarsecreting pattern flowers	148	K Murakami, T Itíno			2	1990	9ZlFYXVOiuMC	Takao Itino	"1RUMEKYAAAAJ"
relationship five stigmatic chambers two ovaries milkweed asclepias amplexicauus sm flowers threedimensional assessment	149	TL Sage, SB Broyles, R Wyatt	Israel Journal of Plant Sciences	39 (1-2), 187-196	33	1990	WF5omc3nYNoC	Steven Broyles	"NO9-eu8AAAAJ"
insectflower relationship primary beech forest ashu kyoto overview flowering phenology seasonal pattern insect visits	151	M Kato, T Kakutani, T Inoue, T Itino	Contributions from the biological laboratory, Kyoto University	27 (4), 309-376	146	1990	d1gkVwhDpl0C	Takao Itino	"1RUMEKYAAAAJ"
insectflower relationship temperate deciduous forest kibune kyoto overview flowering phenology seasonal pattern insect visits	159	T Inoue, M Kato, T Kakutani, T Suka, T Itino	Contributions from the Biological Laboratory, Kyoto University	27 (4), 377-464	89	1990	dfsIfKJdRG4C	Takao Itino	"1RUMEKYAAAAJ"
host specificity establishment aphthona flava guillchrysomelidae biological control agent leafy spurge euphorbia esula l united states	162	RM Pemberton, NE Rees			24	1990	QIV2ME_5wuYC	robert pemberton	"EJcxNNcAAAAJ"
fluctuations abundance stemboring moth damaging shoots phragmites australis causes effects overexploitation food latesuccessional grass monoculture	176	T Tscharntke	Journal of Applied Ecology	679-692	39	1990	08ZZubdj9fEC	Teja Tscharntke	"X36HAGcAAAAJ"
american foulbrood	18	KS Delaplane	American Bee Journal	131 (11), 700-702	11	1991	tuHXwOkdijsC	Keith S. Delaplane	"GiHbaU4AAAAJ"
georgia pest control handbook	29	KS Delaplane	Special bulletin	28	15	1991	5awf1xo2G04C	Keith S. Delaplane	"GiHbaU4AAAAJ"
loss wildlife domestic cats	33	DC Paton	The Impact of Cats on Native Wildlife’.(Ed. C. Potter.) pp	64-69	72	1991	BUYA1_V_uYcC	David C. Paton	"uIa2XpUAAAAJ"
pollen viability pollen vigor	33	KR Shivanna, HF Linskens, M Cresti	Theoretical and applied genetics	81, 38-42	238	1991	qjMakFHDy7sC	Shivanna K R	"rdN6MzEAAAAJ"
mycorrhizas natural ecosystems	33	MC Brundrett	Advances in Ecological Research	21, 171-313	1296	1991	u-x6o8ySG0sC	Mark C. Brundrett	"F5_dBsgAAAAJ"
bees pollination south asia	35	SWT Batra			2	1991	LPZeul_q3PIC	Suzanne WT Batra	"Enyt8nAAAAAJ"
sound launch honey bee swarms	35	HG Spangler, SL Buchmann, SC Thoenes			3	1991	XvxMoLDsR5gC	Stephen Buchmann	"tqms8REAAAAJ"
breeding systems rare plant species	38	JD Karron, D Falk, K Holsinger	Genetics and conservation of rare plants. Oxford, UK: Oxford University …		316	1991	u-x6o8ySG0sC	Jeffrey D. Karron	"Zzn6UJAAAAAJ"
native bees pollinate rabbiteye blueberry	42	JH Cane, JA Payne			47	1991	XD-gHx7UXLsC	Jim Cane	"5WagfLMAAAAJ"
thermoregulation greater wax moth larvae	44	SL Buchmann, HG Spangler			9	1991	LO7wyVUgiFcC	Stephen Buchmann	"tqms8REAAAAJ"
selection floral morphology hummingbirds	46	CB Fenster	Biotropica	23 (1), 98-101	125	1991	ns9cj8rnVeAC	Charles B. Fenster	"Mp2aG9wAAAAJ"
pollination integrating factor biocenoses	48	S Vogel, C Westerkamp	in: Seitz A, Loeschcke V. (eds.). Species conservation: A population …		63	1991	f2IySw72cVMC	Stefan Vogel	"PqUQMY4AAAAJ"
floral mimicry insects vectors conidia	49	SWT Batra			9	1991	8AbLer7MMksC	Suzanne WT Batra	"Enyt8nAAAAAJ"
ideal hang tag flowers fruits petioles	50	JH Cane	Plant Science Bulletin	37 (10)	2	1991	4OULZ7Gr8RgC	Jim Cane	"5WagfLMAAAAJ"
ultrastructure sahnia pollen pentoxylales	50	JM Osborn, TN Taylor, PR Crane	American Journal of Botany	78 (11), 1560-1569	32	1991	mB3voiENLucC	Jeffrey M. Osborn	"OtXxSK4AAAAJ"
pollen spores barro colorado island vol	51	DW Roubik, JE Moreno	Missouri Botanical Garden, St. Louis	268	22	1991	Tyk-4Ss8FVUC	J. Enrique Moreno	"q5zyFtoAAAAJ"
cost plant produce floral nectar	51	GH Pyke	Nature	350 (6313), 58-59	471	1991	2osOgNQ5qMEC	Pyke, Graham H.	"RDpVYUMAAAAJ"
pollen spores barro colorado island panama	52	DW Roubik, JE Moreno P			75	1991	fPk4N6BV_jEC	David Roubik	"Kr5N890AAAAJ"
apple evaluation rh stethorus punctum	55	LA Hull, DJ Biddinger	Insecticide and Acaricide Tests	16 (1), 14-14	2	1991	abG-DnoFyZgC	David J. Biddinger	"DA60h24AAAAJ"
southern african panurginae andrenidae hymenoptera	57	CD Eardley	Phytophylactica	23 (2), 115-140	19	1991	LkGwnXOMwfcC	Connal Eardley	"DPI_6bYAAAAJ"
wide hybridization improvement cultivated brassicas	58	A Agnihotri, MS Lakshmikumaran, V Jagannathan, KR Shivanna	International Symposium on Plant Biotechnology and its Contribution to Plant …		10	1991	JoZmwDi-zQgC	Shivanna K R	"rdN6MzEAAAAJ"
effects genotype pollen performance cucurbita pepo	59	M Quesada, CD Schlichting, JA Winsor, AG Stephenson	Sexual plant reproduction	4 (3), 208-214	59	1991	blknAaTinKkC	Mauricio Quesada	"-OsTXSoAAAAJ"
standardized analytical techniques beecollected pollen	59	MK O'Rourke, SL Buchmann	Environmental Entomology	20 (2), 507-513	73	1991	dhFuZR0502QC	Stephen Buchmann	"tqms8REAAAAJ"
importance pollen grain volumes calculating bee diets	60	SL Buchmann, MK O'rourke	Grana	30 (3-4), 591-595	73	1991	k_IJM867U9cC	Stephen Buchmann	"tqms8REAAAAJ"
breeding system zephyranthes atamasco amaryllidaceae	61	SB Broyles, R Wyatt	Bulletin of the Torrey Botanical Club	137-140	18	1991	UebtZRa9Y70C	Steven Broyles	"NO9-eu8AAAAJ"
pollination greenhouse tomatoes bumble bees ontario	61	PG Kevan, WA Straver, M Offer, TM Laverty			120	1991	l7t_Zn2s7bgC	Peter Kevan	"mbOeZkcAAAAJ"
historical development temperate vegetation americas	62	DI Axelrod, MTK Arroyo, PH Raven	Revista Chilena de Historia Natural	64 (1991), 413-446	96	1991	z_wVstp3MssC	Mary T. K. Arroyo	"tFVzdokAAAAJ"
isolation lectin pollen grains petunia hybrida	63	M Bajaj, KR Shivanna	Acta botanica neerlandica	40 (2), 125-132	6	1991	tOudhMTPpwUC	Shivanna K R	"rdN6MzEAAAAJ"
sexual differences resource acousion migrant hummingbirds	63	EL CARPENTER, MA HIXON, DC PATON, EJ TEMELES	Proceedings of the	20th International Ornithological Congress 2, 1156-1165	10	1991	SP6oXDckpogC	David C. Paton	"uIa2XpUAAAAJ"
sugar ratios nectars varieties canola brassica napus	63	PG Kevan, H Lee, RW Shuel	Journal of Apicultural Research	30 (2), 99-102	32	1991	7T2F9Uy0os0C	Peter Kevan	"mbOeZkcAAAAJ"
workshop integrated pest management glasshouse ornamentals	64	HF Brødsgaard	Workshop on integrated pest management on glasshouse ornamentals	19-Jan	4	1991	eflP2zaiRacC	Henrik F. Brodsgaard	"MHJvdGsAAAAJ"
melectini subsaharan africa hymenoptera anthophoridae	64	CD Eardley			16	1991	0EnyYjriUFMC	Connal Eardley	"DPI_6bYAAAAJ"
apple evaluation igrs tufted apple bud moth control	65	DJ Biddinger, LA Hull	Insecticide and acaricide tests	16 (1), 3-3	2	1991	xtRiw3GOFMkC	David J. Biddinger	"DA60h24AAAAJ"
wildlife conservation southeast forests new south wales	66	GH Pyke, PJ O'Connor	Australian Museum		7	1991	vV6vV6tmYwMC	Pyke, Graham H.	"RDpVYUMAAAAJ"
synopsis neotropical species dalechampia euphorbiaceae	68	GL WEBSTER, WS ARMBRUSTER	Botanical Journal of the Linnean Society	105 (2), 137-177	65	1991	_kc_bZDykSQC	W Scott Armbruster	"SjIc1aYAAAAJ"
pollination four sumatran impatiens species hawkmoths bees	69	加藤真， 市野隆雄， 堀田満， 井上民二	Tropics	1 (1), 59-73	43	1991	WF5omc3nYNoC	Takao Itino	"1RUMEKYAAAAJ"
gene flow chamaecrista fasciculata leguminosae gene dispersal	69	CB Fenster	Evolution	45 (2), 398-409	287	1991	KlAtU1dfN6UC	Charles B. Fenster	"Mp2aG9wAAAAJ"
pollination crucial link agroforestry sustainable agriculture	71	PG Kevan, EA Clark, VG Thomas	Proc.	1st Conf. Agroforestry in North America. Ontario Ministry of …	6	1991	SnGPuo6Feq8C	Peter Kevan	"mbOeZkcAAAAJ"
afrotropical species nomada scopoli hymenoptera anthophoridae	71	MKP Smith Meyer	Phytophylactica	23 (1), 17-28	15	1991	roLk4NBRz8UC	Connal Eardley	"DPI_6bYAAAAJ"
evidence shortdistance dispersal pollinia asclepias syriaca l	73	JM Pleasants	Functional Ecology	75-82	64	1991	eQOLeE2rZwMC	John Pleasants	"xM7ck9kAAAAJ"
pollination tests africanized honey bees southern mexico	74	GM Loper, RG Danka			14	1991	hFOr9nPyWt4C	Robert Danka	"LMaZC00AAAAJ"
relationships solanum cochoae solanaceae new species peru	74	GJ Anderson, LM Bernardello	Novon	1 (3), 127-133	25	1991	tS2w5q8j5-wC	gregory Anderson	"pH6mu0sAAAAJ"
development ovular structures peach prunus persica l batsch	74	A Arbeloa, M Herrero	New phytologist	118 (4), 527-533	74	1991	UebtZRa9Y70C	Maria Herrero	"paolBeUAAAAJ"
gene flow chamaecrista fasciculata leguminosae ii gene establishment	74	CB Fenster	Evolution	45 (2), 410-422	157	1991	r0BpntZqJG4C	Charles B. Fenster	"Mp2aG9wAAAAJ"
experimental evidence pollination banksia spp nonflying mammals	75	SA Cunningham	Oecologia	87, 86-90	52	1991	0EnyYjriUFMC	Saul Cunningham	"NKu8RY4AAAAJ"
pollination deceit neotropical monoecious herb begonia involucrata	75	J Agren, DW Schemske	Biotropica	235-241	92	1991	9ZlFYXVOiuMC	Jon Ågren	"yxf8wX8AAAAJ"
pollination aspects fruit production new southern highbush blueberries	77	GA Lang, RG Danka			4	1991	ns9cj8rnVeAC	Robert Danka	"LMaZC00AAAAJ"
interspecific pairing two siblingips species coleoptera scolytidae	77	JW Fox, DL Wood, JH Cane	Journal of chemical ecology	17, 1421-1435	12	1991	UxriW0iASnsC	Jim Cane	"5WagfLMAAAAJ"
genus epeolus latreille subsaharan africa hymenoptera anthophoridae	79	CD Eardley	Journal of Natural History	25 (3), 711-731	13	1991	_kc_bZDykSQC	Connal Eardley	"DPI_6bYAAAAJ"
flight times africanized european honey bee drones hymenoptera apidae	79	RL Hellmich, TE Rinderer, RG Danka, AM Collins, DL Boykin	Journal of economic entomology	84 (1), 61-64	15	1991	BqipwSGYUEgC	Robert Danka	"LMaZC00AAAAJ"
insecticide resistance western flower thrips frankliniella occidentalis	80	HF Brødsgaard	Beretning. Statens Planteavlsforsoeg (Denmark)		1	1991	QIV2ME_5wuYC	Henrik F. Brodsgaard	"MHJvdGsAAAAJ"
poisoning honey bees apis mellifera sodium fluoroacetate baits	80	RM Goodwin, A Ten Houten	New Zealand journal of zoology	18 (1), 45-51	19	1991	UeHWp8X0CEIC	Mark Goodwin	"h5ZW3dkAAAAJ"
colony ergonomics desertdwelling bumblebee species hymenoptera apidae	80	TE Shelley, SL Buchmann, EM Villalobos, MK O'Rourke			30	1991	JV2RwH3_ST0C	Stephen Buchmann	"tqms8REAAAAJ"
effects honey bees colonies exoneura asimillima australian native bee	82	EA Sugden, GH Pyke	Australian Journal of Ecology	16 (2), 171-181	109	1991	hqOjcs7Dif8C	Pyke, Graham H.	"RDpVYUMAAAAJ"
el estudio y conservation de la biodiversidad en chile una tarea urgente para chile	84	JJ Armesto, A MK	Creces	11, 54-60	4	1991	u-coK7KVo8oC	Mary T. K. Arroyo	"tFVzdokAAAAJ"
development leaf orientation prairie compass plant silphium laciniatum l	84	H Zhang, JM Pleasants, TW Jurik	Bulletin of the Torrey Botanical Club	33-42	11	1991	aqlVkmm33-oC	John Pleasants	"xM7ck9kAAAAJ"
foraging distances flown honey bee colonies analyses using mathematica software	84	SL Buchmann, CW Shipman			13	1991	70eg2SAEIzsC	Stephen Buchmann	"tqms8REAAAAJ"
inhibition lipoxygenase prostaglandin endoperoxide synthase anacardic acids	85	R Grazzini, D Hesk, E Heininger, G Hildenbrandt, CC Reddy, ...	Biochemical and biophysical research communications	176 (2), 775-780	102	1991	IjCSPb-OGe4C	Diana L. Cox-Foster	"p3nOyO8AAAAJ"
factors affecting pollen dynamics importance pollen contamination review	86	F Di-Giovanni, PG Kevan	Canadian Journal of Forest Research	21 (8), 1155-1170	211	1991	maZDTaKrznsC	Peter Kevan	"mbOeZkcAAAAJ"
seed selection removal ants tropical savanna woodland northern australia	87	CL Gross, MA Whalen, MH Andrew	Journal of Tropical Ecology	7 (1), 99-112	37	1991	Tyk-4Ss8FVUC	Caroline L. Gross, BSc(Hons), GradDipHigherED, PhD, Ecologist	"zksQIqYAAAAJ"
influence selfand crosspollination fruiting southern highbush blueberries	88	GA Lang, RG Danka	HortScience	26 (5), 486g-486	4	1991	RYcK_YlVTxYC	Robert Danka	"LMaZC00AAAAJ"
far plant population density effects insectplant interactions	90	WE Kunin	University of Washington		9	1991	35N4QoGY0k4C	William E. Kunin	"VTcJiD0AAAAJ"
roots jarrah forest plants mycorrhizal associations shrubs herbaceous plants	90	MC Brundrett, LK Abbott	Australian Journal of Botany	39 (5), 445-457	191	1991	W7OEmFMy1HYC	Mark C. Brundrett	"F5_dBsgAAAAJ"
responses tobacco pollen high humidity heat stress germination vitro vivo	91	S KR	Sex Plant Reprod	4, 104-109	2	1991	Ade32sEp0pkC	Shivanna K R	"rdN6MzEAAAAJ"
natural hybridization western gooseberries ribes subgenus grossularia grossulariaceae	91	MR Mesler, RJ Cole, P Wilson	Madroño	115-129	9	1991	kNdYIx-mwKoC	Paul Siri Wilson	"T4KYzo4AAAAJ"
hunt hiding hosts reliabilitydetectability problem foraging parasitoids	91	LEM Vet, FL Wäckers, M Dicke	Netherlands Journal of Zoology	41 (2-3), 202-213	262	1991	qjMakFHDy7sC	Felix Wackers	"3pVhk_wAAAAJ"
high humidity heat stress causes dissociation endoplasmic reticulum tobacco pollen	92	F Ciampolini, KR Shivanna, M Cresti	Botanica acta	104 (2), 110-116	14	1991	pyW8ca7W8N0C	Shivanna K R	"rdN6MzEAAAAJ"
distinctive hydrocarbons among giant honey bees apis dorsata group hymenoptera apidae	93	DA Carlson, DW Roubik, K Milstrey	Apidologie	22 (3), 169-181	16	1991	K3LRdlH-MEoC	David Roubik	"Kr5N890AAAAJ"
phenology pollen storage within honey bee colonies living sonoran desert arizona	94	SL Buchmann, CW Shipman, SJ Prchal			2	1991	4hFrxpcac9AC	Stephen Buchmann	"tqms8REAAAAJ"
zero shift differential capacitance diaphragm gauges due change line pressure	94	JKN Sharma, DR Sharma, AC Gupta	Journal of Vacuum Science & Technology A: Vacuum, Surfaces, and Films	9 (4 …	4	1991	3htObqc8RwsC	DR DEVINDER SHARMA	"_0rxcOwAAAAJ"
pollen morphology ultrastructure cabombaceae correlations pollination biology	94	JM Osborn, TN Taylor, EL Schneider	American Journal of Botany	78 (10), 1367-1378	97	1991	hC7cP41nSMkC	Jeffrey M. Osborn	"OtXxSK4AAAAJ"
vitro multiplication sterile interspecific hybrid brassica fruticulosa x b campestris	95	PBA Nanda Kumar, KR Shivanna	Plant cell, tissue and organ culture	26, 17-22	11	1991	GFxP56DSvIMC	Shivanna K R	"rdN6MzEAAAAJ"
factors governing maintenance gynodioecy sidalcea oregana ssp spicata malvaceae	96	TLR Ashman	University of California, Davis		6	1991	bEWYMUwI8FkC	Tia-Lynn Ashman	"lLk9M0cAAAAJ"
foraging phenology formosan subterranean termite isoptera rhinotermitidae louisiana	96	KS Delaplane, AM Saxton, JP La Fage	American Midland Naturalist	222-230	47	1991	_FxGoFyzp5QC	Keith S. Delaplane	"GiHbaU4AAAAJ"
characteristics leaf waxes brassica oleracea associated resistance diamondback moth	97	SD Eigenbrode, KA Stoner, AM Shelton, WC Kain	J. Econ. Entomol	83, 1609-1618	13	1991	8k81kl-MbHgC	Kimberly Stoner	"qtz3QXcAAAAJ"
foraging feeding behaviours formosan subterranean termite isoptera rhinotermitidae	97	KS Delaplane			22	1991	lmc2jWPfTJgC	Keith S. Delaplane	"GiHbaU4AAAAJ"
heterogeneity among floral visitors leads discordance removal deposition pollen	97	P Wilson, JD Thomson	Ecology	72 (4), 1503-1507	358	1991	u-x6o8ySG0sC	Paul Siri Wilson	"T4KYzo4AAAAJ"
doses residues acephate baits used eradicate undesirable honey bees hazard assessment	99	RG Danka, JL Williams, CW Harmon, TE Rinderer, HF Morris			6	1991	k_IJM867U9cC	Robert Danka	"LMaZC00AAAAJ"
bionomics thrips thysanoptera thripidae relation control danish glasshouse crops	101	HF Brødsgaard			8	1991	ULOm3_A8WrAC	Henrik F. Brodsgaard	"MHJvdGsAAAAJ"
pollen size betula northern alaska interpretation late quaternary vegetation records	101	ME Edwards, JC Dawe, WS Armbruster	Canadian Journal of Botany	69 (8), 1666-1672	24	1991	isC4tDSrTZIC	W Scott Armbruster	"SjIc1aYAAAAJ"
determination interpretation comigrating allozymes among genera benincaseae cucurbitaceae	105	TW Walters, DS Decker-Walters, U Posluszny, PG Kevan	Systematic botany	30-40	16	1991	Fu2w8maKXqMC	Peter Kevan	"mbOeZkcAAAAJ"
reproductive phenology pollination biology gynoecium development discaria americana rhamnaceae	105	D Medan	New Zealand Journal of Botany	29 (1), 31-42	37	1991	4JMBOYKVnBMC	Medan Diego	"GfiU00IAAAAJ"
pollination four sympatric species angelonia scrophulariaceae oilcollecting bees ne brazil	106	S Vogel, IC Machado	Plant Systematics and Evolution	178 (3-4), 153-178	127	1991	dfsIfKJdRG4C	Stefan Vogel	"PqUQMY4AAAAJ"
seasonal variation pollination dynamics sexually dimorphic sidalcea oregana ssp spicata malvaceae	106	TL Ashman, M Stanton	Ecology	72 (3), 993-1003	227	1991	9yKSN-GCB0IC	Tia-Lynn Ashman	"lLk9M0cAAAAJ"
comparative ultrastructure fossil gymnosperm pollen implications regarding origin angiosperms	107	JM Osborn	The Ohio State University		5	1991	YOwf2qJgpHMC	Jeffrey M. Osborn	"OtXxSK4AAAAJ"
pollination seed dispersal freycinetia baueriana dioecious liane lost bat pollinator	107	JM Lord	New Zealand journal of botany	29 (1), 83-86	67	1991	Y0pCki6q_DkC	Janice Lord	"OhVRkgcAAAAJ"
seasonal patterns reproduction heathland honeyeaters responses changing nectar availability	108	DP Armstrong, GH Pyke	The Auk	108 (1), 99-107	40	1991	Wp0gIr-vW9MC	Pyke, Graham H.	"RDpVYUMAAAAJ"
responses tobacco pollen high humidity heat stress viability germinability vitro vivo	110	KR Shivanna, HF Linskens, M Cresti	Sexual Plant Reproduction	4, 104-109	89	1991	WF5omc3nYNoC	Shivanna K R	"rdN6MzEAAAAJ"
pollination understorey vine smilax rotundifolia threatened plant carolinian forests canada	111	PG Kevan, JD Ambrose, JR Kemp	Canadian Journal of Botany	69 (11), 2555-2559	26	1991	_axFR9aDTf0C	Peter Kevan	"mbOeZkcAAAAJ"
studies patterns nitrogen uptake translocation grain winter barley intended malting	111	NL Carreck, DG Christian	Annals of applied biology	119 (3), 549-559	34	1991	eQOLeE2rZwMC	Norman Carreck	"1-D-8oAAAAAJ"
tests intraspecific agonism louisiana population coptotermes formosanus isoptera rhinotermitidae	112	KS Delaplane			21	1991	3fE2CSJIrl8C	Keith S. Delaplane	"GiHbaU4AAAAJ"
honeybeemediated crossversus selfpollination ofsharpblueblueberry increases fruit size hastens ripening	112	GA Lang, RG Danka	Journal of the American Society for Horticultural Science	116 (5), 770-773	75	1991	2osOgNQ5qMEC	Robert Danka	"LMaZC00AAAAJ"
reliabilitydetectability problem foraging parasitoids usability st nd trophic level stimuli	114	LEM Vet, FL Wäckers, M Dicke	Proc.	6th European Workshop on Insect Parasitoids. Perugia, Italy. April …	9	1991	LPZeul_q3PIC	Felix Wackers	"3pVhk_wAAAAJ"
effects temperature wingbeat frequency solitary bee centris caesalpiniae anthophoridae hymenoptera	114	HG Spangler, SL Buchmann	Journal of the Kansas Entomological Society	107-109	23	1991	NaGl4SEjCO4C	Stephen Buchmann	"tqms8REAAAAJ"
efficient lipid staining plant material sudan red b fluoral yellow polyethylene glycolglycerol	114	MC Brundrett, B Kendrick, CA Peterson	Biotechnic & Histochemistry	66 (3), 111-116	669	1991	UeHWp8X0CEIC	Mark C. Brundrett	"F5_dBsgAAAAJ"
outcrossing hypothesis weak preference pistillate flowers monoecious cucurbit apodanthera undulata	115	VA Delesalle, SL Buchmann			4	1991	bFI3QPDXJZMC	Stephen Buchmann	"tqms8REAAAAJ"
dietary cholesterol induced changes lipid profile patients nephrotic syndrome chronic renal failure	115	PK Jain, RC Arora, N Agarwal, RK Garg, S Arora, RK Gurbaxani, ...	The Journal of the Association of Physicians of India	39 (10), 751-753	5	1991	4xDN1ZYqzskC	DR DEVINDER SHARMA	"_0rxcOwAAAAJ"
abundance species richness chalcidoidea hymenoptera fallows cultivated fields malaisetrap samples	116	HJ Greiler, S Vidal, T Tscharnkte	Proceedings		6	1991	g3aElNc5_aQC	Teja Tscharntke	"X36HAGcAAAAJ"
intraspecific competition carpenter bee xylocopa pubescens implications evolution sociality	118	K Hogendoorn			6	1991	4DMP91E08xMC	Katja Hogendoorn	"saxet1oAAAAJ"
experimental test reproductive interactions two sequentially blooming saxifraga species saxifragaceae	118	ADM Guire, WS Armbruster	American Journal of Botany	78 (2), 214-219	70	1991	CHSYGLWDkRkC	W Scott Armbruster	"SjIc1aYAAAAJ"
ensuring diversity growth revegetationa program develop techniques inoculation va mycorrhizal fungi	119	DA Jasper, MC Brundrett, LK Abbott, AD Robson	Proceedings ofthe AM JC Environmental Workshop Vol. I	172-174	2	1991	CWT8puhM_EkC	Mark C. Brundrett	"F5_dBsgAAAAJ"
experimental assessment reproductive interactions sympatric aster erigeron asteraceae interior alaska	121	WS Armbruster, AD McGuire	American Journal of Botany	78 (10), 1449-1457	50	1991	EUQCXRtRnyEC	W Scott Armbruster	"SjIc1aYAAAAJ"
systematics bionomics apoid obligate necrophages trigona hypogea group hymenoptera apidae meliponinae	121	JMF CAMARGO, DW ROUBIK	Biological Journal of the Linnean Society	44 (1), 13-39	121	1991	e5wmG9Sq2KIC	David Roubik	"Kr5N890AAAAJ"
implications differences hermaphrodite female flowers attractiveness pollinators seed production	122	PGL Klinkhamer, TJ de Jong, RA Wesselingh	Netherlands Journal of Zoology	41 (2-3)	42	1991	WF5omc3nYNoC	Renate A. Wesselingh	"MUC_BLoAAAAJ"
gender variation sexual differences reproductive characters seed production gynodioecious geranium maculatum	122	J Ågren, MF Willson	American Journal of Botany	78 (4), 470-480	118	1991	KlAtU1dfN6UC	Jon Ågren	"yxf8wX8AAAAJ"
bioassay evidence sex attractant pheromone large carpenter bee xylocopa varipuncta anthophoridae hymenoptera	125	RL Minckley, SL Buchmann, WT Wcislo	Journal of Zoology	224 (2), 285-291	29	1991	maZDTaKrznsC	Stephen Buchmann	"tqms8REAAAAJ"
characteristics glossy leaf waxes associated resistance diamondback moth lepidoptera plutellidae brassica oleracea	131	SD Eigenbrode, KA Stoner, AM Shelton, WC Kain	Journal of Economic Entomology	84 (5), 1609-1618	95	1991	IjCSPb-OGe4C	Kimberly Stoner	"qtz3QXcAAAAJ"
behavior sugi bark borer semanotus japonicus coleoptera cerambycidae live standing trees japanese cedar wood	132	T Sugiyama, H Urano, T Itino, T Ichikawa, H Okamoto			3	1991	ZfRJV9d4-WMC	Takao Itino	"1RUMEKYAAAAJ"
pollination ecology two wild bananas musa acuminata subsp halabanensis m salaccensis chiropterophily ornithophily	132	T Itino, M Kato, M Hotta	Biotropica	151-158	81	1991	IjCSPb-OGe4C	Takao Itino	"1RUMEKYAAAAJ"
coolseason cover crops relay intercropped cantaloupe influence generalist predator geocoris punctipes hemiptera lygaeidae	137	RL Bugg, FL Wäckers, KE Brunson, JD Dutcher, SC Phatak	Journal of Economic Entomology	84 (2), 408-416	94	1991	wbdj-CoPYUoC	Felix Wackers	"3pVhk_wAAAAJ"
innate flower recognition bumblebees bombus terrestris b lucorum apidae optical signals stamens landing reaction releasers	139	K Lunau	Ethology	88 (3), 203-214	96	1991	IjCSPb-OGe4C	Klaus Lunau	"HuHgwLQAAAAJ"
effect male pollen donor female seed parent allocation resources developing seeds fruit chamaecrista fasciculata leguminosae	149	CB Fenster	American journal of botany	78 (1), 13-23	75	1991	9yKSN-GCB0IC	Charles B. Fenster	"Mp2aG9wAAAAJ"
effective pollen dispersal natural population asclepias exaltata influence pollinator behavior genetic similarity mating success	150	SB Broyles, R Wyatt	The American Naturalist	138 (5), 1239-1249	88	1991	d1gkVwhDpl0C	Steven Broyles	"NO9-eu8AAAAJ"
natural history sociobiology ethnobiology eucheira socialis westwood lepidoptera pieridae unique littleknown butterfly mexico	155	PG Kevan, RA Bye			20	1991	mKu_rENv82IC	Peter Kevan	"mbOeZkcAAAAJ"
multilevel analysis morphometric data natural plant populations insights ontogenetic genetic selective correlations dalechampia scandens	159	WS Armbruster	Evolution	45 (5), 1229-1244	123	1991	RYcK_YlVTxYC	W Scott Armbruster	"SjIc1aYAAAAJ"
feeding sugar syrup honey bee apis mellifera colonies increase kiwifruit actinidia deliciosa pollen collection effects frequency quantity time day	168	RM Goodwin, AT Houten	Journal of Apicultural Research	30 (1), 41-49	26	1991	roLk4NBRz8UC	Mark Goodwin	"h5ZW3dkAAAAJ"
thrinchostoma diagonozus asianum sp nov discovery african subgenus longmalared halictine bees sumatra observations oligotrophy impatiens	178	SF Sakagami, M Kato, T Itino	Tropics	1 (1), 49-58	13	1991	q3oQSFYPqjQC	Takao Itino	"1RUMEKYAAAAJ"
pollen storage	14	KR Shivanna, NS Rangaswamy, KR Shivanna, NS Rangaswamy	Pollen Biology: A Laboratory Manual	39-43	1	1992	35r97b3x0nAC	Shivanna K R	"rdN6MzEAAAAJ"
pollen selection	16	JI Hormaza, M Herrero	Theoretical and Applied Genetics	83 (6-7), 663-672	163	1992	xtRiw3GOFMkC	Maria Herrero	"paolBeUAAAAJ"
selfincompatibility	20	KR Shivanna, NS Rangaswamy, KR Shivanna, NS Rangaswamy	Pollen Biology: A Laboratory Manual	61-72	2	1992	uJ-U7cs_P_0C	Shivanna K R	"rdN6MzEAAAAJ"
strictly hobbyist	25	KS Delaplane	American Bee Journal	132 (5), 289-290	1	1992	mB3voiENLucC	Keith S. Delaplane	"GiHbaU4AAAAJ"
pollenpistil interaction	25	KR Shivanna, NS Rangaswamy, KR Shivanna, NS Rangaswamy	Pollen Biology: A Laboratory Manual	45-60	4	1992	NXb4pA-qfm4C	Shivanna K R	"rdN6MzEAAAAJ"
controlling tracheal mites	26	KS Delaplane	AMERICAN BEE JOURNAL	132 (9), 577-&	4	1992	VaXvl8Fpj5cC	Keith S. Delaplane	"GiHbaU4AAAAJ"
tests pollen viability	26	KR Shivanna, NS Rangaswamy, KR Shivanna, NS Rangaswamy	Pollen Biology: A Laboratory Manual	33-37	12	1992	SdhP9T11ey4C	Shivanna K R	"rdN6MzEAAAAJ"
products hive	26	JO Schmidt, SL Buchmann	The hive and the honey bee	927-988	198	1992	_FxGoFyzp5QC	Stephen Buchmann	"tqms8REAAAAJ"
crumbs canterburypart	27	DA Norton, JM Lord	Canterbury Botanical Society Journal	25, 42-45	3	1992	IWHjjKOFINEC	Janice Lord	"OhVRkgcAAAAJ"
vitro germination methods	28	KR Shivanna, NS Rangaswamy, KR Shivanna, NS Rangaswamy	Pollen Biology: A Laboratory Manual	22-Sep	9	1992	D_sINldO8mEC	Shivanna K R	"rdN6MzEAAAAJ"
biotechnology reproductive biology	37	SK Hahn, KV Bai, R Asiedu, AGO Dixon, S Tavoletti, A Mariani, ...	Angiosperm Pollen and Ovules	340-346	1	1992	XD-gHx7UXLsC	Shivanna K R	"rdN6MzEAAAAJ"
factors affect pollen performance	38	AG Stephenson, TC Lau, M Quesada, JA Winsor	Chapman and Hall		108	1992	O3NaXMp0MMsC	Mauricio Quesada	"-OsTXSoAAAAJ"
apple dilute insecticide experiment	42	LA Hull, DJ Biddinger, CM Felland	Insecticide and Acaricide Tests	17 (1), 13-16	1	1992	p2g8aNsByqUC	David J. Biddinger	"DA60h24AAAAJ"
comments ecological species concept	42	V Grant	Taxon	41 (2), 310-312	21	1992	Mojj43d5GZwC	Verne Grant	"8Qb6gMkAAAAJ"
pollination biology callitrichaceae	42	CT Philbrick, GJ Anderson	Systematic Botany	282-292	42	1992	EUQCXRtRnyEC	gregory Anderson	"pH6mu0sAAAAJ"
pollen spores barro colorado island	42	DW Roubik, P Jorge Enrique Moreno	Kew Bulletin	47 (4), 791	1028	1992	BOlwja0KXvYC	David Roubik	"Kr5N890AAAAJ"
ecology evolution plant reproduction	43	AG Stephenson, TC Lau, M Quesada, JA Winsor, R Wyatt	Chapman & Hall,		6	1992	pAkWuXOU-OoC	Mauricio Quesada	"-OsTXSoAAAAJ"
ecology natural history tropical bees	44	DW Roubik, DW Roubik	Cambridge University Press		2640	1992	Ug5p-4gJ2f0C	David Roubik	"Kr5N890AAAAJ"
n uptake barley related malting quality	45	NL Carreck, DG Christian	HGCA Project Report	49, 65pp	7	1992	_kc_bZDykSQC	Norman Carreck	"1-D-8oAAAAAJ"
rapid method isolating glandular trichomes	48	EH Yerger, RA Grazzini, D Hesk, DL Cox-Foster, R Craig, RO Mumma	Plant physiology	99 (1), 1-7	81	1992	Y0pCki6q_DkC	Diana L. Cox-Foster	"p3nOyO8AAAAJ"
pollination fertilization fruit trees	48	M Herrero	Plant Growth Regulation	11 (1), 27-32	106	1992	ufrVoPGSRksC	Maria Herrero	"paolBeUAAAAJ"
survey miticide use georgia honey bee hives	49	KS DELAPLANE	American Bee Journal	132 (3), 185-187	5	1992	9ZlFYXVOiuMC	Keith S. Delaplane	"GiHbaU4AAAAJ"
pollen germination pollen tube growth vitro	50	KR Shivanna, NS Rangaswamy, KR Shivanna, NS Rangaswamy	Pollen Biology: A Laboratory Manual	23-31	4	1992	vDijr-p_gm4C	Shivanna K R	"rdN6MzEAAAAJ"
pear seasonal pear psylla control experiment	51	LA Hull, CM Felland, DJ Biddinger	Insecticide and Acaricide Tests	17 (1), 49-49	1	1992	UxriW0iASnsC	David J. Biddinger	"DA60h24AAAAJ"
buzzing necessary tomato flower pollination	51	SL Buchmann			15	1992	HtEfBTGE9r8C	Stephen Buchmann	"tqms8REAAAAJ"
inferring hybridity morphological intermediacy	54	P Wilson	Taxon	41 (1), 11-23	108	1992	W7OEmFMy1HYC	Paul Siri Wilson	"T4KYzo4AAAAJ"
leaf anatomy architecture retanilla rhamnaceae	56	A Mantese, D Medan	Darwiniana	31	2	1992	KWzIFqRkAKkC	Medan Diego	"GfiU00IAAAAJ"
artificial selection trichome number brassica rapa	56	J Ågren, DW Schemske	Theoretical and Applied Genetics	83 (6-7), 673-678	58	1992	g5m5HwL7SMYC	Jon Ågren	"yxf8wX8AAAAJ"
estimating male fitness plants natural populations	56	ML Stanton	Ecology and evolution of plant reproduction	62-90	80	1992	0EnyYjriUFMC	Tia-Lynn Ashman	"lLk9M0cAAAAJ"
phylogeny evolution plantanimal interactions	56	WS Armbruster	BioScience	42 (1), 12-20	144	1992	d1gkVwhDpl0C	W Scott Armbruster	"SjIc1aYAAAAJ"
anatomia y arquitectura foliares de retanilla rhamnaceae	58	A MANTESE, D MEDAN	Darwiniana	253-259	6	1992	BOlwja0KXvYC	Medan Diego	"GfiU00IAAAAJ"
acephate bait eliminating honey bee swarms swarm traps	61	JL Williams, JD Villa, RG Danka	Apidologie	23 (6), 537-544	2	1992	NaGl4SEjCO4C	Robert Danka	"LMaZC00AAAAJ"
rhamnaceae multiple lateral buds architectural analysis	64	GM Tourn, RD Tortosa, D Medan	Botanical journal of the Linnean Society	108 (3), 275-286	10	1992	hFOr9nPyWt4C	Medan Diego	"GfiU00IAAAAJ"
hybridization north american asclepias iii isozyme evidence	64	R Wyatt, SB Broyles	Systematic Botany	640-648	34	1992	UeHWp8X0CEIC	Steven Broyles	"NO9-eu8AAAAJ"
reproductive biology crataegus monogyna northwestern spain	65	J Guitián, M Fuentes	Acta Oecologica	13 (1), 3-11	34	1992	eJXPG6dFmWUC	Javier Guitian	"TJtCQoYAAAAJ"
geographic distribution allozyme variation ulmus crassifolia	66	SL Sherman-Broyles, SB Broyles, JL Hamrick	Systematic Botany	33-41	31	1992	W7OEmFMy1HYC	Steven Broyles	"NO9-eu8AAAAJ"
role wood understanding saprophytism fossil record	67	TN Taylor, JM Osborn	Courier Forschungsinstitut Senckenberg	147, 147-153	13	1992	ufrVoPGSRksC	Jeffrey M. Osborn	"OtXxSK4AAAAJ"
variation floral sex allocation time season currency	67	TL Ashman, I Baker	Ecology	73 (4), 1237-1243	114	1992	ufrVoPGSRksC	Tia-Lynn Ashman	"lLk9M0cAAAAJ"
flowering phenology example relaxation natural selection	67	J Ollerton, AJ Lack	Trends in Ecology & Evolution	7 (8), 274-276	270	1992	u9iWguZQMMsC	Jeff Ollerton	"pGS18ZgAAAAJ"
habitat impact insect communities annual perennial grasses	68	HJ Greiler, T Tscharntke	Proceedings of the	8th International Symposium on Insect-Plant Relationships …	5	1992	tYavs44e6CUC	Teja Tscharntke	"X36HAGcAAAAJ"
habitat use eastern bristlebirds barren grounds nature reserve	68	M Bramwell, G Pyke, C Adams, P Coontz	Emu-Austral Ornithology	92 (2), 117-121	19	1992	isC4tDSrTZIC	Pyke, Graham H.	"RDpVYUMAAAAJ"
seed dispersal spectra plant communities iberian peninsula	68	J Guitián, JM Sánchez	Vegetatio	98, 157-164	47	1992	W7OEmFMy1HYC	Javier Guitian	"TJtCQoYAAAAJ"
macadamia jansenii proteaceae new species central queensland	70	CL Gross, PH Weston	Australian Systematic Botany	5 (6), 725-728	15	1992	qxL8FJ1GzNcC	Caroline L. Gross, BSc(Hons), GradDipHigherED, PhD, Ecologist	"zksQIqYAAAAJ"
energy cost bee pollination pontederia cordata pontederiaceae	74	LD Harder, SCH Barrett	Functional Ecology	226-233	129	1992	roLk4NBRz8UC	Lawrence D. Harder	"8PWpj6cAAAAJ"
use dna fluorochromes studies pollen grain pollen tube nuclei	75	KR Shivanna	Pollen Biology, A Laboratory Manual	56-58	1	1992	DUooU5lO8OsC	Shivanna K R	"rdN6MzEAAAAJ"
spatial pattern seedlings year fire mediterranean pine forest	77	G Ne'Eman, H Lahav, I Izhaki	Oecologia	91, 365-370	136	1992	u-x6o8ySG0sC	Gidi Ne'eman	"-3hYSFcAAAAJ"
flowering phenology fruit set petrocoptis grandiflora caryophyllaceae	78	J Guitián, JM Sánchez	International Journal of Plant Sciences	153 (3, Part 1), 409-412	30	1992	ufrVoPGSRksC	Javier Guitian	"TJtCQoYAAAAJ"
flight directionality bumblebees remember came	79	GH Pyke, RV Cartar	Oikos	321-327	38	1992	qUcmZB5y_30C	Pyke, Graham H.	"RDpVYUMAAAAJ"
floral biology pollinators three cooccurring cistus species cistaceae	79	J Bosch	Botanical Journal of the Linnean Society	109 (1), 39-55	110	1992	ULOm3_A8WrAC	Jordi Bosch	"5jPITlMAAAAJ"
nest cell lining solitary beehylaeus bisinuatus hymenoptera colletidae	80	KE Espelie, JH Cane, DS Himmelsbach	Experientia	48, 414-416	22	1992	dhFuZR0502QC	Jim Cane	"5WagfLMAAAAJ"
evolutionary ecology festuca novaezelandiae midcanterbury new zealand	82	JM Lord	University of Canterbury. Botany		9	1992	M3ejUd6NZC8C	Janice Lord	"OhVRkgcAAAAJ"
loose niches tropical communities bees many trees	82	DW Roubik			98	1992	hC7cP41nSMkC	David Roubik	"Kr5N890AAAAJ"
parasitoids foraging leaf damage see beyond end antennae	83	F Wäckers	Proceedings of the	8th International Symposium on Insect-Plant Relationships …	3	1992	b0M2c_1WBrUC	Felix Wackers	"3pVhk_wAAAAJ"
osmia cornutahymenoptera megachilidae un nuevo polinizador para los almendros	84	J Bosch, A Lacasa Plasencia, M Blas Ortega	Fruticultura profesional	44, 65-71	8	1992	rO6llkc54NcC	Jordi Bosch	"5jPITlMAAAAJ"
food plants distribution american plum borer lepidoptera pyralidae	84	DJ Biddinger, AJ Howitt	The Great Lakes Entomologist	25 (3), 2	12	1992	MXK_kJrjxJIC	David J. Biddinger	"DA60h24AAAAJ"
foraging ability rufous hummingbirds hummingbird flowers hawkmoth flowers	84	V Grant, EJ Temeles	Proceedings of the National Academy of Sciences	89 (20), 9400-9404	114	1992	MXK_kJrjxJIC	Verne Grant	"8Qb6gMkAAAAJ"
effects high temperature humidity stresses tobacco pollen progeny	85	M Bajaj, M Cresti, KR Shivanna	Angiosperm pollen and ovules	349-354	21	1992	RYcK_YlVTxYC	Shivanna K R	"rdN6MzEAAAAJ"
effects high temperature humidity stresses tobacco pollen progeny	86	MB Mandhu Bajaj, M Cresti, KR Shivanna			1	1992	6_hjMsCP8ZoC	Shivanna K R	"rdN6MzEAAAAJ"
osmia cornuta latrhymenoptera megachilidae como polinizador potencial de almendros	86	J Bosch	Universitat de Barcelona		9	1992	u-x6o8ySG0sC	Jordi Bosch	"5jPITlMAAAAJ"
differential diet breadths species coexistence leafrollerhunting eumenid wasps	86	T Itino	Researches on Population Ecology	34, 203-211	23	1992	UebtZRa9Y70C	Takao Itino	"1RUMEKYAAAAJ"
dispersion seedlings prairie compass plant silphium laciniatum asteraceae	86	JM Pleasants, TW Jurik	American Journal of Botany	79 (2), 133-137	24	1992	Zph67rFs4hoC	John Pleasants	"xM7ck9kAAAAJ"
lever action anthers forcible shedding pollen torenia scrophulariaceae	86	JE Armstrong	American journal of botany	79 (1), 34-40	25	1992	Se3iqnhoufwC	Joseph E. Armstrong	"0vBTIB4AAAAJ"
mechanisms pistil regulate gametophyte population peach prunus persica	87	M Herrero	Angiosperm pollen and ovules	377-381	42	1992	_kc_bZDykSQC	Maria Herrero	"paolBeUAAAAJ"
intergeneric hybrids enarthrocarpus lyratus wild species crop brassicas	87	HR Gundimeda, S Prakash, KR Shivanna	Theoretical and Applied Genetics	83, 655-662	60	1992	ufrVoPGSRksC	Shivanna K R	"rdN6MzEAAAAJ"
indirect costs seed production within seasons gynodioecious species	87	TL Ashman	Oecologia	92, 266-272	82	1992	8k81kl-MbHgC	Tia-Lynn Ashman	"lLk9M0cAAAAJ"
density reproductive success wild populations diplotaxis erucoides brassicaceae	91	WE Kunin	Oecologia	91, 129-133	131	1992	8k81kl-MbHgC	William E. Kunin	"VTcJiD0AAAAJ"
foraging behavior concentration preference male euglossine bees apidae hymenoptera	93	DW ROUBIK	Tropics	1 (4), 259-264	13	1992	e_rmSamDkqQC	David Roubik	"Kr5N890AAAAJ"
floral traits pollinator constancy foraging native bees among three sympatric legumes	93	CL Gross	Australian Journal of Ecology	17 (1), 67-74	50	1992	qjMakFHDy7sC	Caroline L. Gross, BSc(Hons), GradDipHigherED, PhD, Ecologist	"zksQIqYAAAAJ"
limits color learning flowervisiting hoverfly eristalistenax l syrphidae diptera	94	K Lunau	EUROPEAN JOURNAL OF NEUROSCIENCE	103-103	12	1992	mVmsd5A6BfQC	Klaus Lunau	"HuHgwLQAAAAJ"
cantharidin analogues attractancy ceretopogonid flies diptera ceratopogonidae	94	M Frenzel, K Dettner, D Wirth, J Waibel, W Boland	Experientia	48, 106-111	43	1992	zYLM7Y9cAGgC	Mark Frenzel	"qqXWeW4AAAAJ"
floral isolation ornithophilous sphingophilous species ipomopsis aquilegia	94	V Grant	Proceedings of the National Academy of Sciences	89 (24), 11828-11831	93	1992	r0BpntZqJG4C	Verne Grant	"8Qb6gMkAAAAJ"
innate recognition flowers bumble bees orientation antennae visual stamen signals	94	K Lunau	Canadian Journal of Zoology	70 (11), 2139-2144	118	1992	2osOgNQ5qMEC	Klaus Lunau	"HuHgwLQAAAAJ"
environmental influences nectar production milkweeds asclepias syriaca exaltata	94	R Wyatt, SB Broyles, GS Derda	American Journal of Botany	79 (6), 636-642	240	1992	qjMakFHDy7sC	Steven Broyles	"NO9-eu8AAAAJ"
pollination ecology four dalechampia species euphorbiaceae northern natal south africa	95	WS Armbruster, KE Steiner	American Journal of Botany	79 (3), 306-313	47	1992	ye4kPcJQO24C	W Scott Armbruster	"SjIc1aYAAAAJ"
fruitflower ratio crataegus monogyna jacq prunus mahaleb l prunus spinosa lrosaceae	97	J Guitián, JM Sánchez, P Guitián	Anales del Jardin Botanico de Madrid (Espana)	50 (2)	1	1992	NhqRSupF_l8C	Javier Guitian	"TJtCQoYAAAAJ"
colony abandonment adult honey bees behavioural response high tracheal mite infestation	97	SC Thoenes, SL Buchmann	Journal of Apicultural Research	31 (3-4), 167-168	13	1992	rO6llkc54NcC	Stephen Buchmann	"tqms8REAAAAJ"
coexistence tritrophic interactions density dependence speciesrich parasitoid community	98	T Tscharntke	Journal of Animal Ecology	59-67	64	1992	_xSYboBqXhAC	Teja Tscharntke	"X36HAGcAAAAJ"
pollen harvest honey bees saguaro national monument potential effects plant reproduction	99	SL Buchmann, MK O'Rourke, CW Shipman, SC Thoenes, JO Schmidt			7	1992	cFHS6HbyZ2cC	Stephen Buchmann	"tqms8REAAAAJ"
onand offtrail orientation leafcutting ant atta cephalotes lhymenoptera formicidae	99	J Wetterer, S Shafir, L Morrison, K Lips, G Gilbert, M Cipollini, C Blaney	Journal of the Kansas Entomological Society	96-98	17	1992	YFjsv_pBGBYC	Sharoni Shafir	"Wyr_jtwAAAAJ"
spatial distribution patterns rhus coriaria seedlings fire mediterranean pine forest	99	I Izhaki, H Lahav, G Ne'Eman			29	1992	4DMP91E08xMC	Gidi Ne'eman	"-3hYSFcAAAAJ"
use pollen traps investigate foraging behaviour honey bee colonies kiwifruit orchards	101	RM Goodwin, JH Perry	New Zealand journal of crop and horticultural science	20 (1), 23-26	31	1992	MXK_kJrjxJIC	Mark Goodwin	"h5ZW3dkAAAAJ"
monitoring ecosystem impact honey bee reproduction valuable tool national parks	102	SC Thoenes, SL Buchmann, JO Schmidt			1	1992	anf4URPfarAC	Stephen Buchmann	"tqms8REAAAAJ"
pollination two sympatric species dalechampia euphorbiaceae suriname male euglossine bees	103	WS Armbruster, AL Herzig, TP Clausen	American Journal of Botany	79 (12), 1374-1381	46	1992	M05iB0D1s5AC	W Scott Armbruster	"SjIc1aYAAAAJ"
comparative flower fruit morphogenesis colubrina rhamnaceae special reference c asiatica	106	D Medan, HH Hilger	American Journal of Botany	79 (7), 809-819	22	1992	0iM-huCvmk0C	Medan Diego	"GfiU00IAAAAJ"
new interpretation flower guide colouration absorption ultraviolet light enhances colour saturation	108	K Lunau	Plant systematics and Evolution	183, 51-65	71	1992	ufrVoPGSRksC	Klaus Lunau	"HuHgwLQAAAAJ"
resistance susceptibility insect pests glossy genetic lines brassica oleracea connecticut usa	110	KA Stoner	Diamondback moth and other crucifer pests: proceedings of the Second …		4	1992	KlAtU1dfN6UC	Kimberly Stoner	"qtz3QXcAAAAJ"
mating behavior adults sugi bark borer semanotus japonicus lacordaire coleoptera cerambycidae	111	T Sugiyama, M Washizu, T Itino, T Ichikawa, H Okamoto	Nihon oyo dobutsu konchu gakkaishi	36 (1), 5-12	5	1992	5ugPr518TE4C	Takao Itino	"1RUMEKYAAAAJ"
chloroplast dna isozyme diversity two mimulus species scrophulariaceae contrasting mating systems	111	CB Fenster, K Ritland	American Journal of Botany	79 (12), 1440-1447	69	1992	mVmsd5A6BfQC	Charles B. Fenster	"Mp2aG9wAAAAJ"
diversity diets disparity determining effect terminal cretaceous extinction insect evolution	112	CC Labandeira	The Paleontological Society Special Publications	6, 174-174	6	1992	edDO8Oi4QzsC	Conrad Labandeira	"T_W1E9IAAAAJ"
systematics phylogeny ipomopsis aggregata group polemoniaceae traditional molecular approaches	112	V Grant	Systematic Botany	17 (4), 683-691	14	1992	vV6vV6tmYwMC	Verne Grant	"8Qb6gMkAAAAJ"
effects high temperature stress brassica pollen viability germination ability set fruits seeds	113	GU Rao, A Jain, KR Shivanna	Annals of botany	69 (3), 193-198	114	1992	_FxGoFyzp5QC	Shivanna K R	"rdN6MzEAAAAJ"
stingless bees guide panamanian mesoamerican species nests hymenoptera apidae meliponinae	114	DW Roubik			90	1992	uc_IGeMz5qoC	David Roubik	"Kr5N890AAAAJ"
parasitism wild managed populations almond pollinator osmia cornuta latr hymenoptera megachilidae	115	J Bosch	Journal of Apicultural Research	31 (2), 77-82	46	1992	cFHS6HbyZ2cC	Jordi Bosch	"5jPITlMAAAAJ"
inefficacy courtship stridulation premating ethological barrier ips bark beetles coleoptera scolytidae	117	EE Lewis, JH Cane	Annals of the Entomological Society of America	85 (4), 517-524	16	1992	5Ul4iDaHHb8C	Jim Cane	"5WagfLMAAAAJ"
habitat distribution canary chaffinches among islands competitive exclusion speciesspecific habitat preferences	120	LM Carrascal, JL Telleria, A Valido	Journal of Biogeography	19 (4), 383-390	32	1992	npT69zEmqdIC	Alfredo Valido	"vMemrEEAAAAJ"
biology tricrania stansburyi meloid beetle cleptoparasite bee osmia lignaria propinqua hymenoptera megachilidae	127	PF Torchio, J Bosch	Annals of the Entomological Society of America	85 (6), 713-721	42	1992	XiSMed-E-HIC	Jordi Bosch	"5jPITlMAAAAJ"
controlling tracheal mites acari tarsonemidae colonies honey bees hymenoptera apidae vegetable oil menthol	127	KS Delaplane	Journal of economic entomology	85 (6), 2118-2124	47	1992	WF5omc3nYNoC	Keith S. Delaplane	"GiHbaU4AAAAJ"
evolutionary aspects perfume collection male euglossine bees hymenoptera nest deception beepollinated flowers	128	K Lunau	Chemoecology	3, 65-73	30	1992	UebtZRa9Y70C	Klaus Lunau	"HuHgwLQAAAAJ"
protocol testing effects fungal pesticides nontarget beetles using hippodamia convergens coleoptera coccinellidae	130	RR James, B Lighthart	United States Environmental Protection Agency, Office of Research and …		3	1992	qUcmZB5y_30C	Rosalind James	"LJ8EHsMAAAAJ"
revision genus widdringtonia endlcupressaceae occuring malawi mozambique zimbabwe transvaal south africa	131	A Pauw			1	1992	b0M2c_1WBrUC	Anton Pauw	"JCV10joAAAAJ"
effectiveness honey bees applying biocontrol agent gliocladium roseum strawberry flowers suppress botrytis cinerea	131	G Peng, JC Sutton, PG Kevan	Canadian Journal of Plant Pathology	14 (2), 117-129	205	1992	kNdYIx-mwKoC	Peter Kevan	"mbOeZkcAAAAJ"
nest usurpation supersedure colony failure contribute africanization commercially managed european honey bees venezuela	133	RG Danka, RL Hellmich, TE Rinderer	Journal of Apicultural Research	31 (3-4), 119-123	31	1992	ufrVoPGSRksC	Robert Danka	"LMaZC00AAAAJ"
relative importance inbreeding maternal sex determining progeny fitness sidalcea oregana ssp spicata gynodioecious plant	141	TL Ashman	Evolution	46 (6), 1862-1874	84	1992	Se3iqnhoufwC	Tia-Lynn Ashman	"lLk9M0cAAAAJ"
mating behaviour longlegged fly poecilobothrus nobilitatus ldiptera dolichopodidae courtship behaviour male signalling mating success	151	K Lunau	Zool. Beitr	34, 465-479	18	1992	qxL8FJ1GzNcC	Klaus Lunau	"HuHgwLQAAAAJ"
solitary bee melissodes thelypodii thelypodii cockerell hymenoptera anthophoridae collects pollen windpollinated amaranthus palmeri watson	152	JH Cane, SL Buchmann, WE LaBerge			9	1992	mB3voiENLucC	Jim Cane	"5WagfLMAAAAJ"
breeding system aspects pollination acacia caven mol molleguminosae mimosoideae mediterraneantype climate zone central chile	152	I Peralta, JG Rodriguez, MTK Arroyo	Botanische Jarbücher für Systematik Pflanzengeschichte und …		24	1992	QYdC8u9Cj1oC	Mary T. K. Arroyo	"tFVzdokAAAAJ"
floral variation eichhornia paniculata spreng solms pontederiaceae ii effects development environment formation selfing flowers	153	SCH Barrett, LD Harder	Journal of Evolutionary Biology	5 (1), 83-107	34	1992	k_IJM867U9cC	Lawrence D. Harder	"8PWpj6cAAAAJ"
ecological response plant consumers middleupper pennsylvanian extinctions illinois basin coal swamps evidence plantarthropod interactions	154	C Labandeira, T Phillips	Geological Society of America, Abstracts with Programs;(United States)	24 …	2	1992	YFjsv_pBGBYC	Conrad Labandeira	"T_W1E9IAAAAJ"
fragmentation phragmites habitats minimum viable population size habitat suitability local extinction moths midges flies aphids birds	154	T Tscharntke	Conservation Biology	6 (4), 530-536	163	1992	r0BpntZqJG4C	Teja Tscharntke	"X36HAGcAAAAJ"
effects entomopathogenic nematode species rate soil moisture bacteria control japanese beetle coleoptera scarabaeidae larvae laboratory	161	T Yeh, SR Alm	Journal of economic entomology	85 (6), 2144-2148	32	1992	RYcK_YlVTxYC	Steven Alm	"gDZHSl8AAAAJ"
tufted apple bud moth parasitoid diversity relative effectiveness temporal distribution conventional pheromone disruption apple orchards pennsylvania	165	LA Hull, DJ Biddinger, CM Felland			5	1992	hMsQuOkrut0C	David J. Biddinger	"DA60h24AAAAJ"
combining cinnabar moth tyria jacobaeae ragwort flea beetle longitarsus jacobaeae control ragwort senecio jacobaea experimental analysis	165	RR James, PB McEvoy, CS Cox	Journal of Applied Ecology	589-596	51	1992	Y0pCki6q_DkC	Rosalind James	"LJ8EHsMAAAAJ"
american foulbrood disease	26	RM Goodwin, JH Perry, P Brown	Part	3, 7-10	23	1993	W7OEmFMy1HYC	Mark Goodwin	"h5ZW3dkAAAAJ"
real meaning insect fossils	34	CC Labandeira	Palaios	8 (6), 509-511	2	1993	O3NaXMp0MMsC	Conrad Labandeira	"T_W1E9IAAAAJ"
indias buzzy biodiversity bees	34	SWT Batra	Current Science	277-280	15	1993	r0BpntZqJG4C	Suzanne WT Batra	"Enyt8nAAAAAJ"
floral development rosa setigera	35	JR Kemp, U Posluszny, JM Gerrath, PG Kevan	Canadian journal of botany	71 (1), 74-86	22	1993	a3BOlSfXSfwC	Peter Kevan	"mbOeZkcAAAAJ"
insect diversity fossil record	37	CC Labandeira, JJ Sepkoski Jr	Science	261 (5119), 310-315	769	1993	u5HHmVD_uO8C	Conrad Labandeira	"T_W1E9IAAAAJ"
honeybees australian environment	39	DC Paton	Bioscience	43 (2), 95-103	265	1993	NaGl4SEjCO4C	David C. Paton	"uIa2XpUAAAAJ"
nocturnal pollination lonicera etrusca	42	P Guitian, J Guitian, L Navarro	Acta GEcologica	14 (2), 219-227	49	1993	UebtZRa9Y70C	Javier Guitian	"TJtCQoYAAAAJ"
soil erosion agricultural productivity	42	D Pimentel, J Allen, A Beers, L Guinand, A Hawkins, R Linder, ...	World soil erosion and conservation	277-292	117	1993	zYLM7Y9cAGgC	Kimberly Stoner	"qtz3QXcAAAAJ"
american foulbrood disease part iii spread	44	RM Goodwin, JH Perry, P Brown	New Zealand Beekeeper	10-Jul	23	1993	hqOjcs7Dif8C	Mark Goodwin	"h5ZW3dkAAAAJ"
plant phenologyselection neutralityreply	46	J Ollerton, AJ Lack	TRENDS IN ECOLOGY & EVOLUTION	8 (1), 35-35	4	1993	3s1wT3WcHBgC	Jeff Ollerton	"pGS18ZgAAAAJ"
floral adaptive radiation marcgraviaceae	47	S Vogel	Sprengel Symposium	11-13 Nov. 1993, Berlin-Spandau (D), 21	2	1993	eJXPG6dFmWUC	Stefan Vogel	"PqUQMY4AAAAJ"
apple tufted apple bud moth control tactics	50	LA Hull, DJ Biddinger	Insecticide and Acaricide Tests	18 (1), 44-46	2	1993	uWQEDVKXjbEC	David J. Biddinger	"DA60h24AAAAJ"
pollen sterols three species sonoran cacti	50	WR Lusby, SL Buchmann, MF Feldlaufer	Lipids	28, 469-470	18	1993	pqnbT2bcN3wC	Stephen Buchmann	"tqms8REAAAAJ"
behaviour honey bees visiting kiwifruit flowers	50	RM Goodwin, D Steven	New Zealand Journal of Crop and Horticultural Science	21 (1), 17-24	44	1993	hFOr9nPyWt4C	Mark Goodwin	"h5ZW3dkAAAAJ"
learning host location cues insect parasitoids	52	TCJ Turlings, FL Wackers, LEM Vet, WJ Lewis, JH Tumlinson, DR Papaj, ...	Insect learning: ecological and evolutionary perspectives	51-78	6	1993	wSy_KLzO7YEC	Felix Wackers	"3pVhk_wAAAAJ"
extrafloral nectar feeding japanese whiteeye	53	RW PEMBERTON	Tropics	2 (3), 183-186	6	1993	SeFeTyx0c_EC	robert pemberton	"EJcxNNcAAAAJ"
tapetum development cucurbita pepo cucurbitaceae	53	F Ciampolini, M Nepi, E Pacini	The tapetum: Cytology, function, biochemistry and evolution	13-22	47	1993	WF5omc3nYNoC	Massimo Nepi	"laRtIhIAAAAJ"
osmia cornuta una abeja solitaria de interes agricola	55	J Bosch, M Blas, A Lacasa	Vida Apícola		2	1993	URolC5Kub84C	Jordi Bosch	"5jPITlMAAAAJ"
biology rarity patterns causes consequences	56	WE Kunin, KJ Gaston	Trends in Ecology & Evolution	8 (8), 298-301	412	1993	UeHWp8X0CEIC	William E. Kunin	"VTcJiD0AAAAJ"
ecology flowering fruiting lotus corniculatus l	58	J Ollerton	Oxford Brookes University		11	1993	_FxGoFyzp5QC	Jeff Ollerton	"pGS18ZgAAAAJ"
learning hostfinding cues hymenopterous parasitoids	58	TCL Turlings, FL Wäckers, LEM Vet, WJ Lewis, JH Tumlinson	Insect learning: ecology and evolutionary perspectives	51-78	665	1993	u5HHmVD_uO8C	Felix Wackers	"3pVhk_wAAAAJ"
recent colonisation nothofagus fusca cass canterbury	59	CJ Burrows, JM Lord	New Zealand Journal of Botany	31 (2), 139-146	33	1993	UebtZRa9Y70C	Janice Lord	"OhVRkgcAAAAJ"
effects hybridization selection floral isolation	59	V Grant	Proceedings of the National Academy of Sciences	90 (3), 990-993	60	1993	pyW8ca7W8N0C	Verne Grant	"8Qb6gMkAAAAJ"
basic principles agroecology sustainable agriculture	59	VG Thomas, PG Kevan	Journal of Agricultural and Environmental Ethics	6, 1-19	117	1993	buQ7SEKw-1sC	Peter Kevan	"mbOeZkcAAAAJ"
first observations nectaries nectar cucurbita pepo	60	M Nepi, E Pacini	Plant Biosystem	127 (6), 1208-1210	8	1993	Wp0gIr-vW9MC	Massimo Nepi	"laRtIhIAAAAJ"
comportamiento reproductivo de colletia paradoxa rhamnaceae	61	ANA D'AMBROGIO, D MEDAN	Darwiniana	14-Jan	21	1993	FQ36aI_S1AEC	Medan Diego	"GfiU00IAAAAJ"
evolution pollination madagascan african dalechampia	63	WS Armbruster, ME Edwards, JF Hines, RLA Mahunnah, ...	Research & Exploration	9 (4), 460-474	26	1993	Se3iqnhoufwC	W Scott Armbruster	"SjIc1aYAAAAJ"
sociality xylocopa pubescens helper really help	63	K Hogendoorn, HHW Velthuis	Behavioral ecology and sociobiology	32, 247-257	84	1993	9yKSN-GCB0IC	Katja Hogendoorn	"saxet1oAAAAJ"
prunus mahaleb rosaceae produces flowers fruits	63	J Guitian	American Journal of Botany	80 (11), 1305-1309	126	1993	eq2jaN3J8jMC	Javier Guitian	"TJtCQoYAAAAJ"
two new species macadamia proteaceae north queensland	64	CL Gross, BPM Hyland			4	1993	L8Ckcad2t8MC	Caroline L. Gross, BSc(Hons), GradDipHigherED, PhD, Ecologist	"zksQIqYAAAAJ"
insects plants pollination ecology boreal zone	64	PG Kevan, EA Tikhmenev, M Usui	Ecological Research	8 (3), 247-267	76	1993	nb7KW1ujOQ8C	Peter Kevan	"mbOeZkcAAAAJ"
range extension southward common milkweed asclepias syriaca l	66	R Wyatt, A Stoneburner, SB Broyles, JR Allison	Bulletin of the Torrey Botanical Club	177-179	25	1993	YsMSGLbcyi4C	Steven Broyles	"NO9-eu8AAAAJ"
african species pachymelus smith hymenoptera anthophoridae	68	CD Eardley	Phytophylactica	25 (4), 217-230	6	1993	qxL8FJ1GzNcC	Connal Eardley	"DPI_6bYAAAAJ"
observations labium meliponine bees hymenoptera apidae	68	CD Michener, DW Roubik			17	1993	q3CdL3IzO_QC	David Roubik	"Kr5N890AAAAJ"
parentage analyses ant colonies using simple sequence repeat loci	68	JD Evans	Molecular Ecology	2 (6), 393-397	157	1993	zfsRRabFVBUC	Jay D. Evans	"iCJoV-EAAAAJ"
apple effects insect growth regulators stethorus punctum	69	DJ Biddinger, LA Hull	Insecticide and Acaricide Tests	18 (1), 3-4	1	1993	738O_yMBCRsC	David J. Biddinger	"DA60h24AAAAJ"
pollination biology contributions fundamental applied aspects	69	KR Shivanna, HYM Ram	Current science	226-233	38	1993	3s1wT3WcHBgC	Shivanna K R	"rdN6MzEAAAAJ"
pollination pollen viability pistil receptivity cucurbita pepo	70	M Nepi, E Pacini	Annals of Botany	72 (6), 527-536	286	1993	u-x6o8ySG0sC	Massimo Nepi	"laRtIhIAAAAJ"
biochemistry genetics small arthropod resistance pelargonium	71	RO Mumma, R Craig, D Cox-Foster, J Medford, H Grossman, R Grazzini, ...			2	1993	1yQoGdGgb4wC	Diana L. Cox-Foster	"p3nOyO8AAAAJ"
stigmatic phenols flower receptivity kiwi actinidia deliciosa	71	MV González, M Coque, M Herrero	International Symposium on Natural Phenols in Plant Resistance	381, 502-505	7	1993	4JMBOYKVnBMC	Maria Herrero	"paolBeUAAAAJ"
branchiootorenal syndrome incidence three generations family	71	C Gutierrez, C Bardají, L Bento, MA Martinez, J Conde	Journal of pediatric surgery	28 (12), 1527-1529	21	1993	wKETBy42zhYC	Catalina Gutierrez-Chacón	"gao2q3QAAAAJ"
time drone flight four honey bee species southeastern thailand	72	TE Rinderer, BP Oldroyd, S Wongsiri, HA Sylvester, LI de Guzman, ...	Journal of Apicultural Research	32 (1), 27-33	76	1993	YOwf2qJgpHMC	Stephen Buchmann	"tqms8REAAAAJ"
ecology biology panax quinquefolium laraliaceae illinois	73	RC Anderson, JS Fralish, JE Armstrong, PK Benjamin	American Midland Naturalist	357-372	111	1993	u-x6o8ySG0sC	Joseph E. Armstrong	"0vBTIB4AAAAJ"
honey bee hymenoptera apidae foraging responses phenolicrich nectars	75	JR Hagler, SL Buchmann	Journal of the Kansas Entomological Society	223-230	108	1993	3fE2CSJIrl8C	Stephen Buchmann	"tqms8REAAAAJ"
extrafloral nectar feeding ladybird beetles coleoptera coccinellidae	75	RW Pemberton, NJ Vandenberg			135	1993	Y0pCki6q_DkC	robert pemberton	"EJcxNNcAAAAJ"
temporal patterns floral visitation two bee species foraging solanum	78	TE Shelly, EM Villalobos, SL Buchmann, JH Cane	Journal of the Kansas Entomological Society	319-327	19	1993	9Nmd_mFXekcC	Jim Cane	"5WagfLMAAAAJ"
monitoring thrips glasshouse pot plant crops means blue sticky traps	78	HF Brødsgaard			22	1993	8k81kl-MbHgC	Henrik F. Brodsgaard	"MHJvdGsAAAAJ"
clonal fragmentation contribute recruitment festuca novaezelandiae	79	JM Lord	New Zealand journal of botany	31 (2), 133-138	29	1993	LkGwnXOMwfcC	Janice Lord	"OhVRkgcAAAAJ"
observations extrafloral nectar feeding predaceous fungivorous mites	79	RW Pemberton			42	1993	8k81kl-MbHgC	robert pemberton	"EJcxNNcAAAAJ"
apparent vs effective mating experimental population raphanus sativus	79	TL Ashman, LF Galloway, ML Stanton	Oecologia	96, 102-107	50	1993	YOwf2qJgpHMC	Tia-Lynn Ashman	"lLk9M0cAAAAJ"
finding floral nectar honeydew cotes rubecula random directed	79	FL Wäckers, CPM Swaans			69	1993	YOwf2qJgpHMC	Felix Wackers	"3pVhk_wAAAAJ"
ethology robber stingless bee lestrimelitta limao hymenoptera apidae	79	SF Sakagami, DW Roubik, R Zucchi	Sociobiology		102	1993	WbkHhVStYXYC	David Roubik	"Kr5N890AAAAJ"
effects pollen competition progeny performance heterozygous cucurbit	79	M Quesada, JA Winsor, AG Stephenson	The American Naturalist	142 (4), 694-706	103	1993	UeHWp8X0CEIC	Mauricio Quesada	"-OsTXSoAAAAJ"
analysis nests osmia species nesting preestablished cavities	80	N Vicens, J Bosch, M Blas			2	1993	Z5m8FVwuT1cC	Jordi Bosch	"5jPITlMAAAAJ"
geographical variation threshold size flowering cynoglossum officinale	80	RA Wesselingh, TJ de Jong, PGL Klinkhamer, MJ van Dijk, ...	Acta Botanica Neerlandica	42 (1), 81-91	42	1993	YsMSGLbcyi4C	Renate A. Wesselingh	"MUC_BLoAAAAJ"
status laboratory instruction introductory biology us universities	80	MD Sundberg, JE Armstrong	The American Biology Teacher	55 (3), 144-146	49	1993	eQOLeE2rZwMC	Joseph E. Armstrong	"0vBTIB4AAAAJ"
natural enemies asian gypsy moth lepidoptera lymantridae south korea	81	RW Pemberton, JH Lee, DK Reed, RW Carlson, HY Han	Annals of the Entomological Society of America	86 (4), 423-440	32	1993	ZeXyd9-uunAC	robert pemberton	"EJcxNNcAAAAJ"
reproductive ecology canavalia rosea fabaceae anak krakatau indonesia	82	CL Gross	Australian Journal of Botany	41 (5), 591-599	26	1993	eQOLeE2rZwMC	Caroline L. Gross, BSc(Hons), GradDipHigherED, PhD, Ecologist	"zksQIqYAAAAJ"
pedigree analysis transmission doublestranded rna barley cultivars	82	I Zabalgogeazcoa, DC Cox-Foster, FE Gildow	Plant Science	91 (1), 45-53	27	1993	ZHo1McVdvXMC	Diana L. Cox-Foster	"p3nOyO8AAAAJ"
spatial heterogeneity high mountain vegetation andean desert zone chile	84	FA Squeo, H Veit, G Arancio, JR Gutierrez, MTK Arroyo, N Olivares	Mountain Research and Development	203-209	50	1993	qxL8FJ1GzNcC	Mary T. K. Arroyo	"tFVzdokAAAAJ"
opportunistic bumble bees congregate feed rare distant alpine honeydew bonanzas	86	SWT Batra	Journal of the Kansas Entomological Society	125-127	17	1993	O3NaXMp0MMsC	Suzanne WT Batra	"Enyt8nAAAAAJ"
use heathland adjoining forest honeyeaters results radiotracking study	86	GH Pyke, PJ O'CONNOR	Australian Journal of Ecology	18 (3), 269-274	18	1993	4JMBOYKVnBMC	Pyke, Graham H.	"RDpVYUMAAAAJ"
reproductive biology twoprunus species rosaceae northwest iberian peninsula	87	J Guitián, P Guitián, JM Sánchez	Plant Systematics and Evolution	185, 153-165	59	1993	YsMSGLbcyi4C	Javier Guitian	"TJtCQoYAAAAJ"
exploitative compensation subordinate agesex classes migrant rufous hummingbirds	87	FL Carpenter, MA Hixon, EJ Temeles, RW Russell, DC Paton	Behavioral Ecology and Sociobiology	33, 305-312	61	1993	zA6iFVUQeVQC	David C. Paton	"uIa2XpUAAAAJ"
reproductive role sterile pollen cryptically dioecious species flowering plants	88	JH Cane	Current Science	223-225	31	1993	KlAtU1dfN6UC	Jim Cane	"5WagfLMAAAAJ"
direct costs forest reproduction beecycling efficiency pollination modes	88	DW Roubik	Journal of Biosciences	18 (4), 537-552	67	1993	NhqRSupF_l8C	David Roubik	"Kr5N890AAAAJ"
rothamsted cradle agricultural apicultural research bee research achievements	89	IH Williams, BV Ball, PW Tomkins, NL Carreck	Bee World	74, 61-74	6	1993	aqlVkmm33-oC	Norman Carreck	"1-D-8oAAAAAJ"
estimating sexes new holland whitecheeked honeyeaters headbill measurements	89	GH Pyke, DP Armstrong	Corella	17, 43-46	7	1993	XiVPGOgt02cC	Pyke, Graham H.	"RDpVYUMAAAAJ"
connections insect population dynamics community structure phragmiteshabitats	89	T Tscharntke	Dynamics of populations		8	1993	35r97b3x0nAC	Teja Tscharntke	"X36HAGcAAAAJ"
preliminary report natural occurrence insect pollinators avocado orchard	89	CD Eardley, MW Mansell			23	1993	4DMP91E08xMC	Connal Eardley	"DPI_6bYAAAAJ"
complementary descriptions new synonyms afrotropical anthophoridae hymenoptera	92	CD Eardley	African entomology	1 (2), 145-150	7	1993	9ZlFYXVOiuMC	Connal Eardley	"DPI_6bYAAAAJ"
receptacle lotus nelumbo nucifera heat generation osmophore crystal cells	93	S Vogel	XVth International Botanical Congress Abstracts	337	3	1993	fQNAKQ3IYiAC	Stefan Vogel	"PqUQMY4AAAAJ"
floral biology hornstedtia scottiana zingiberaceae lowland rain forest australia	93	A Ippolito, JE Armstrong	Biotropica	281-289	43	1993	Tyk-4Ss8FVUC	Joseph E. Armstrong	"0vBTIB4AAAAJ"
variation leaf phenology habit quercus ithaburensis mediterranean deciduous tree	93	G Ne'Eman	Journal of Ecology	627-634	58	1993	KlAtU1dfN6UC	Gidi Ne'eman	"-3hYSFcAAAAJ"
systematic relationships within gelsemium loganiaceae evidence isozymes cladistics	94	R Wyatt, SB Broyles, JL Hamrick, A Stoneburner	Systematic Botany	345-355	20	1993	YOwf2qJgpHMC	Steven Broyles	"NO9-eu8AAAAJ"
coloured sticky traps thrips thysanoptera thripidae monitoring glasshouse cucumbers	94	HF Brødsgaard			36	1993	Y0pCki6q_DkC	Henrik F. Brodsgaard	"MHJvdGsAAAAJ"
american foulbrood disease part incidence american foulbrood disease new zealand	95	RM Goodwin, JH Perry, H Haine	New Zealand beekeeper	19-20	3	1993	Wp0gIr-vW9MC	Mark Goodwin	"h5ZW3dkAAAAJ"
phenolics rice phloem sap sucking deterrents brown planthopper nilaparvata lugens	95	RJ Grayer, JB Harborne, FM Kimmins, PC Stevenson, ...	International Symposium on Natural Phenols in Plant Resistance	381, 691-694	90	1993	IjCSPb-OGe4C	Philip C Stevenson	"LFTAL14AAAAJ"
ionic basis fluid secretion insect malpighian tubules advances last ten years	95	SW Nicolson	Journal of Insect Physiology	39 (6), 451-458	91	1993	zYLM7Y9cAGgC	Susan W. Nicolson	"YK3ya9oAAAAJ"
moth pollination rhythms advertisement reward crassula fascicularis crassulaceae	96	SD Johnson, A Ellis, P Carrick, A Swift, N Horner, SJ Van Rensburg, ...	South African Journal of Botany	59 (5), 511-513	15	1993	UebtZRa9Y70C	Allan G. Ellis	"gxJPM4kAAAAJ"
interference asymmetries among agesex classes rufous hummingbirds migratory stopovers	96	FL Carpenter, MA Hixon, RW Russell, DC Paton, EJ Temeles	Behavioral Ecology and Sociobiology	33, 297-304	91	1993	pqnbT2bcN3wC	David C. Paton	"uIa2XpUAAAAJ"
breeding system maternal success perennial hermaphrodite discaria americana rhamnaceae	98	D Medan	New Zealand Journal of Botany	31 (2), 175-184	23	1993	hZ5_QnqxF7AC	Medan Diego	"GfiU00IAAAAJ"
evolution plant pollination systems hypotheses tests neotropical vine dalechampia	98	WS Armbruster	Evolution	47 (5), 1480-1505	243	1993	qjMakFHDy7sC	W Scott Armbruster	"SjIc1aYAAAAJ"
chloroplast dna evidence interrelationships tomatoes potatoes pepinos solanaceae	99	DM Spooner, GJ Anderson, RK Jansen	American Journal of Botany	80 (6), 676-688	452	1993	9yKSN-GCB0IC	gregory Anderson	"pH6mu0sAAAAJ"
honey bees harvest pollen porose anthers cranberries vaccinium macrocarpon ericaceae	101	JH Cane, K Mackenzie, D Schiffhauer			38	1993	ULOm3_A8WrAC	Jim Cane	"5WagfLMAAAAJ"
cost defense herbivores experimental study trichome production brassica rapa	101	J Agren, DW Schemske	The American Naturalist	141 (2), 338-350	207	1993	LkGwnXOMwfcC	Jon Ågren	"yxf8wX8AAAAJ"
melittophily ornithophily longtubed flowers zingiberaceae gesneriaceae west sumatra	102	加藤真， 市野隆雄， 永光輝義	Tropics	2 (3), 129-142	37	1993	ufrVoPGSRksC	Takao Itino	"1RUMEKYAAAAJ"
description bursaphelenchus abruptus n spnemata aphelenchoididae associate digger bee	102	RM Giblin-Davis, M Mundo-Ocampo, JG Baldwin, BB Norden, SWT Batra	Journal of Nematology	25 (2), 161	70	1993	f2IySw72cVMC	Suzanne WT Batra	"Enyt8nAAAAAJ"
effect ash germination early growth shoots roots pinus cistus annuals	103	G Ne'Eman, I Meir, R Ne'Eman			68	1993	h4edN3iSU_gC	Gidi Ne'eman	"-3hYSFcAAAAJ"
discrimination previously searched hostfree sites bymicroplitis croceipes hymenoptera braconidae	104	W Sheehan, FL Wäckers, WJ Lewis	Journal of Insect Behavior	6, 323-331	37	1993	_Qo2XoVZTnwC	Felix Wackers	"3pVhk_wAAAAJ"
reproductive role sterile pollen saurauia actinidiaceae cryptically dioecious neotropical tree	105	JH Cane	Biotropica	493-495	31	1993	5ugPr518TE4C	Jim Cane	"5WagfLMAAAAJ"
initiation maternal effects lymantria dispar genetic ecological components egg provisioning	105	MC Rossiter, DL Cox‐Foster, MA Briggs	Journal of Evolutionary Biology	6 (4), 577-589	77	1993	Tyk-4Ss8FVUC	Diana L. Cox-Foster	"p3nOyO8AAAAJ"
withinhabitat heterogeneity baiting samples male euglossine bees possible causes implications	105	WS Armbruster	Biotropica	122-128	77	1993	V3AGJWp-ZtQC	W Scott Armbruster	"SjIc1aYAAAAJ"
biphasic mass gain migrant hummingbirds body composition changes torpor ecological significance	105	FL Carpenter, MA Hixon, CA Beuchat, RW Russell, DC Paton	Ecology	74 (4), 1173-1182	115	1993	70eg2SAEIzsC	David C. Paton	"uIa2XpUAAAAJ"
breeding systems temperate mediterraneantype climate montane sclerophyllous forest central chile	105	MT KALIN ARROYO, P Uslar	Botanical journal of the Linnean Society	111 (1), 83-102	121	1993	O3NaXMp0MMsC	Mary T. K. Arroyo	"tFVzdokAAAAJ"
insektengesellschaften knaulgras dactylis glomerata der einfluss von saatgutherkunft und habitattyp	106	J Wesserling, T Tscharntke	VERHANDLUNGEN-GESELLSCHAFT FUR OKOLOGIE	22, 351-351	9	1993	7T2F9Uy0os0C	Teja Tscharntke	"X36HAGcAAAAJ"
relationships plants pollinators wet evergreen forest southern western ghats india	107	P Davidar, MS Devy, T Ganesh, R Krishnan	Pollination in the Tropics. IUSSI, India	325-334	1	1993	35N4QoGY0k4C	Soubadra Devy	"kT4LQW8AAAAJ"
ultrastructure fossil ephedroid pollen gnetalean affinities lower cretaceous brazil	107	JM Osborn, TN Taylor, MR de Lima	Review of Palaeobotany and Palynology	77 (3-4), 171-184	74	1993	ZeXyd9-uunAC	Jeffrey M. Osborn	"OtXxSK4AAAAJ"
pollen removal tristylous pontederia cordata effects anther position pollinator specialization	107	LD Harder, SCH Barrett	Ecology	74 (4), 1059-1072	165	1993	W7OEmFMy1HYC	Lawrence D. Harder	"8PWpj6cAAAAJ"
outcrossing rate inbreeding depression two annual monoecious herbs begonia hirsuta b semiovata	107	J Ågren, DW Schemske	Evolution	47 (1), 125-135	302	1993	YsMSGLbcyi4C	Jon Ågren	"yxf8wX8AAAAJ"
biochemical resistance wild species groundnut arachis spodoptera litura lepidoptera noctuidae	108	PC Stevenson			12	1993	ULOm3_A8WrAC	Philip C Stevenson	"LFTAL14AAAAJ"
bacillus thuringiensis var kurstaki affects beneficial insect cinnabar moth lepidoptera arctiidae	108	RR James, JC Miller, B Lighthart	Journal of Economic Entomology	86 (2), 334-339	74	1993	u-x6o8ySG0sC	Rosalind James	"LJ8EHsMAAAAJ"
effect previous crop growth nitrogen uptake yield winter barley intended malting	110	NL Carreck, DG Christian	Journal of the Science of Food and Agriculture	62 (2), 137-145	15	1993	ULOm3_A8WrAC	Norman Carreck	"1-D-8oAAAAAJ"
malefertile potato flowers selectively buzzpollinated bombus terricola kirby upstate new york	110	SWT Batra	Journal of the Kansas Entomological Society	252-254	30	1993	Zph67rFs4hoC	Suzanne WT Batra	"Enyt8nAAAAAJ"
floral display size pollination western prairie fringed orchid platanthera praeclara orchidaceae	111	JM Pleasants, S Moe			13	1993	bEWYMUwI8FkC	John Pleasants	"xM7ck9kAAAAJ"
breeding system pollinators melastoma affine melastomataceae pioneer shrub tropical australia	112	CL Gross	Biotropica	468-474	108	1993	d1gkVwhDpl0C	Caroline L. Gross, BSc(Hons), GradDipHigherED, PhD, Ecologist	"zksQIqYAAAAJ"
response caterpillar pests parasite diadegma insulare collard cultivars pyrethrin insecticide	113	JM Schalk, BM Shepard, KA Stoner	HortScience	28 (4), 308-310	6	1993	YOwf2qJgpHMC	Kimberly Stoner	"qtz3QXcAAAAJ"
allozyme diversity genetic structure southern appalachian populations poke milkweed asclepias exaltata	113	SB Broyles, R Wyatt	Systematic Botany	18-30	28	1993	4TOpqqG69KYC	Steven Broyles	"NO9-eu8AAAAJ"
floral rewards somescrophularia species scrophulariaceae iberian peninsula balearic islands	113	A Ortega-Olivencia, JA Devesa	Plant Systematics and Evolution	184 (3-4), 139-158	38	1993	M05iB0D1s5AC	Ana Ortega-Olivencia	"vma3Mn0AAAAJ"
influence pine ash germination early growth pinus halepensis mill cistus salviifolius l	114	G Ne'eman, I Meir, R Ne'eman	Water Science and Technology	27 (7-8), 525-532	11	1993	_Qo2XoVZTnwC	Gidi Ne'eman	"-3hYSFcAAAAJ"
intergeneric hybridization diplotaxis siettiana crop brassicas production alloplasmic lines	114	PBA Nanda Kumar, KR Shivanna	Theoretical and Applied Genetics	85, 770-776	38	1993	mVmsd5A6BfQC	Shivanna K R	"rdN6MzEAAAAJ"
interand intraspecific variation prey assemblages inhabitant communities nepenthes pitchers sumatra	114	M Kato, M Hotta, R Tamin, T Itino	Tropical Zoology	6 (1), 11-25	49	1993	Tyk-4Ss8FVUC	Takao Itino	"1RUMEKYAAAAJ"
preliminary data breeding great spotted woodpecker dendrocopos major l canary islands	115	M Nogales, A Valido, M Oramas, M Marrero	Bulletin Museo Municipal du Funchal	2, 199-210	2	1993	ZM__uENUXnMC	Alfredo Valido	"vMemrEEAAAAJ"
neutral sterols ecdysteroids solitary cactus bee diadasia rinconis cockerell hymenoptera anthophoridae	116	MF Feldlaufer, WR Lusby, GF Weirich, JA Svoboda, SL Buchmann	Archives of insect biochemistry and physiology	23 (2), 91-98	17	1993	lSLTfruPkqcC	Stephen Buchmann	"tqms8REAAAAJ"
chemical basis resistance chickpeas cicer arietinum l fusarium wilt fusarium oxysporum f sp ciceri	117	PC Stevenson, DE Padgham, MP Haware	International Symposium on Natural Phenols in Plant Resistance	381, 631-637	15	1993	aqlVkmm33-oC	Philip C Stevenson	"LFTAL14AAAAJ"
natural selection floral traits lobelia siphilitica pollinators specialist predispersal seed predator	118	AL Parachnowitsch			4	1993	2osOgNQ5qMEC	Amy Parachnowitsch	"YBQQcMsAAAAJ"
sexual reproduction somescrophularia species scrophulariaceae iberian peninsula balearic islands	118	A Ortega-Olivencia, JA Devesa	Plant Systematics and Evolution	184 (3-4), 159-174	35	1993	g5m5HwL7SMYC	Ana Ortega-Olivencia	"vma3Mn0AAAAJ"
jaltomata circumscription description new combinations five south american species solaneae solanaceae	118	T Mione, GJ Anderson, M Nee	Brittonia	45, 138-145	38	1993	LPZeul_q3PIC	gregory Anderson	"pH6mu0sAAAAJ"
evidence mutualism flowerpiercing carpenter bee ocotillo use pollen nectar nesting bees	118	PE Scott, SL Buchmann, MK O'Rourke			51	1993	ZeXyd9-uunAC	Stephen Buchmann	"tqms8REAAAAJ"
effects environmental variation fitness singly multiply sired progenies raphanus sativus brassicaceae	119	JD Karron, DL Marshall	American Journal of Botany	80 (12), 1407-1412	34	1993	hqOjcs7Dif8C	Jeffrey D. Karron	"Zzn6UJAAAAAJ"
reproductive biology petrocoptis grandiflora rothmcaryophyllaceae species endemic northwest iberian peninsula	121	L Navarro, J Guitian, P Guitian	Flora	188, 253-261	27	1993	LkGwnXOMwfcC	Javier Guitian	"TJtCQoYAAAAJ"
nectar sources honey bees movement honey bee colonies crop pollination honey production england	121	IH Williams, N Carreck, DJ Little	Bee World	74 (4), 160-175	40	1993	_FxGoFyzp5QC	Norman Carreck	"1-D-8oAAAAAJ"
pollen morphology ultrastructure corystospermales permineralized situ grains triassic antarctica	123	JM Osborn, TN Taylor	Review of Palaeobotany and Palynology	79 (3-4), 205-219	55	1993	UebtZRa9Y70C	Jeffrey M. Osborn	"OtXxSK4AAAAJ"
perfume flowers cyphomandra solanaceae pollination euglossine bees bellows mechanism osmophores volatiles	125	M Sazima, S Vogel, A Cocucci, G Hausner	Plant Systematics and Evolution	187 (1), 51-88	128	1993	D03iK_w7-QYC	Stefan Vogel	"PqUQMY4AAAAJ"
low nectar concentrations dry atmosphere study grevillea robusta proteaceae callistemon viminalis myrtaceae	126	SW Nicolson	South African Journal of Science	89, 473-477	20	1993	blknAaTinKkC	Susan W. Nicolson	"YK3ya9oAAAAJ"
preliminary checklist field observations butterflies maquipucuna field station pichincha province ecuador	126	RA Raguso, O Gloster	Journal of Research on the Lepidoptera	32 (2), 135-161	35	1993	qxL8FJ1GzNcC	Robert A. Raguso	"RmDXdLEAAAAJ"
identification characterization resistance wild species arachis spodoptera litura lepidoptera noctuidae	126	PC Stevenson, WM Blaney, MJS Simmonds, JA Wightman	Bulletin of Entomological research	83 (3), 421-429	48	1993	Se3iqnhoufwC	Philip C Stevenson	"LFTAL14AAAAJ"
influence host site experience subsequent flight behavior microplitis croceipes cressonhymenoptera braconidae	127	WA Vangiessen, WJ Lewis, LEM Vet, FL Wackers	Biological control	3 (1), 75-79	17	1993	olpn-zPbct0C	Felix Wackers	"3pVhk_wAAAAJ"
behavior indian allodapine bee braunsapis kaliago social parasite nests b mixta hymenoptera anthophoridae	129	SWT Batra, SF Sakagami, Y Maeta	Journal of the Kansas Entomological Society	345-360	21	1993	Wp0gIr-vW9MC	Suzanne WT Batra	"Enyt8nAAAAAJ"
pollen selection alternaria resistance oilseed brassicas responses pollen grains leaves toxin brassicae	129	KR Shivanna, VK Sawhney	Theoretical and Applied Genetics	86, 339-344	46	1993	aqlVkmm33-oC	Shivanna K R	"rdN6MzEAAAAJ"
interspecific diversity uniformity flower colour patterns cues learned discrimination innate detection flowers	131	K Lunau	Experientia	49 (11), 1002-1010	56	1993	_FxGoFyzp5QC	Klaus Lunau	"HuHgwLQAAAAJ"
resilience vegetation fire east mediterranean pine forest mount carmel israel effects postfire management	134	G Ne’eman, H Lahav, I Izhaki	Fire in Mediterranean ecosystems	5, 127-140	33	1993	qxL8FJ1GzNcC	Gidi Ne'eman	"-3hYSFcAAAAJ"
cold hardiness tolerance submergence water frankliniella occidentalis thysanoptera thripidae	134	HF Brødsgaard	Environmental entomology	22 (3), 647-653	55	1993	5awf1xo2G04C	Henrik F. Brodsgaard	"MHJvdGsAAAAJ"
unilateral incompatibility effects interspecific pollination erythronium americanum erythronium albidum liliaceae	134	LD Harder, MB Cruzan, JD Thomson	Canadian Journal of Botany	71 (2), 353-358	79	1993	qUcmZB5y_30C	Lawrence D. Harder	"8PWpj6cAAAAJ"
morphological differences changes gynoecium shortlived flowers rosa setigera michaux relationship dioecy	135	JR Kemp, PG Kevan, U Posluszny	International journal of plant sciences	154 (4), 550-556	11	1993	pyW8ca7W8N0C	Peter Kevan	"mbOeZkcAAAAJ"
superseded females dilemma ultimate proximate factors influence guarding behaviour carpenter bee xylocopa pubescens	137	K Hogendoorn, R Leys	Behavioral Ecology and Sociobiology	33, 371-381	63	1993	IjCSPb-OGe4C	Katja Hogendoorn	"saxet1oAAAAJ"
relationship nectar production yearly spatial variation density nesting resident honeyeaters heathland near sydney	143	GH Pyke, PJ O'connor, HF Recher	Australian Journal of Ecology	18 (2), 221-229	25	1993	iH-uZ7U-co4C	Pyke, Graham H.	"RDpVYUMAAAAJ"
comparative foraging distances africanized european hybrid honey bees apis mellifera l pollination cantaloupe cucumis melo l	148	NE Gary			16	1993	vV6vV6tmYwMC	Robert Danka	"LMaZC00AAAAJ"
effects straw leaf mulches trickle irrigation abundance colorado potato beetles coleoptera chrysomelidae potato connecticut	153	KA Stoner	Journal of Entomological Science	28 (4), 393-403	36	1993	WF5omc3nYNoC	Kimberly Stoner	"qtz3QXcAAAAJ"
developmental inhibition ofspodoptera litura fab larvae novel caffeoylquinic acid wild groundnutarachis paraguariensis chod et hassl	153	PC Stevenson, JC Anderson, WM Blaney, MSJ Simmonds	Journal of Chemical Ecology	19, 2917-2933	128	1993	2osOgNQ5qMEC	Philip C Stevenson	"LFTAL14AAAAJ"
reproductive biology poke milkweed asclepias exaltata l population structure mating patterns pollen dispersal evolution inflorescence size	159	SB Broyles			4	1993	ufrVoPGSRksC	Steven Broyles	"NO9-eu8AAAAJ"
regional annual seasonal variation pollinator guilds intrinsic traits bees hymenoptera apoidea underlie patterns abundance vaccinium ashei ericaceae	178	JH Cane, JA Payne	Annals of the Entomological Society of America	86 (5), 577-588	148	1993	hC7cP41nSMkC	Jim Cane	"5WagfLMAAAAJ"
installing package bees	23	KS Delaplane	AMERICAN BEE JOURNAL	134 (4), 249-251	2	1994	k8Z6L05lTy4C	Keith S. Delaplane	"GiHbaU4AAAAJ"
spores glomalean fungi	25	M Brundrett	Practical Methods in Mycorrhiza Research	35-41	7	1994	35r97b3x0nAC	Mark C. Brundrett	"F5_dBsgAAAAJ"
diversify pollen bees	26	SWT Batra	Amer. Bee J.	143, 591-594	40	1994	fPk4N6BV_jEC	Suzanne WT Batra	"Enyt8nAAAAAJ"
rothamsted varroa project	29	NL Carreck	Bee Craft	76, 209-213	5	1994	CHSYGLWDkRkC	Norman Carreck	"1-D-8oAAAAAJ"
long flowers live	29	TL Ashman, DJ Schoen	Nature	371 (6500), 788-791	414	1994	d1gkVwhDpl0C	Tia-Lynn Ashman	"lLk9M0cAAAAJ"
honeybees pollinators	32	KS Delaplane	American Bee Journal	134 (1), 21-22	3	1994	2KloaMYe4IUC	Keith S. Delaplane	"GiHbaU4AAAAJ"
evolution species concept	32	V Grant	Biologisches Zentralblatt	113 (4), 401-415	35	1994	qxL8FJ1GzNcC	Verne Grant	"8Qb6gMkAAAAJ"
apple bt residual activity	33	DJ Biddinger, LA Hull	Arthropod Management Tests	19 (1), 1-1	1	1994	tOudhMTPpwUC	David J. Biddinger	"DA60h24AAAAJ"
model lexicon pollen fate	35	DW Inouye, DE Gill, MR Dudash, CB Fenster	American Journal of Botany	81 (12), 1517-1530	198	1994	roLk4NBRz8UC	Charles B. Fenster	"Mp2aG9wAAAAJ"
singing orthoptera japanese culture	38	RW Pemberton	Cultural Entomology Digest	3, 16-17	13	1994	CQrscp367IIC	robert pemberton	"EJcxNNcAAAAJ"
gametophytic competition selection	38	JI Hormaza, M Herrero	Genetic control of self-incompatibility and reproductive development in …		75	1994	kRWSkSYxWN8C	Maria Herrero	"paolBeUAAAAJ"
compendium fossil insect families	38	CC Labandeira	Milwaukee Public Museum	88, 1-71	159	1994	zYLM7Y9cAGgC	Conrad Labandeira	"T_W1E9IAAAAJ"
using terramycin honey bee colonies	39	KS Delaplane, LF Lozano			7	1994	M3ejUd6NZC8C	Keith S. Delaplane	"GiHbaU4AAAAJ"
clearing staining mycorrhizal roots	39	M Brundrett	Practical methods in mycorrhiza research	42-46	65	1994	Grx829lh2T4C	Mark C. Brundrett	"F5_dBsgAAAAJ"
isolating propagating glomalean fungi	41	M Brundrett, L Melville, L Peterson	Practical Methods in Mycorrhiza Research	71-80	11	1994	yB1At4FlUx8C	Mark C. Brundrett	"F5_dBsgAAAAJ"
eastfacing flowers drosera tracyi	41	P Wilson	American Midland Naturalist	366-369	14	1994	3fE2CSJIrl8C	Paul Siri Wilson	"T4KYzo4AAAAJ"
extraction staining hyphae soil	43	M Brundrett, L Melville, L Peterson	Practical Method in Mycorrhizal Research	24-34	11	1994	FP-YCU5gdjEC	Mark C. Brundrett	"F5_dBsgAAAAJ"
rna isolation recalcitrant plant tissue	44	DJ Schultz, R Craig, DL Cox-Foster, RO Mumma, JI Medford	Plant Molecular Biology Reporter	12, 310-316	174	1994	d1gkVwhDpl0C	Diana L. Cox-Foster	"p3nOyO8AAAAJ"
male performance pistachio pistacia vera	45	E Martinez-Palle, M Herrero	Journal of Horticultural Science	69 (6), 1117-1122	20	1994	HoB7MX3m0LUC	Maria Herrero	"paolBeUAAAAJ"
habits selection pollination success	47	P Wilson	State University of New York at Stony Brook		2	1994	_kc_bZDykSQC	Paul Siri Wilson	"T4KYzo4AAAAJ"
apple airblast evaluation insecticides	48	LA Hull, DJ Biddinger	Arthropod Management Tests	19 (1), 21-21	2	1994	l7t_Zn2s7bgC	David J. Biddinger	"DA60h24AAAAJ"
effects agriculture biodiversity canada	48	P Mineau, A McLaughlin, C Boutin, M Evenden, K Freemark, P Kevan, ...	Biodiversity in Canada: A science assessment for Environment Canada	59-113	5	1994	SIv7DqKytYAC	Peter Kevan	"mbOeZkcAAAAJ"
morphology ultrastructure caytonanthus	49	JM Osborn	Canadian Journal of Botany	72 (10), 1519-1527	13	1994	UeHWp8X0CEIC	Jeffrey M. Osborn	"OtXxSK4AAAAJ"
multisensory foraging hymenopterous parasitoids	50	FL Wäckers	PQDT-Global		31	1994	bnK-pcrLprsC	Felix Wackers	"3pVhk_wAAAAJ"
ecology evolution reproduction milkweeds	50	R Wyatt, SB Broyles	Annual Review of Ecology and Systematics	423-441	246	1994	ULOm3_A8WrAC	Steven Broyles	"NO9-eu8AAAAJ"
flora y vegetacion de los andes deserticos de chile	51	FA Squeo, G Arancio, R Osorio, MTK Arroyo, H Veit	Flora de Los Andes de Coquimbo: Cordillera de Dona Ana. Ediciones de la …		3	1994	S16KYo8Pm5AC	Mary T. K. Arroyo	"tFVzdokAAAAJ"
chemical immobilization wild badgers mees meles	53	A Travaini, P Ferreras, JJ Aldama, JM Fedriani, M DELlBES			10	1994	KQ7zX_ltr48C	Jose M. Fedriani	"55_l9y8AAAAJ"
effects growing conditions male gametophyte	53	AG Stephenson, CW Erickson, TC Lau, MR Quesada, JA Winsor	Pollen-pistil interactions and pollen tube growth	12, 220-229	36	1994	8k81kl-MbHgC	Mauricio Quesada	"-OsTXSoAAAAJ"
role ectomycorrhizal fungi minesite reclamation	53	N Malajczuk, P Reddell, M Brundrett	St Paul, MN, USA: APS Press		45	1994	3fE2CSJIrl8C	Mark C. Brundrett	"F5_dBsgAAAAJ"
pesticide safety private commercial applicators	55	KS Delaplane	Bulletin (University of Georgia. Cooperative Extension Service)(USA)		1	1994	O3NaXMp0MMsC	Keith S. Delaplane	"GiHbaU4AAAAJ"
pollinator selection kiwifruit actinidia deliciosa	55	VG MARIA, M Coque, M Herrero	Journal of horticultural science	69 (4), 697-702	42	1994	qxL8FJ1GzNcC	Maria Herrero	"paolBeUAAAAJ"
salt response seeds pollen five pistacia species	58	E Martinez-Palle, M Herrero, R Aragüés, U Suelos y Riegos	I International Symposium on Pistachio	419, 49-54	6	1994	Tiz5es2fbqcC	Maria Herrero	"paolBeUAAAAJ"
habitat fragmentation species loss biological control	59	A Kruess, T Tscharntke	Science	264 (5165), 1581-1584	1097	1994	d1gkVwhDpl0C	Teja Tscharntke	"X36HAGcAAAAJ"
patterns genetic polymorphism five species penguins	60	NN Thumser, JD Karron	The Auk	1018-1022	15	1994	0EnyYjriUFMC	Jeffrey D. Karron	"Zzn6UJAAAAAJ"
anther tripping pollen dispensing berberis thunbergii	60	G Lebuhn, GJ Anderson	American Midland Naturalist	257-265	35	1994	D03iK_w7-QYC	gregory Anderson	"pH6mu0sAAAAJ"
american plum borer new pest pennsylvania cherries	61	DJ Biddinger, LA Hull			1	1994	ILKRHgRFtOwC	David J. Biddinger	"DA60h24AAAAJ"
biological control spider mites thrips pot gerbera	61	A Enkegaard, HF Brødsgaard			2	1994	QD3KBmkZPeQC	Henrik F. Brodsgaard	"MHJvdGsAAAAJ"
strictly hobbyist deciding treat varroa mites	63	KS Delaplane	American bee journal	134	1	1994	zCSUwVk65WsC	Keith S. Delaplane	"GiHbaU4AAAAJ"
biologisk bekaempelse af spindemider og trips paa pottegerbera	63	A Enkegaard, HF Brødsgaard	SP Rapport	2	2	1994	q3CdL3IzO_QC	Henrik F. Brodsgaard	"MHJvdGsAAAAJ"
estimation root length colonization mycorrhizal fungi	63	M Brundrett, T McGonigle	Practical methods in mycorrhiza research	51-61	26	1994	HE397vMXCloC	Mark C. Brundrett	"F5_dBsgAAAAJ"
effect memory length foraging behavior lizard	64	S Shafir, J Roughgarden	D., Cliff, P., Husbands, JA, Meyer, S. Wilson,(Eds.), From animals to …		9	1994	dhFuZR0502QC	Sharoni Shafir	"Wyr_jtwAAAAJ"
pollen feeding eucalypt nectar fly drosophila flavohirta	64	SW Nicolson	Physiological Entomology	19 (1), 58-60	32	1994	bEWYMUwI8FkC	Susan W. Nicolson	"YK3ya9oAAAAJ"
variation seed glucosinolates contents japanese winter rape	66	M Ishida, Y Okuyama, M Watanabe, Y Takahata, N Kaizuma			2	1994	uWQEDVKXjbEC	Okuyama Yudai	"3ApTksoAAAAJ"
overcollecting overlooked factor decline plant taxa	66	DA Norton, JM Lord, DR Given, PJ De Lange	Taxon	43, 181-185	30	1994	5nxA0vEk-isC	Janice Lord	"OhVRkgcAAAAJ"
flowering phenology carob ceratonia siliqua l cesalpinaceae	66	J Retana, J Ramoneda, F García del Pino, J Bosch	Journal of Horticultural Science	69 (1), 97-103	31	1994	PELIpwtuRlgC	Jordi Bosch	"5jPITlMAAAAJ"
graft establishment compatible incompatible prunus spp	66	P Errea, A Felipe, M Herrero	Journal of Experimental Botany	45 (3), 393-401	156	1994	YsMSGLbcyi4C	Maria Herrero	"paolBeUAAAAJ"
sexuelle selektion der balz von langbeinfliegen dolichopodidae	67	K Lunau, H Knüttel	Verhandlungen der Deutschen Zoologischen Gesellschaft	87, 48	2	1994	R3hNpaxXUhUC	Klaus Lunau	"HuHgwLQAAAAJ"
visual cues food hostforaging hymenopterous parasitoids	67	FL Wäckers			8	1994	SeFeTyx0c_EC	Felix Wackers	"3pVhk_wAAAAJ"
latitudinal cline vernalization requirement cirsium vulgare	67	RA Wesselingh, PGL Klinkhamer, TJ de Jong, EGM Schlatmann	Ecography	17 (3), 272-277	17	1994	hqOjcs7Dif8C	Renate A. Wesselingh	"MUC_BLoAAAAJ"
revival ricefield grasshoppers human food south korea	68	RW Pemberton			35	1994	maZDTaKrznsC	robert pemberton	"EJcxNNcAAAAJ"
reproductive biology offrangula alnus rhamnaceae southern spain	68	D Medan	Plant Systematics and Evolution	193, 173-186	60	1994	QeguYG95ZbAC	Medan Diego	"GfiU00IAAAAJ"
leaf domatia korean plants floristics frequency biogeography	70	DJ O'Dowd, RW Pemberton	Vegetatio	114, 137-148	41	1994	KlAtU1dfN6UC	robert pemberton	"EJcxNNcAAAAJ"
rare threatened bees recorded salisbury plain wiltshire	71	GR Else, SPM Roberts			2	1994	qxL8FJ1GzNcC	Stuart Roberts	"tMZvuasAAAAJ"
pollen load capsule weight seed production three orchid species	72	HC Proctor, LD Harder	Canadian Journal of Botany	72 (2), 249-255	73	1994	dhFuZR0502QC	Lawrence D. Harder	"8PWpj6cAAAAJ"
genetic considerations plant population restoration conservation	72	CB Fenster, MR Dudash	Restoration of endangered species		228	1994	k_IJM867U9cC	Charles B. Fenster	"Mp2aG9wAAAAJ"
daughters kill baby sibs conflict dominance mothers	73	K Hogendoorn	th Congress of IUSSI, Paris	158	1	1994	KlAtU1dfN6UC	Katja Hogendoorn	"saxet1oAAAAJ"
evolution trichome number naturalized population brassica rapa	73	J Agren, DW Schemske	American Naturalist	143 (1), 1-13	103	1994	ULOm3_A8WrAC	Jon Ågren	"yxf8wX8AAAAJ"
dynamic perspective physiological cost reproduction plants	73	TL Ashman	The American Naturalist	144 (2), 300-316	179	1994	UeHWp8X0CEIC	Tia-Lynn Ashman	"lLk9M0cAAAAJ"
modes origins mechanical ethological isolation angiosperms	73	V Grant	Proceedings of the National Academy of Sciences	91 (1), 3-10	500	1994	RHpTSmoSYBkC	Verne Grant	"8Qb6gMkAAAAJ"
genus amegilla friese hymenoptera anthophoridae southern africa	74	CD Eardley			14	1994	Se3iqnhoufwC	Connal Eardley	"DPI_6bYAAAAJ"
report natural occurrence insect pollinators mango orchard	74	CD Eardley, MW Mansell			17	1994	0UEtxawf5sEC	Connal Eardley	"DPI_6bYAAAAJ"
comparative pollen structure pollination biology callitrichaceae	75	JM Osborn, CT Philbrick	Acta Botanica Gallica	141 (2), 257-266	41	1994	_Qo2XoVZTnwC	Jeffrey M. Osborn	"OtXxSK4AAAAJ"
historical development ornithophily western north american flora	75	V Grant	Proceedings of the National Academy of Sciences	91 (22), 10407-10411	104	1994	XiSMed-E-HIC	Verne Grant	"8Qb6gMkAAAAJ"
beyond floral batemania gender biases selection pollination success	75	P Wilson, JD Thomson, ML Stanton, LP Rigney	The American Naturalist	143 (2), 283-296	224	1994	d1gkVwhDpl0C	Paul Siri Wilson	"T4KYzo4AAAAJ"
evidence natural selection mating system mimulus scrophulariaceae	77	CB Fenster, K Ritland	International journal of plant sciences	155 (5), 588-596	111	1994	O3NaXMp0MMsC	Charles B. Fenster	"Mp2aG9wAAAAJ"
bee bee pollination biology ofapios americana leguminosae	78	A Bruneau, GJ Anderson	Plant Systematics and evolution	192, 147-149	16	1994	5ugPr518TE4C	gregory Anderson	"pH6mu0sAAAAJ"
mycorrhizal association disturbed natural habitats tropical australia	79	M Brundrett, LK Abbot, DA Jasper, N Aswath	Mycorrhizas for plantation Forestry in Asia, Proceeding of International …		25	1994	Z5m8FVwuT1cC	Mark C. Brundrett	"F5_dBsgAAAAJ"
densitydependent foraging harvester ant messor ebeninus two experiments	80	WE Kunin	Oecologia	98, 328-335	26	1994	ns9cj8rnVeAC	William E. Kunin	"VTcJiD0AAAAJ"
association blackgoggled tanager trichothraupis melanops flushers	80	M Rodrigues, CG Machado, SMR Alvares, M Galetti	Biotropica	472-475	41	1994	u-x6o8ySG0sC	Caio Graco Machado	"OI3xhIQAAAAJ"
effect drifting honey bees spread american foulbrood infections	80	RM Goodwin, JH Perry, AT Houten	Journal of Apicultural Research	33 (4), 209-212	55	1994	_FxGoFyzp5QC	Mark Goodwin	"h5ZW3dkAAAAJ"
biology population structure osmia tricornis latreille hym megachilidae	82	N Vicens, J Bosch, M Blas	Journal of Applied Entomology	117 (1‐5), 300-306	22	1994	J-pR_7NvFogC	Jordi Bosch	"5jPITlMAAAAJ"
impact variation stopover habitat quality migrant rufous hummingbirds	82	RW Russell, FL Carpenter, MA Hixon, DC Paton	Conservation Biology	8 (2), 483-490	81	1994	HoB7MX3m0LUC	David C. Paton	"uIa2XpUAAAAJ"
diversity importance native bees arizonamexico madrean archipelago	83	SL Buchmann, LF DeBano, GJ Gottfried, RH Hamre, CB Edminster	UNITED STATES DEPARTMENT OF AGRICULTURE FOREST SERVICE GENERAL TECHNICAL …		7	1994	abG-DnoFyZgC	Stephen Buchmann	"tqms8REAAAAJ"
comparison test statistics used detect competitive displacement body size	84	JM Pleasants	Ecology	75 (3), 847-850	16	1994	MXK_kJrjxJIC	John Pleasants	"xM7ck9kAAAAJ"
incidence american foulbrood infections feral honey bee colonies new zealand	85	RM Goodwin, AT Houten, JH Perry	New Zealand Journal of Zoology	21 (3), 285-287	19	1994	zYLM7Y9cAGgC	Mark Goodwin	"h5ZW3dkAAAAJ"
inheritance matingsystem modifier genes eichhornia paniculata pontederiaceae	85	CB Fenster, SCH Barrett	Heredity	72 (5), 433-445	64	1994	2P1L_qKh6hAC	Charles B. Fenster	"Mp2aG9wAAAAJ"
preliminary report natural occurrence insect pollinators litchi orchard	86	CD Eardley, MW Mansell	Yearbook South African Litchi Grower’s Association.	1994b 6, 13-14	6	1994	fBUZQ4zhMLYC	Connal Eardley	"DPI_6bYAAAAJ"
composition energy values wild fruits boreal forest northern ontario	87	M Usui, PG Kevan, Y Kakuda	Canadian Journal of Plant Science	74 (3), 281-287	21	1994	MXK_kJrjxJIC	Peter Kevan	"mbOeZkcAAAAJ"
selective fruit abortion prunus mahaleb rosaceae american journal botany	87	J GUITIÁN	American Journal of Botany	81, 1555-1558.	98	1994	pyW8ca7W8N0C	Javier Guitian	"TJtCQoYAAAAJ"
comparative ultrastructure fossil gymnosperm pollen phylogenetic implications	88	JM Osborn, TN Taylor	Ultrastructure of fossil spores and pollen. Royal Botanic Gardens, Kew	99-121	33	1994	hFOr9nPyWt4C	Jeffrey M. Osborn	"OtXxSK4AAAAJ"
mycorrhizal fungus propagules jarrah forest seasonal study inoculum levels	88	MC Brundrett, LK Abbott	New Phytologist	127 (3), 539-546	138	1994	g3aElNc5_aQC	Mark C. Brundrett	"F5_dBsgAAAAJ"
levels genetic variation covariation mimulus scrophulariaceae floral traits	88	DE Carr, CB Fenster	Heredity	72 (6), 606-618	144	1994	ULOm3_A8WrAC	Charles B. Fenster	"Mp2aG9wAAAAJ"
life history variation campanula americana campanulaceae population differentiation	89	S Kalisz, GM Wardle	American Journal of Botany	81 (5), 521-527	67	1994	u-x6o8ySG0sC	Glenda Wardle	"qUjf6-gAAAAJ"
nothing transferred nothing gained dioecy gametophytic selfincompatibility continued	91	GJ Anderson, GL Stebbins	The American Naturalist	144 (4), 688-691	3	1994	Y5dfb0dijaUC	gregory Anderson	"pH6mu0sAAAAJ"
report natural occurrence insect pollinators avocado orchard second report	92	CD Eardley, MW Mansell			7	1994	7PzlFSSx8tAC	Connal Eardley	"DPI_6bYAAAAJ"
quantitative genetics mating system divergence yellow monkeyflower species complex	92	CB Fenster, K Ritland	Heredity	73 (4), 422-435	89	1994	dhFuZR0502QC	Charles B. Fenster	"Mp2aG9wAAAAJ"
latin american plant sciences network collaborative regional effort science training	94	MTK De Arroyo, S Dietrich, E Forero, S Maldonado	Agroforestry systems	28 (1), 45-62	3	1994	NXb4pA-qfm4C	Mary T. K. Arroyo	"tFVzdokAAAAJ"
preliminary observations susceptibility africanized honey bees american foulbrood	94	RG Danka, JD Villa	Journal of Apicultural Research	33 (4), 243-245	16	1994	iH-uZ7U-co4C	Robert Danka	"LMaZC00AAAAJ"
honey hunting gathering malaysian tropical forest expedition adventurous tourist	95	PG Kevan	American bee journal (USA)		1	1994	NXb4pA-qfm4C	Peter Kevan	"mbOeZkcAAAAJ"
report workshop information management medicinal aromatic plants industry	95	HC Jain, SP Mehta, S Mehtani, G Singh, TK MUKHERJEE, R Doreswamy, ...	JOURNAL OF SCIENTIFIC & INDUSTRIAL RESEARCH	53 (1), 43-46	1	1994	35r97b3x0nAC	DR DEVINDER SHARMA	"_0rxcOwAAAAJ"
measuring relationship floral duration fruit set hamelia patens rubiaceae	95	SA Cunningham	Biotropica	227-229	7	1994	IWHjjKOFINEC	Saul Cunningham	"NKu8RY4AAAAJ"
concealed transepithelial potentials current rectification tsetse fly malpighian tubules	95	L Isaacson, S Nicolson	Journal of experimental biology	186 (1), 199-213	12	1994	HoB7MX3m0LUC	Susan W. Nicolson	"YK3ya9oAAAAJ"
water energy electrolyte balance captive namib sanddune lizards angolosaurus skoogi	95	BC Clarke, SW Nicolson	Copeia	962-974	16	1994	ldfaerwXgEUC	Susan W. Nicolson	"YK3ya9oAAAAJ"
formosan subterranean termite swarming behavior alate sexratio isoptera rhinotermitidae	95	G Henderson, KS Delaplane	Insectes Sociaux	41, 19-28	40	1994	YsMSGLbcyi4C	Keith S. Delaplane	"GiHbaU4AAAAJ"
analysis autosomal polygenic variation expression haldanes rule flour beetles	96	MJ Wade, NA Johnson, G Wardle	Genetics	138 (3), 791-799	19	1994	zYLM7Y9cAGgC	Glenda Wardle	"qUjf6-gAAAAJ"
effects nectar renoval nectar production flowers melittis melissophyllum llabiatae	97	P Guitian, L Navarro, J Guitian	Anales del Jardin Botanico de Madrid (Espana)	52 (2)	1	1994	qUcmZB5y_30C	Javier Guitian	"TJtCQoYAAAAJ"
foraging behavior whitecollared foliagegleaner anabazenops fuscus bamboo specialist	97	F Intervales	Ornitologia Neotropical	5, 65-67	33	1994	738O_yMBCRsC	Caio Graco Machado	"OI3xhIQAAAAJ"
ecology cats south australia testing possible methods control annual progress report	98	DC Paton	Department of Zoology. University of Adelaide		10	1994	3fE2CSJIrl8C	David C. Paton	"uIa2XpUAAAAJ"
instrumental discrimination conditioning anolis cristatellus field food reward	98	S Shafir, J Roughgarden	Caribbean Journal of Science	30 (3-4), 228-233	14	1994	4TOpqqG69KYC	Sharoni Shafir	"Wyr_jtwAAAAJ"
susceptibility convergent lady beetle coleoptera coccinellidae four entomogenous fungi	99	RR James, B Lighthart	Environmental Entomology	23 (1), 190-192	101	1994	2osOgNQ5qMEC	Rosalind James	"LJ8EHsMAAAAJ"
intransitivity preferences honey bees support forcomparativeevaluation foraging options	99	S Shafir	Animal Behaviour	48 (1), 55-67	189	1994	9yKSN-GCB0IC	Sharoni Shafir	"Wyr_jtwAAAAJ"
abating feral africanized honey bees apis mellifera l enhance mating control european queens	100	RG Danka, GM Loper, JD Villa, JL Williams, EA Sugden, AM Collins, ...	Apidologie	25 (6), 520-529	8	1994	r0BpntZqJG4C	Robert Danka	"LMaZC00AAAAJ"
selectively advantageous effects b chromosomes germination behaviour allium schoenoprasum l	101	AB Plowman, SM Bougourd	Heredity	72 (6), 587-593	84	1994	UebtZRa9Y70C	Amy Plowman	"i-7KumsAAAAJ"
behavior phenology specialist bee dieunomia sunflower helianthus pollen availability	101	RL Minckley, WT Wcislo, D Yanega, SL Buchmann	Ecology	75 (5), 1406-1419	222	1994	YsMSGLbcyi4C	Stephen Buchmann	"tqms8REAAAAJ"
ultrastructural study pollen grains consumed larvae osmia bees hymenoptera megachilidae	102	M Suárez-Cervera, J Marquez, J Bosch, J Seoane-Camba	Grana	33 (4-5), 191-204	54	1994	roLk4NBRz8UC	Jordi Bosch	"5jPITlMAAAAJ"
tritrophic interactions gallmaker communities phragmites australis testing ecological hypotheses	103	T Tscharntke	The ecology and evolution of gall-forming insects	73-92	31	1994	tkaPQYYpVKoC	Teja Tscharntke	"X36HAGcAAAAJ"
biology food preference tobacco caterpillar spodoptera litura fabricius five different hosts	104	D Sharma	Journal of Entomological Research	18 (2), 151-155	20	1994	IWHjjKOFINEC	DR DEVINDER SHARMA	"_0rxcOwAAAAJ"
variation festuca novaezelandiae hack cockayne germination behaviour altitude seed source	104	JM Lord	New Zealand Journal of Botany	32 (2), 227-235	44	1994	ufrVoPGSRksC	Janice Lord	"OhVRkgcAAAAJ"
effect photoperiod bionomics frankliniella occidentalis pergande thysanoptera thripidae	105	HF Brødsgaard	Journal of Applied Entomology	117 (1‐5), 498-507	94	1994	d1gkVwhDpl0C	Henrik F. Brodsgaard	"MHJvdGsAAAAJ"
insect sources pollen clumps archaeological sites southwestern usa groundnesting bees mites	106	OK Davis, SL Buchmann	AASP Contrib. Ser	29, 63-74	10	1994	1sJd4Hv_s6UC	Stephen Buchmann	"tqms8REAAAAJ"
mechanical ethological isolation pedicularis groenlandica p attollens scrophulariaceae	106	V Grant			38	1994	tkaPQYYpVKoC	Verne Grant	"8Qb6gMkAAAAJ"
phylogeny ammobatini revision afrotropical genera hymenoptera anthophoridae nomadinae	107	CD Eardley			1	1994	hMwNgRnlwaMC	Connal Eardley	"DPI_6bYAAAAJ"
biometry late cambrian trilobite genus dikelocephalus implications trilobite systematics	107	CC Labandeira, NC Hughes	Journal of Paleontology	68 (3), 492-517	37	1994	QIV2ME_5wuYC	Conrad Labandeira	"T_W1E9IAAAAJ"
improvement field management osmia cornuta latreillehymenoptera megachilidae pollinate almond	107	J Bosch	Apidologie	25 (1), 71-83	109	1994	YFjsv_pBGBYC	Jordi Bosch	"5jPITlMAAAAJ"
optical releasers innate proboscis extension hoverfly eristalis tenax l syrphidae diptera	107	K Lunau, S Wacht	Journal of Comparative Physiology A	174, 575-579	110	1994	zYLM7Y9cAGgC	Klaus Lunau	"HuHgwLQAAAAJ"
modified trap designs heights increased capture japanese beetle adults coleoptera scarabaeidae	108	SR Alm, T Yeh, ML Campo, CG Dawson, EB Jenkins, AE Simeoni	Journal of economic entomology	87 (3), 775-780	18	1994	u5HHmVD_uO8C	Steven Alm	"gDZHSl8AAAAJ"
systematic implications chloroplast dna variation jaltomata selected physaloid genera solanaceae	108	T Mione, RC Olmstead, RK Jansen, GJ Anderson	American Journal of Botany	81 (7), 912-918	66	1994	j3f4tGmQtD8C	gregory Anderson	"pH6mu0sAAAAJ"
floral character displacement generates assemblage structure western australian triggerplants stylidium	108	WS Armbruster, ME Edwards, EM Debevec	Ecology	75 (2), 315-329	297	1994	vV6vV6tmYwMC	W Scott Armbruster	"SjIc1aYAAAAJ"
early evolution dalechampia euphorbiaceae insights phylogeny biogeography comparative ecology	109	WS Armbruster	Annals of the Missouri Botanical Garden	302-316	24	1994	ns9cj8rnVeAC	W Scott Armbruster	"SjIc1aYAAAAJ"
second bird atlas adelaide region part changes distribution jeirds vg	109	DC PATON, G CARPENTER, R SINCLAIR			75	1994	eflP2zaiRacC	David C. Paton	"uIa2XpUAAAAJ"
influence climate time day season flower density insect flower visitation alpine norway	109	Ø Totland	Arctic and Alpine Research	26 (1), 66-71	156	1994	iH-uZ7U-co4C	Ørjan Totland	"ics0ER8AAAAJ"
effect feeding pollen substitutes honey bee colonies used kiwifruit pollination honey production	110	RM Goodwin, AT Houten, JH Perry	Taylor & Francis Group	22 (4), 459-462	28	1994	dhFuZR0502QC	Mark Goodwin	"h5ZW3dkAAAAJ"
effects flower number position selffertilization experimental populations eichornia paniculata	111	SCH Barret, LD Harder, WW Cole	Functional Ecology	8, 526-535	135	1994	OU6Ihb5iCvQC	Lawrence D. Harder	"8PWpj6cAAAAJ"
cost seed production perennial herbs geranium maculatum g sylvaticum experimental field study	112	J Ågren, MF Willson	Oikos	35-42	71	1994	Wp0gIr-vW9MC	Jon Ågren	"yxf8wX8AAAAJ"
effect food deprivation innate visual olfactory preferences parasitoid cotesia rubecula	112	FL Wäckers	Journal of Insect Physiology	40 (8), 641-649	271	1994	2osOgNQ5qMEC	Felix Wackers	"3pVhk_wAAAAJ"
nesting biology mating behavior southeastern blueberry bee habropoda laboriosa hymenoptera apoidea	113	JH Cane	Journal of the Kansas Entomological Society	236-241	35	1994	3fE2CSJIrl8C	Jim Cane	"5WagfLMAAAAJ"
functional significance poricidal anthers buzz pollination controlled pollen removal dodecatheon	113	LD Harder, RMR Barclay	Functional Ecology	509-517	194	1994	YOwf2qJgpHMC	Lawrence D. Harder	"8PWpj6cAAAAJ"
frugivory seed dispersal lizard gallotia galloti lacertidae xeric habitat canary islands	113	A Valido, M Nogales	Oikos	70 (3), 403-411	195	1994	3YQzwbzlpKYC	Alfredo Valido	"vMemrEEAAAAJ"
reproductive biology relative male female fitness trioecious cactus pachycereus pringlei cactaceae	114	TH Fleming, S Maurice, SL Buchmann, MD Tuttle	American Journal of Botany	81 (7), 858-867	147	1994	ufrVoPGSRksC	Stephen Buchmann	"tqms8REAAAAJ"
water replenishment following reflex bleeding blister beetle decapotoma lunata pallas coleoptera meloidae	115	SW Nicolson	Afr Entomol	2, 21-33	9	1994	SP6oXDckpogC	Susan W. Nicolson	"YK3ya9oAAAAJ"
trapnesting bees wasps colonizing setaside fields succession body size management cutting sowing	115	A Gathmann, HJ Greiler, T Tscharntke	Oecologia	98, 8-14	288	1994	mVmsd5A6BfQC	Teja Tscharntke	"X36HAGcAAAAJ"
effects apple leaf allelochemistry tufted apple bud moth lepidoptera tortricidae resistance azinphosmethyl	118	MD Hunter, DJ Biddinger, EJ Carlini, BA McPheron, LA Hull	Journal of economic entomology	87 (6), 1423-1429	27	1994	Tyk-4Ss8FVUC	David J. Biddinger	"DA60h24AAAAJ"
ninetyseven million years angiosperminsect association paleobiological insights meaning coevolution	118	CC Labandeira, DL Dilcher, DR Davis, DL Wagner	Proceedings of the National Academy of Sciences	91 (25), 12278-12282	334	1994	u-x6o8ySG0sC	Conrad Labandeira	"T_W1E9IAAAAJ"
exine reduction underwater flowering callitriche callitrichaceae implications evolution hypohydrophily	119	CT Philbrick, JM Osborn	Rhodora	370-381	20	1994	_kc_bZDykSQC	Jeffrey M. Osborn	"OtXxSK4AAAAJ"
nests enemies exomalopsis phanamalopsis solani cockerell hymenoptera apoidea mutillidae diptera asilidae	120	BB Norden, KV Krombein, SWT Batra			10	1994	dshw04ExmUIC	Suzanne WT Batra	"Enyt8nAAAAAJ"
thermal ecology male euglossine bees tropical wet forest fragrance foraging relation operative temperature	121	WS Armbruster, EE Berg	Biotropica	50-60	49	1994	YFjsv_pBGBYC	W Scott Armbruster	"SjIc1aYAAAAJ"
effect overwintering incubation temperatures adult emergence osmia cornuta latr hymenoptera megachilidae	121	J Bosch, M Blas	Apidologie	25 (3), 265-277	51	1994	uWQEDVKXjbEC	Jordi Bosch	"5jPITlMAAAAJ"
can nest predation explain timing breeding season pattern nest dispersion new holland honeyeaters	123	RE Major, GH Pyke, MT Christy, G Gowing, RS Hill	Oikos	364-372	75	1994	KlAtU1dfN6UC	Pyke, Graham H.	"RDpVYUMAAAAJ"
signalling fitness larger males sire offspring studies stalkeyed fly cyrtodiopsis whitei diopsidae diptera	124	D Burkhardt, I De La Motte, K Lunau	Journal of Comparative Physiology A	174, 61-64	52	1994	W7OEmFMy1HYC	Klaus Lunau	"HuHgwLQAAAAJ"
socioeconomics carpenter bee xylocopa pubescens kosten en baten van sociaal gedrag van de houtbij xylocopa pubescens	125	K Hogendoorn			3	1994	3fE2CSJIrl8C	Katja Hogendoorn	"saxet1oAAAAJ"
floral evolution male reproductive success optimal dispensing schedules pollen dispersal animalpollinated plants	125	LD Harder, WG Wilson	Evolutionary Ecology	8, 542-559	176	1994	hqOjcs7Dif8C	Lawrence D. Harder	"8PWpj6cAAAAJ"
reproductive allocation hermaphrodite female plants sidalcea oregana ssp spicata malvaceae using four currencies	125	TL Ashman	American Journal of Botany	81 (4), 433-438	176	1994	qjMakFHDy7sC	Tia-Lynn Ashman	"lLk9M0cAAAAJ"
induction localization fadglucose dehydrogenase gld encapsulation abiotic implants manduca sexta larvae	126	DL Cox-Foster, JE Stehr	Journal of Insect Physiology	40 (3), 235-249	79	1994	ufrVoPGSRksC	Diana L. Cox-Foster	"p3nOyO8AAAAJ"
pollens collected wild managed populations potential orchard pollinator osmia cornuta latr hym megachilidae	128	J Márquez, J Bosch, N Vicens	Journal of Applied Entomology	117 (1‐5), 353-359	59	1994	ZeXyd9-uunAC	Jordi Bosch	"5jPITlMAAAAJ"
intraseasonal variation pollination intensity seed set alpine population ranunculus acris southwestern norway	128	Ö Totland	Ecography	17 (2), 159-165	101	1994	3s1wT3WcHBgC	Ørjan Totland	"ics0ER8AAAAJ"
olfactory visual learning combined influence host site location parasitoid microplitis croceipes cresson	130	FL Wäckers, WJ Lewis	Biological Control	4 (2), 105-112	149	1994	WHdLCjDvYFkC	Felix Wackers	"3pVhk_wAAAAJ"
foraging behaviour pollinating efficiency osmia cornuta apis mellifera almond hymenoptera megachilidae apidae	130	J Bosch, M Blas	Applied Entomology and Zoology	29 (1), 1-9	155	1994	bnK-pcrLprsC	Jordi Bosch	"5jPITlMAAAAJ"
pollination ecology petrocoptis grandiflora rothm caryophyllaceae species endemic northwest part iberian peninsula	138	J Guitian, JM Sánchez, P Guitian	Botanical Journal of the Linnean Society	115 (1), 19-27	40	1994	eQOLeE2rZwMC	Javier Guitian	"TJtCQoYAAAAJ"
nesting behaviour mason bee osmia cornuta latr special reference pollinating potential hymenoptera megachilidae	139	J Bosch	Apidologie	25 (1), 84-93	114	1994	sSrBHYA8nusC	Jordi Bosch	"5jPITlMAAAAJ"
within habitat distribution canary common chaffinch fringilla coelebs ombriosa test food abundance hypothesis	140	A Valido, JL Tellería, LM Carrascal	Ardeola	41 (1), 29-35	15	1994	BMiRioqqltAC	Alfredo Valido	"vMemrEEAAAAJ"
parasitism tufted apple bud moth lepidoptera tortricidae conventional insecticide pheromonetreated pennsylvania apple orchards	140	DJ Biddinger, CM Felland, LA Hull	Environmental Entomology	23 (6), 1568-1579	38	1994	2osOgNQ5qMEC	David J. Biddinger	"DA60h24AAAAJ"
ascosphaera apis chalkbrood pathogen honey bee apis mellifera larvae carpenter bee xylocopa californica arizonensis	141	M Gilliam, BJ Lorenz, SL Buchmann			32	1994	ns9cj8rnVeAC	Stephen Buchmann	"tqms8REAAAAJ"
insecticide resistance european african strains western flower thrips thysanoptera thripidae tested new residueonglass test	143	HF Brødsgaard	Journal of economic entomology	87 (5), 1141-1146	273	1994	eq2jaN3J8jMC	Henrik F. Brodsgaard	"MHJvdGsAAAAJ"
eucalyptus nectar production availability composition osmotic consequences larva eucalypt nectar fly drosophila flavohirta	145	SW Nicolson	South African Journal of Science	90 (2), 75-79	37	1994	hFOr9nPyWt4C	Susan W. Nicolson	"YK3ya9oAAAAJ"
floral scent production clarkia onagraceaei localization developmental modulation monoterpene emission linalool synthase activity	148	E Pichersky, RA Raguso, E Lewinsohn, R Croteau	Plant Physiology	106 (4), 1533-1540	269	1994	9yKSN-GCB0IC	Robert A. Raguso	"RmDXdLEAAAAJ"
quantification cantharidin canthariphilous ceratopogonidae diptera anthomyiidae diptera cantharidinproducing oedemeridae coleoptera	149	M Frenzel, K Dettner	Journal of Chemical Ecology	20, 1795-1812	48	1994	Y0pCki6q_DkC	Mark Frenzel	"qqXWeW4AAAAJ"
development sex pheromone lure american plum borer euzophera semifuneralis lepidoptera pyralidae major pest cherry michigan	154	DJ Biddinger, W Roelofs, AJ Howitt	The Great Lakes Entomologist	26 (4), 5	2	1994	UebtZRa9Y70C	David J. Biddinger	"DA60h24AAAAJ"
development sex pheromone lure american plum borer euzophera emifunerall lepidoptera pyralldae major pest cherry michigan	154	DJ Biddinger, W Roelofs, H AJ	Great Lakes Entomologist	26 (4), 311	6	1994	KUbvn5osdkgC	David J. Biddinger	"DA60h24AAAAJ"
anthophora pilipes villosula sm hymenoptera anthophoridae manageable japanese bee visits blueberries apples cool rainy spring weather	159	SWT Batra			61	1994	SeFeTyx0c_EC	Suzanne WT Batra	"Enyt8nAAAAAJ"
macadamia	9	CL Gross	Flora of Australia	16, 419-425	41	1995	zYLM7Y9cAGgC	Caroline L. Gross, BSc(Hons), GradDipHigherED, PhD, Ecologist	"zksQIqYAAAAJ"
russian thistle	15	RD Goeden, RW Pemberton	Biological Control in the Western United States. University of California …		11	1995	j3f4tGmQtD8C	robert pemberton	"EJcxNNcAAAAJ"
viveros forestales	18	V González	México DF, ME, INIFAP (Instituto Nacional de Investigaciones Forestales …		5	1995	h1pkognVyKwC	Victor Hugo Gonzalez Betancourt	"NPLom4YAAAAJ"
appledirect pests	18	LA Hull, DG Pfeiffer, DJ Biddinger	Mid-Atlantic orchard monitoring guide. Edited by HW Hogmire. Northeast …		11	1995	WF5omc3nYNoC	David J. Biddinger	"DA60h24AAAAJ"
composition honey	20	SW Nicolson	South African Journal of Science	91 (11-12), 568-568	4	1995	uWQEDVKXjbEC	Susan W. Nicolson	"YK3ya9oAAAAJ"
plantanimal interactions	25	WS Armbruster	Encyclopedia of Environmental Biology: OZ	3, 93	1	1995	Ri6SYOTghG4C	W Scott Armbruster	"SjIc1aYAAAAJ"
vision colored eyes	27	K Lunau, H Knüttel	Die Naturwissenschaften	82 (9), 432-4	34	1995	KlAtU1dfN6UC	Klaus Lunau	"HuHgwLQAAAAJ"
notes colour pollen	29	K Lunau	Plant Systematics and Evolution	198, 235-252	63	1995	8k81kl-MbHgC	Klaus Lunau	"HuHgwLQAAAAJ"
il nettare e limpollinazione	30	E Pacini, M Nepi, F Ciampolini	Le Scienze		4	1995	Z98IfIjqAwMC	Massimo Nepi	"laRtIhIAAAAJ"
bees natural ecosystem	30	S Appanah, PG Kevan	Kevan, PG (Ed.)	19-28	15	1995	geHnlv5EZngC	Peter Kevan	"mbOeZkcAAAAJ"
insects old food new japan	30	RW Pemberton, T Yamasaki	American Entomologist	41 (4), 227-229	30	1995	aqlVkmm33-oC	robert pemberton	"EJcxNNcAAAAJ"
varroa mitetolerant honey bees	32	KS Delaplane			2	1995	V3AGJWp-ZtQC	Keith S. Delaplane	"GiHbaU4AAAAJ"
africanized bees north america	33	MR Kunzmann, SL Buchmann, JF Edwards, SC Thoenes, EH Erickson	Our living Resources Report, US Government Printing Office	448-451	4	1995	SP6oXDckpogC	Stephen Buchmann	"tqms8REAAAAJ"
nectar sugar composition erica	33	K Barnes, SW Nicolson, BE Van Wyk	Biochemical systematics and ecology	23 (4), 419-423	56	1995	KlAtU1dfN6UC	Susan W. Nicolson	"YK3ya9oAAAAJ"
naturschutz der agrarlandschaft	34	T Tscharntke			4	1995	ipzZ9siozwsC	Teja Tscharntke	"X36HAGcAAAAJ"
el polen como individuo interactivo	35	JI Hormaza, M Herrero	Universidad de Córdoba, Departamento de Biología Vegetal y Ecología …		5	1995	K3LRdlH-MEoC	Maria Herrero	"paolBeUAAAAJ"
pathologic quiz case cpa lipoma	35	JP Rodrigo, JL Llorente, LA Garcia, R Molina, C Suarez	Archives of Otolaryngology--head & Neck Surgery	121 (8), 935, 937-935, 937	7	1995	ye4kPcJQO24C	Rafael Tormo Molina	"hcpepjUAAAAJ"
systematics reproductive biology	36	GJ Anderson	Experimental and molecular approaches to plant biosystematics		49	1995	lSLTfruPkqcC	gregory Anderson	"pH6mu0sAAAAJ"
bumble beekeeping queen starter box	41	KS Delaplane	American bee journal	135	1	1995	isC4tDSrTZIC	Keith S. Delaplane	"GiHbaU4AAAAJ"
antibiotic varroainfested honey bees	42	KS Delaplane	American bee journal	135	2	1995	e5wmG9Sq2KIC	Keith S. Delaplane	"GiHbaU4AAAAJ"
sexual selection plants pros cons	42	V Grant	Proceedings of the National Academy of Sciences	92 (5), 1247-1250	82	1995	08ZZubdj9fEC	Verne Grant	"8Qb6gMkAAAAJ"
remarks phylogenetic correction	42	M Westoby, M Leishman, J Lord	Journal of Ecology	83 (4), 727-729	129	1995	2osOgNQ5qMEC	Janice Lord	"OhVRkgcAAAAJ"
magnitude distribution biodiversity	42	MTK Hawksworth, DL, Arroyo	Global biodiversity assessment		352	1995	xtoqd-5pKcoC	Mary T. K. Arroyo	"tFVzdokAAAAJ"
insect communities grasses grasslands	43	T Tscharntke, HJ Greiler	Annual review of entomology	40 (1), 535-558	373	1995	ULOm3_A8WrAC	Teja Tscharntke	"X36HAGcAAAAJ"
biodiversity ecological perspective	44	R Hengeveld, SF Edwards, P.J: Duffield, MTK Arroyo, S Bullock, ...	Global Biodiversity Assessment	88-106	13	1995	ZzlSgRqYykMC	Mary T. K. Arroyo	"tFVzdokAAAAJ"
innate colour preferences flower visitors	44	K Lunau, EJ Maier	Journal of Comparative Physiology A	177, 1-19	345	1995	u-x6o8ySG0sC	Klaus Lunau	"HuHgwLQAAAAJ"
consequences variation pollen load size	45	AG Stephenson, MR Quesada, CD Schlichting, JA Winsor	Experimental and molecular approaches to plant biosystematics	53, 233-244	25	1995	GnPB-g6toBAC	Mauricio Quesada	"-OsTXSoAAAAJ"
role young guards inxylocopa pubescens	45	K Hogendoorn, HHW Velthuis	Insectes Sociaux	42, 427-448	45	1995	Y0pCki6q_DkC	Katja Hogendoorn	"saxet1oAAAAJ"
misinterpreting thephylogenetic correction	46	M Westoby, MR Leishman, JM Lord	Journal of ecology	83 (3), 531-534	474	1995	d1gkVwhDpl0C	Janice Lord	"OhVRkgcAAAAJ"
pollen physiology pollenpistil interaction	47	KR Shivanna	Botany in India: History and Progress	147	1	1995	ye4kPcJQO24C	Shivanna K R	"rdN6MzEAAAAJ"
new vegetable rape cultivar harunokagayaki	47	Y Okuyama, S Hiraiwa, M Ishida, S Sugawara, T Endo, M Shibata, ...			17	1995	u9iWguZQMMsC	Okuyama Yudai	"3ApTksoAAAAJ"
pollination cultivated plants tropics	47	DW Roubik	Food & Agriculture Org.		688	1995	ZfRJV9d4-WMC	David Roubik	"Kr5N890AAAAJ"
afternoon decline kiwifruit pollen collection	48	RM Goodwin	New Zealand journal of crop and horticultural science	23 (2), 163-171	25	1995	9ZlFYXVOiuMC	Mark Goodwin	"h5ZW3dkAAAAJ"
midatlantic orchard monitoring guide nraes	48	HW Hogmire, S Altman, TA Baugher, DJ Biddinger, AR Biggs, RE Byers, ...	Northeast Regional Agricultural Engineering Service (NRAES)		51	1995	J-pR_7NvFogC	David J. Biddinger	"DA60h24AAAAJ"
bees pollination changing environment	48	SWT Batra	Apidologie	26 (5), 361-370	182	1995	35N4QoGY0k4C	Suzanne WT Batra	"Enyt8nAAAAAJ"
towards asymmetric index community similarity	51	WE Kunin	Oikos	442-446	13	1995	lSLTfruPkqcC	William E. Kunin	"VTcJiD0AAAAJ"
xylose major nectar sugar protea faurea	51	BE Vanwyk, SW Nicolson	South African Journal of Science	91 (3), 151-153	33	1995	e5wmG9Sq2KIC	Susan W. Nicolson	"YK3ya9oAAAAJ"
biological control aphids thrips pot gerbera	55	HF Brødsgaard, A Enkegaard			2	1995	0CzhzZyukY4C	Henrik F. Brodsgaard	"MHJvdGsAAAAJ"
research pollination ecology group rdthamsted	55	NL Carreck			2	1995	1sJd4Hv_s6UC	Norman Carreck	"1-D-8oAAAAAJ"
reproductive biology species genus nothofagus	55	M Riveros, MA Parades, MT Rosas, E Cardenas, J Armesto, MTK Arroyo, ...	Environmental and Experimental Botany	35 (4), 519-524	54	1995	4DMP91E08xMC	Mary T. K. Arroyo	"tFVzdokAAAAJ"
sex allocation monoecious herb begonia semiovata	55	J Ågren, DW Schemske	Evolution	49 (1), 121-130	60	1995	L8Ckcad2t8MC	Jon Ågren	"yxf8wX8AAAAJ"
learning memory optimal foraging anolis lizards	56	S Shafir	Stanford University		3	1995	JV2RwH3_ST0C	Sharoni Shafir	"Wyr_jtwAAAAJ"
hightemperature tolerance petunia nicotiana pollen	58	GU Rao, KR Shivanna, VK Sawhney	Current Science	351-355	8	1995	4fKUyHm3Qg0C	Shivanna K R	"rdN6MzEAAAAJ"
dicroidium compression floras southern victoria land	58	LD Boucher, EL Taylor, TN Taylor, NR Cúneo, JM Osborn	Antarctic Journal of the United States	30 (5)	10	1995	M3ejUd6NZC8C	Jeffrey M. Osborn	"OtXxSK4AAAAJ"
kiwifruit flower biology implications fruit set	58	MV González, M Coque, M Herrero	III International Symposium on Kiwifruit	444, 425-430	11	1995	_Qo2XoVZTnwC	Maria Herrero	"paolBeUAAAAJ"
fauna impact statements review processes standards	60	G Pyke	Australian Zoologist	30 (1), 93-110	3	1995	fPk4N6BV_jEC	Pyke, Graham H.	"RDpVYUMAAAAJ"
integrating science development successful apiculture	60	PG Kevan	The Asiatic hive bee: Apiculture, biology, and role in sustainable …		4	1995	XiVPGOgt02cC	Peter Kevan	"mbOeZkcAAAAJ"
effects horizon landmarks homing success honey bees	60	EE Southwick, SL Buchmann	The American Naturalist	146 (5), 748-764	48	1995	r0BpntZqJG4C	Stephen Buchmann	"tqms8REAAAAJ"
mating cost large floral displays hermaphrodite plants	60	LD Harder, SCH Barrett	Nature	373 (6514), 512-515	668	1995	u5HHmVD_uO8C	Lawrence D. Harder	"8PWpj6cAAAAJ"
catching eating dragonflies bali elsewhere asia	61	RW Pemberton	American Entomologist	41 (2), 97-99	29	1995	IWHjjKOFINEC	robert pemberton	"EJcxNNcAAAAJ"
random amplified polymorphic dna rapd parsimony methods	61	T Backeljau, L De Bruyn, H De Wolf, K Jordaens, S Van Dongen, ...	Cladistics	11 (2), 119-130	115	1995	f2IySw72cVMC	Kurt Jordaens	"mbg0t7QAAAAJ"
new perspectives pollination hybrid sunflowers	62	G DeGrandi-Hoffman, S Buchmann			3	1995	KxtntwgDAa4C	Stephen Buchmann	"tqms8REAAAAJ"
natural occurrence insect pollinators mango orchard	63	CD Eardley, MW Mansell			6	1995	ZeXyd9-uunAC	Connal Eardley	"DPI_6bYAAAAJ"
problems null models study phylogenetic radiation	64	SA Cunningham	Evolution	1292-1294	11	1995	HoB7MX3m0LUC	Saul Cunningham	"NKu8RY4AAAAJ"
variability settling velocities pollen spores	64	F Di-Giovanni, PG Kevan, ME Nasr	Grana	34 (1), 39-44	163	1995	RGFaLdJalmkC	Peter Kevan	"mbOeZkcAAAAJ"
pollination biology anatto pollinators amazon area	65	MM Maues, GC Venturieri			4	1995	roLk4NBRz8UC	Marcia Maues	"uwehGJ4AAAAJ"
preliminary record orthopteroid insects maldive islands	67	DK McE, PG Kevan	Journal of Orthoptera Research	223-236	10	1995	fbc8zXXH2BUC	Peter Kevan	"mbOeZkcAAAAJ"
report rare threatened plants northeastern new south wales	69	FC Quinn, JB Williams, CL Gross, JJ Bruhl	Report prepared for New South Wales National Parks and Wildlife Service and …		25	1995	yD5IFk8b50cC	Caroline L. Gross, BSc(Hons), GradDipHigherED, PhD, Ecologist	"zksQIqYAAAAJ"
comparative flower fruit structure colletieae rhamnaceae	69	D Medan, L Aagesen	Bot Jahrb Syst	117 (4), 531-564	46	1995	HKviVsUxM5wC	Medan Diego	"GfiU00IAAAAJ"
optimal nectar foraging tropical bees hymenoptera apidae	70	DW Roubik, D Yanega, SL Buchmann, DW Inouye	Apidologie	26 (3), 197-211	148	1995	SeFeTyx0c_EC	David Roubik	"Kr5N890AAAAJ"
simple method quantify dot blots predator gut content analyses	72	JR Hagler, SL Buchmann, DA Hagler			12	1995	SdhP9T11ey4C	Stephen Buchmann	"tqms8REAAAAJ"
bee foragers pollen loads south georgia rabbiteye blueberry	73	KS Delaplane			14	1995	g5Ck-dwhA_QC	Keith S. Delaplane	"GiHbaU4AAAAJ"
case unselfish bchromosomes evidence allium schoenoprasum	73	SM Bougourd, AB Plowman, NR Ponsford, ML Elias, DS Holmes, S Taylor			17	1995	MXK_kJrjxJIC	Amy Plowman	"i-7KumsAAAAJ"
abundance eastern bristlebirds relation habitat fire history	73	GH Pyke, R Saillard, J Smith	Emu	95 (2), 106-110	34	1995	hFOr9nPyWt4C	Pyke, Graham H.	"RDpVYUMAAAAJ"
issues interpretation relating comparative datasets phylogeny	73	M Westoby, M Leishman, J Lord	Journal of Ecology	83, 892-893	57	1995	Tyk-4Ss8FVUC	Janice Lord	"OhVRkgcAAAAJ"
ecology genetics reproductive timing facultative biennial plants	74	RA Wesselingh	Rijksuniversiteit Leiden		12	1995	Se3iqnhoufwC	Renate A. Wesselingh	"MUC_BLoAAAAJ"
stigmatic receptivity limits effective pollination period kiwifruit	74	MV González, M Coque, M Herrero	Journal of the American Society for Horticultural Science	120 (2), 199-202	106	1995	Se3iqnhoufwC	Maria Herrero	"paolBeUAAAAJ"
influence population density outcrossing rates mimulus ringens	75	JD Karron, NN Thumser, R Tucker, AJ Hessenauer	Heredity	75 (2), 175-180	220	1995	d1gkVwhDpl0C	Jeffrey D. Karron	"Zzn6UJAAAAAJ"
influence native roadside plants biological control iowa crop pests	76	D Orr, J Pleasants			3	1995	mVmsd5A6BfQC	John Pleasants	"xM7ck9kAAAAJ"
influence angiotensinconverting enzyme inhibitors spinal anesthesia	78	E Castanon, C Gutierrez, FE Fernandez, MA Martín, AF Miranda, C Marí	Revista espanola de anestesiologia y reanimacion	42 (1), 36-37	2	1995	BwyfMAYsbu0C	Catalina Gutierrez-Chacón	"gao2q3QAAAAJ"
significance landmarks path integration homing honeybee foragers	78	L Chittka, J Kunze, C Shipman, SL Buchmann	Naturwissenschaften	82 (7), 341-343	90	1995	8k81kl-MbHgC	Stephen Buchmann	"tqms8REAAAAJ"
pollination basistemon scrophulariaceae oilcollecting bees argentina	80	S Vogel, A Cocucci	Flora	190 (4), 353-363	31	1995	qxL8FJ1GzNcC	Stefan Vogel	"PqUQMY4AAAAJ"
report natural occurrence insect pollinators litchi orchard	83	CD Eardley, MW Mansell	South African Litchi Growers' Association Yearbook (South Africa)	7	2	1995	e5wmG9Sq2KIC	Connal Eardley	"DPI_6bYAAAAJ"
vertical distribution ants canopy trees bornean lowland rain forest	83	市野隆雄， 山根正気	Tropics	4 (2/3), 277-281	13	1995	Zph67rFs4hoC	Takao Itino	"1RUMEKYAAAAJ"
ethephon enhances karaya gum yield wound healing response preliminary report	83	MNB Nair, KR Shivanna, HY Mohan Ram	Current science	69 (10), 809-810	32	1995	SP6oXDckpogC	Shivanna K R	"rdN6MzEAAAAJ"
floral reproductive biology drosophyllum lusitanicum l link droseraceae	83	A Ortega-Olivencia, JP Carrasco, JA Devesa	Botanical Journal of the Linnean Society	118 (4), 331-351	39	1995	pqnbT2bcN3wC	Ana Ortega-Olivencia	"vma3Mn0AAAAJ"
ponticulus structure bridging pollen tube access ovule pistacia vera	85	E Martínez-Pallé, M Herrero	Sexual Plant Reproduction	8 (4), 217-222	30	1995	UxriW0iASnsC	Maria Herrero	"paolBeUAAAAJ"
root density root biomass pure mixed forest stands douglasfir beech	86	CMA Hendriks, F Bianchi	Netherlands Journal of Agricultural Science	43 (3), 321-331	111	1995	hqOjcs7Dif8C	Felix Bianchi	"8bwmdY4AAAAJ"
foraging behaviour honey bees apis mellifera asparagus asparagus officinalis	87	CF Greco, P Banks, PG Kevan			3	1995	lYAcb2jw7qUC	Peter Kevan	"mbOeZkcAAAAJ"
stingless bee melipona panamica indicates food location without using scent trail	87	JC Nieh, DW Roubik	Behavioral Ecology and Sociobiology	37, 63-70	94	1995	g5m5HwL7SMYC	David Roubik	"Kr5N890AAAAJ"
notes nesting biology svastra atripes atrimitra labergehymenoptera apidae	88	JH Cane	Journal of the Kansas Entomological Society	238-240	7	1995	NhqRSupF_l8C	Jim Cane	"5WagfLMAAAAJ"
mycorrhizal associations alligator rivers region part ii results experiments	88	M Brundrett, L Abbott, D Jasper, N Malajczuk, N Bougher, K Brennan, ...	Open File Record, Office of the Supervising Scientist, Jabiru NT		19	1995	AXPGKjj_ei8C	Mark C. Brundrett	"F5_dBsgAAAAJ"
pollen morphology ultrastructure bennettitales situ pollen cycadeoidea	88	JM Osborn, TN Taylor	American Journal of Botany	82 (8), 1074-1081	52	1995	eQOLeE2rZwMC	Jeffrey M. Osborn	"OtXxSK4AAAAJ"
comparison pollinator flight movements gene dispersal patterns mimulus ringens	88	JD Karron, R Tucker, NN Thumser, JA Reinartz	Heredity	75 (6), 612-617	72	1995	YsMSGLbcyi4C	Jeffrey D. Karron	"Zzn6UJAAAAAJ"
effects spring burns western prairie fringed orchid platanthera praeclara	89	JM Pleasants	Proceedings of the	14th Annual North American Prairie Conference, Kansas …	9	1995	4DMP91E08xMC	John Pleasants	"xM7ck9kAAAAJ"
reserve size implications conservation biodiversity andaman islands	89	P Davidar, S Devy, TRK Yoganand, T Ganesh	Measuring and monitoring biodiversity in tropical and temperate forests	287-301	28	1995	_FxGoFyzp5QC	Soubadra Devy	"kT4LQW8AAAAJ"
transmission der cornealinsen von bremsen tabanidae und langbeinfliegen dolichopodidae	90	K Lunau, H Knüttel			2	1995	j3f4tGmQtD8C	Klaus Lunau	"HuHgwLQAAAAJ"
leaf damage decreases pollen production hinders pollen performance cucurbita texana	90	M Quesada, K Bollman, AG Stephenson	Ecology	76 (2), 437-443	215	1995	d1gkVwhDpl0C	Mauricio Quesada	"-OsTXSoAAAAJ"
functional approaches biodiversity mediterraneantype ecosystems central chile	91	ER Fuentes, G Montenegro, PW Rundel, MTK Arroyo, R Ginocchio, ...	Mediterranean-Type Ecosystems	185-232	37	1995	Dip1O2bNi0gC	Mary T. K. Arroyo	"tFVzdokAAAAJ"
genetics floral development differentiating two species mimulus scrophulariaceae	92	CB Fenster, PK Diggle, SCH Barrett, K Ritland	Heredity	74 (3), 258-266	80	1995	TQgYirikUcIC	Charles B. Fenster	"Mp2aG9wAAAAJ"
direct demonstration nectar reabsorption flowers grevillea robusta proteaceae	92	SW Nicolson	Functional Ecology	584-588	98	1995	WF5omc3nYNoC	Susan W. Nicolson	"YK3ya9oAAAAJ"
effect pollination success floral longevity orchid calypso bulbosa orchidaceae	93	HC Proctor, LD Harder	American Journal of Botany	82 (9), 1131-1136	101	1995	kNdYIx-mwKoC	Lawrence D. Harder	"8PWpj6cAAAAJ"
blue bees blueberries native bee may provide new pollination help blueberry producers	94	B Sampson, J Cane, J Neff	Highlights of agricultural research (USA)		5	1995	9ZlFYXVOiuMC	Jim Cane	"5WagfLMAAAAJ"
mechanisms floral scent production hawkmoth pollination clarkia breweri onagraceae	94	RA Raguso	University of Michigan		6	1995	k_IJM867U9cC	Robert A. Raguso	"RmDXdLEAAAAJ"
name	94	A D AFN, PG Kevan			16	1995	vDijr-p_gm4C	Peter Kevan	"mbOeZkcAAAAJ"
canopy foraging two tropical honeybees bee height fidelity tree genetic neighborhoods	94	DW ROUBIK, AA HAMID	Tropics	5 (1/2), 81-93	23	1995	9Nmd_mFXekcC	David Roubik	"Kr5N890AAAAJ"
papillar integrity indicator stigmatic receptivity kiwifruit actinidia deliciosa	94	MV González, M Coque, M Herrero	Journal of Experimental Botany	46 (2), 263-269	58	1995	3fE2CSJIrl8C	Maria Herrero	"paolBeUAAAAJ"
mycorrhizal fungus propagules jarrah forest ii spatial variability inoculum levels	94	MC Brundrett, LK Abbott	New Phytologist	131 (4), 461-469	107	1995	ufrVoPGSRksC	Mark C. Brundrett	"F5_dBsgAAAAJ"
foraging range apis cerana implications honey production apiary management	95	PG Kevan, RWK Punchihewa, CF Greco			7	1995	LhH-TYMQEocC	Peter Kevan	"mbOeZkcAAAAJ"
pollination ecology significance floral color change lupinus pilosos lfabaceae	95	G Ne'eman, R Nesher	Israel Journal of Plant Sciences	43 (2), 135-145	26	1995	SeFeTyx0c_EC	Gidi Ne'eman	"-3hYSFcAAAAJ"
origins detection plant community structure reproductive versus vegetative processes	96	WS Armbruster	Folia Geobotanica	30, 483-497	56	1995	J-pR_7NvFogC	W Scott Armbruster	"SjIc1aYAAAAJ"
vehicle tracks high arctic tundra effects soil vegetation soil arthropods	96	PG Kevan, BC Forbes, SM Kevan, V Behan-Pelletier	Journal of Applied Ecology	655-667	88	1995	fQNAKQ3IYiAC	Peter Kevan	"mbOeZkcAAAAJ"
seed size phylogeny six temperate floras constraints niche conservatism adaptation	96	J Lord, M Westoby, M Leishman	American Naturalist	146, 349-364	252	1995	9yKSN-GCB0IC	Janice Lord	"OhVRkgcAAAAJ"
bidirectional selection threshold size flowering cynoglossum officinalehoundstongue	97	RA Wesselingh, TJ de Jong	Heredity	74 (4), 415-424	54	1995	Tyk-4Ss8FVUC	Renate A. Wesselingh	"MUC_BLoAAAAJ"
usdaars project evaluate resistance varroa jacobsoni honey bees fareastern russia	98	RG Danka, TE Rinderer, VN Kuznetsov, GT Delatte			52	1995	WF5omc3nYNoC	Robert Danka	"LMaZC00AAAAJ"
mirror image flowers effect outcrossing rate chamaecrista fasciculata leguminosae	99	CB Fenster	American Journal of Botany	82 (1), 46-50	80	1995	zA6iFVUQeVQC	Charles B. Fenster	"Mp2aG9wAAAAJ"
life history feeding behaviour oil palm bagworm m plana walker lepidoptera psychidae	100	MW Basri, PG Kevan	Elaeis journal	6 (2), 82-101	12	1995	w0F2JDEymm0C	Peter Kevan	"mbOeZkcAAAAJ"
toxicity field efficacy avermectins codling moth lepidoptera tortricidae apples	100	DL Cox, AL Knight, DJ Biddinger, JA Lasota, B Pikounis, LA Hull, ...	Journal of economic entomology	88 (3), 708-715	37	1995	roLk4NBRz8UC	David J. Biddinger	"DA60h24AAAAJ"
comparison nesting materials orchard pollinator osmia cornuta hymenoptera megachilidae	101	J Bosch			34	1995	M3NEmzRMIkIC	Jordi Bosch	"5jPITlMAAAAJ"
polyethylene glycol improves vitro growth brassica pollen tubes without loss germination	101	KR Shivanna, VK Sawhney	Journal of Experimental Botany	46 (11), 1771-1774	58	1995	4DMP91E08xMC	Shivanna K R	"rdN6MzEAAAAJ"
selection pollination success mechanical fit impatiens flowers around bumblebee bodies	101	P Wilson	Biological Journal of the Linnean Society	55 (4), 355-383	114	1995	Y0pCki6q_DkC	Paul Siri Wilson	"T4KYzo4AAAAJ"
deceit pollination selection female flower size begonia involucrata experimental approach	103	DW Schemske, J Ågren	Evolution	49 (1), 207-214	106	1995	_kc_bZDykSQC	Jon Ågren	"yxf8wX8AAAAJ"
life history feeding behaviour oil palm bagworm metisa plana walker lepidoptera psychidae	104	W Mohd Basri, PG Kevan	Elaeis (Malaysia)	7 (1)	1	1995	1tZ8xJnm2c8C	Peter Kevan	"mbOeZkcAAAAJ"
screening soybean germplasms resistance obereopsis brevis swed ophiomyia phaseoli tryon	104	A Gupta, D Sharma, A Bagmare			11	1995	mvPsJ3kp5DgC	DR DEVINDER SHARMA	"_0rxcOwAAAAJ"
pinus pollen cones middle eocene princeton chert allenby formation british columbia canada	105	CJ Phipps, JM Osborn, RA Stockey	International Journal of Plant Sciences	156 (1), 117-124	15	1995	HDshCWvjkbEC	Jeffrey M. Osborn	"OtXxSK4AAAAJ"
life history feeding behaviour oil palm bagworm metisa plana walker lepidoptera psychidae	105	WM Basri, PG Kevan			39	1995	FiDNX6EVdGUC	Peter Kevan	"mbOeZkcAAAAJ"
effects diet quality queen number growth leptothoracine ant colonies hymenoptera formicidae	107	JD Evans, NE Pierce	Journal of the New York Entomological Society	91-99	26	1995	K-tzbvM8PMoC	Jay D. Evans	"iCJoV-EAAAAJ"
comparison bats birds pollinators banksia integrifolia northern new south wales australia	109	DP Woodside, GH Pyke	Australian Mammalogy	18 (1), 9-18	12	1995	r0BpntZqJG4C	Pyke, Graham H.	"RDpVYUMAAAAJ"
nondestructive assessment spore germination vam fungi production pot cultures single spores	110	M Brundrett, S Juniper	Soil Biology and Biochemistry	27 (1), 85-91	49	1995	ULOm3_A8WrAC	Mark C. Brundrett	"F5_dBsgAAAAJ"
sterility north american lake cress neobeckia aquatica brassicaceae inferences chromosome number	111	DH Les, GJ Anderson, MA Cleland	Rhodora	185-200	7	1995	WqliGbK-hY8C	gregory Anderson	"pH6mu0sAAAAJ"
hypoaspis miles polyphagous predatory mite control soildwelling pests biology food preference	111	A Enkegaard, HF Brødsgaard, MA Sardar			9	1995	N5tVd3kTz84C	Henrik F. Brodsgaard	"MHJvdGsAAAAJ"
asiatic hive bee apiculture biology role sustainable development tropical subtropical asia	112	PG Kevan			35	1995	lgwcVrK6X84C	Peter Kevan	"mbOeZkcAAAAJ"
convergence mediterranean floras central chile california insights comparative biogeography	112	MTK Arroyo, L Cavieres, C Marticorena, M Muñoz-Schick	Ecology and Biogeogeography of Mediterranean Ecosystems in Chile, California …		170	1995	JoZmwDi-zQgC	Mary T. K. Arroyo	"tFVzdokAAAAJ"
effects heavy metals survival ofdiacypris compacta herbst ostracoda coorong south australia	115	A Brooks, RM White, DC Paton	International Journal of Salt Lake Research	4, 133-163	10	1995	zYLM7Y9cAGgC	David C. Paton	"uIa2XpUAAAAJ"
variation intensity pollination drosera tracyi selection strongest resources intermediate	115	P Wilson	Evolutionary Ecology	9 (4), 382-396	50	1995	roLk4NBRz8UC	Paul Siri Wilson	"T4KYzo4AAAAJ"
pollination effectiveness pollination efficiency insects foraging prosopis velutina southeastern arizona	115	RN Keys, SL Buchmann, SE Smith	Journal of Applied Ecology	519-527	64	1995	L8Ckcad2t8MC	Stephen Buchmann	"tqms8REAAAAJ"
foraging dynamics peponapis pruinosa hymenoptera anthophoridae pumpkin cucurbita pepo southern ontario	117	DS Willis, PG Kevan	The Canadian Entomologist	127 (2), 167-175	62	1995	cFHS6HbyZ2cC	Peter Kevan	"mbOeZkcAAAAJ"
choice methods estimating sexes birds using morphometric measurements reply rogers rogers	118	GH Pyke	Corella	19, 17-22	2	1995	70eg2SAEIzsC	Pyke, Graham H.	"RDpVYUMAAAAJ"
effect weather parameters population buildup various leaf miner species infesting different host plants	118	A Bagmare, D Sharma, A Gupta			17	1995	738O_yMBCRsC	DR DEVINDER SHARMA	"_0rxcOwAAAAJ"
floral volatiles fromclarkia breweri andc concinna onagraceae recent evolution floral scent moth pollination	119	RA Raguso, E Pichersky	Plant Systematics and Evolution	194, 55-67	265	1995	u-x6o8ySG0sC	Robert A. Raguso	"RmDXdLEAAAAJ"
field evaluation beauveria bassiana persistence effects pea aphid nontarget coccinellid alfalfa	124	RR James, BT Shaffer, B Croft, B Lighthart	Biocontrol Science and Technology	5 (4), 425-438	73	1995	Tyk-4Ss8FVUC	Rosalind James	"LJ8EHsMAAAAJ"
frugivory plocama pendula rubiaceae rabbit oryctolagus cuniculus xerophytic zones tenerife canary islands	127	M Nogales, A Valido, FM Medina	Acta Oecologica	16 (5), 585-591	48	1995	4p3FJGzxjgAC	Alfredo Valido	"vMemrEEAAAAJ"
recovery vegetation natural east mediterranean pine forest mount carmel israel affected management strategies	127	G Ne'eman, H Lahav, I Izhaki	Forest Ecology and Management	75 (1-3), 17-26	108	1995	UeHWp8X0CEIC	Gidi Ne'eman	"-3hYSFcAAAAJ"
evolution floral longevity resource allocation maintenance versus construction repeated parts modular organisms	128	DJ Schoen, TL Ashman	Evolution	49 (1), 131-139	177	1995	zYLM7Y9cAGgC	Tia-Lynn Ashman	"lLk9M0cAAAAJ"
breeding system sex ratio individual size gynodioecious nototriche compacta malvaceae andes central chile	129	JG GARCÍA‐FRANCO, MTK ARROYO	Plant Species Biology	10 (3), 147-153	12	1995	4vMrXwiscB8C	Mary T. K. Arroyo	"tFVzdokAAAAJ"
observations osmia cornuta latr oosmia rufa l alternative fruit pollinators domestication utilization	129	M Krunic, M Pinzauti, A Felicioli, LJ Stanisavljevic	Archives of Biological Sciences (Yugoslavia)	47 (1)	35	1995	Wp0gIr-vW9MC	Dr. Ljubiša Stanisavljević, Professor	"9XvqgHsAAAAJ"
recently introduced sawfly nematus oligospilus forster hymenoptera tenthredinidae defoliates willows southern africa	131	CD Urban, AJ & Eardley	African Entomology	3 (1), 23-27	36	1995	eQOLeE2rZwMC	Connal Eardley	"DPI_6bYAAAAJ"
patch choice anthophilous ambush predator phymata americana improvement switching hunting sites part initial choice	136	CF Greco, PG Kevan	Canadian Journal of Zoology	73 (10), 1912-1917	30	1995	35N4QoGY0k4C	Peter Kevan	"mbOeZkcAAAAJ"
root exudates associated resistance four chickpea cultivars cicer arietinum two races fusarium oxysporum fsp ciceri	137	PC Stevenson, DE Padgham, MP Haware	Plant Pathology	44 (4), 686-694	57	1995	YsMSGLbcyi4C	Philip C Stevenson	"LFTAL14AAAAJ"
mating behaviour bees dieunomia heteropoda nomia tetrazonata review courtship nomiinae hymenoptera halictidae	138	WT Wcislo, SL Buchmann	Journal of Natural History	29 (4), 1015-1027	22	1995	HoB7MX3m0LUC	Stephen Buchmann	"tqms8REAAAAJ"
root exudates associated resistance four varieties chickpea two races fusarium wilt fusarium oxysporum f sp ciceri	139	PC Stevenson, DE Padgham, MP Haware	Plant Pathology	44, 686-694	1	1995	anf4URPfarAC	Philip C Stevenson	"LFTAL14AAAAJ"
field test resistance acarapis woodi acari tarsonemidae colony production four stocks honey bees hymenoptera apidae	140	RG Danka, JD Villa, TE Rinderer, GT Delatte	Journal of economic entomology	88 (3), 584-591	45	1995	Y0pCki6q_DkC	Robert Danka	"LMaZC00AAAAJ"
growth inhibition cotton bollworm helicoverpa armigera larvae caffeoylquinic acids wild groundnut arachis paraguariensis	142	FM Kimmins, DE Padgham, PC Stevenson	Insect Science and its Application	16, 363-368	18	1995	dhFuZR0502QC	Philip C Stevenson	"LFTAL14AAAAJ"
patch choice ambush predators plant height selection misumena vatia araneae thomisidae phymata americana heteroptera phymatidae	144	CF Greco, P Weeks, PG Kevan	Ecoscience	2 (2), 203-205	10	1995	ye4kPcJQO24C	Peter Kevan	"mbOeZkcAAAAJ"
interactions among polyphagous anthocorid bugs used thrips control beneficials multispecies biological pest management systems	144	HF Brødsgaard, A Enkegaard	MEDEDELINGEN-FACULTEIT LANDBOUWKUNDIGE EN TOEGEPASTE BIOLOGISCHE …		51	1995	ufrVoPGSRksC	Henrik F. Brodsgaard	"MHJvdGsAAAAJ"
evaluation steinernema glaseri nematoda steinernematidae biological control japanese oriental beetles coleoptera scarabaeidae	145	T Yeh, SR Alm	Journal of economic entomology	88 (5), 1251-1255	20	1995	vV6vV6tmYwMC	Steven Alm	"gDZHSl8AAAAJ"
overwintering emergence trapping adult stethorus punctum punctum coleoptera coccinellidae pennsylvania apple orchards	153	CM Felland, DJ Biddinger, LA Hull	Environmental entomology	24 (1), 110-115	11	1995	LkGwnXOMwfcC	David J. Biddinger	"DA60h24AAAAJ"
relatedness threshold production female sexuals colonies polygynous ant myrmica tahoensis revealed microsatellite dna analysis	154	JD Evans	Proceedings of the National Academy of Sciences	92 (14), 6514-6517	108	1995	UY3hNwcQ290C	Jay D. Evans	"iCJoV-EAAAAJ"
effects several types insecticides mite predator stethorus punctum coleoptera coccinellidae including insect growth regulators abamectin	158	DJ Biddinger, LA Hull	Journal of Economic Entomology	88 (2), 358-366	116	1995	d1gkVwhDpl0C	David J. Biddinger	"DA60h24AAAAJ"
mycorrhizas plantation forestry asia proceedings international symposium workshop kaiping guangdong province pr china november	160	M Brundrett, B Dell, N Malajczuk, G MingQin	Australian Centre for International Agricultural Research, Canberra		6	1995	LqIPBQt8_ycC	Mark C. Brundrett	"F5_dBsgAAAAJ"
effects terramycin antibiotic apistan acaricide colonies honey bees hymenoptera apidae infested varroa jacobsoni parasitiformes varroidae	161	KS Delaplane	Journal of economic entomology	88 (5), 1206-1210	5	1995	j3f4tGmQtD8C	Keith S. Delaplane	"GiHbaU4AAAAJ"
cactoblastis cactorum lepidoptera pyralidae united states immigrant biological control agent introduction nursery industry	163	RW Pemberton	American Entomologist	41 (4), 230-232	133	1995	9yKSN-GCB0IC	robert pemberton	"EJcxNNcAAAAJ"
justice steins judgment new south wales land environment court mean conservation endangered fauna fauna impact statements	164	GH Pyke	Australian Zoologist	30, 79-91	3	1995	35N4QoGY0k4C	Pyke, Graham H.	"RDpVYUMAAAAJ"
honey bee morphometrics linearity variables respect body size classification tested european worker bees reared varying ratios nurse bees	164	HV Daly, RG Danka, K Hoelmer, TE Rinderer, SM Buco	Journal of apicultural research	34 (3), 129-145	37	1995	dhFuZR0502QC	Robert Danka	"LMaZC00AAAAJ"
identity ariunculus mortilleti arion pascalianus azores comment mediterranean distribution arion intermedius mollusca pulmonata	169	T Backeljau, T Rodriguez, C Brito, K Jordaens, L De Bruyn	Açoreana, Suppl.	1995, 261-278	3	1995	kzcrU_BdoSEC	Kurt Jordaens	"mbg0t7QAAAAJ"
diarrea aguda	13	F Mota, CC Gutiérrez	Boletín salud. Programa de actualización continúa en Pediatría.[serial online]		3	1996	WHdLCjDvYFkC	Catalina Gutierrez-Chacón	"gao2q3QAAAAJ"
essay review	15	V Grant, GG Simpson, S Magruder, SJ Gould	Theory in Biosciences-Theorie in den Biowissenschaften	115 (4), 257	7	1996	6ZxmRoH8BuwC	Verne Grant	"8Qb6gMkAAAAJ"
pollination biology	19	Universidad Nacional Autónoma de México. Facultad de Ciencias, ...			2	1996	2v_ZtQDX9iAC	Peter Kevan	"mbOeZkcAAAAJ"
pollination crisis	22	SL Buchmann, GP Nabhan	The Sciences	36 (4), 22-27	54	1996	TFP_iSt0sucC	Stephen Buchmann	"tqms8REAAAAJ"
honey bees beekeeping	23	KS Delaplane	University of Georgia		7	1996	7wO8s98CvbsC	Keith S. Delaplane	"GiHbaU4AAAAJ"
flowers diverge	23	P Wilson, JD Thomson	Floral biology: studies on floral evolution in animal-pollinated plants	88-111	153	1996	qjMakFHDy7sC	Paul Siri Wilson	"T4KYzo4AAAAJ"
conservation bees	24	P Westrich, A Matheson, SL Buchmann, C O'toole, IH Williams	Linnean		54	1996	SpbeaW3--B0C	Stephen Buchmann	"tqms8REAAAAJ"
cholera district peru	29	PR AE, JE de la Vega Díaz, R Molina, AG JM	Revista Cubana de Medicina Tropical	48 (3), 204-208	1	1996	NDuN12AVoxsC	Rafael Tormo Molina	"hcpepjUAAAAJ"
wild bees brunei darussalam	30	DW Roubik	Tropical rainforest research—current issues: Proceedings of the Conference …		36	1996	dQ2og3OwTAUC	David Roubik	"Kr5N890AAAAJ"
flower lifespan disease risk	32	TL Ashman, D Schoen	Nature	379 (6568), 780-780	3	1996	bz8QjSJIRt4C	Tia-Lynn Ashman	"lLk9M0cAAAAJ"
flower lifespan disease risk	33	JA Shykoff, E Bucheli, O Kaltz, WG Doorn, TL Ashman, D Schoen			68	1996	GnPB-g6toBAC	Tia-Lynn Ashman	"lLk9M0cAAAAJ"
tracking bees harmonic radar	33	JR Riley, AD Smith, DR Reynolds, AS Edwards, JL Osborne, IH Williams, ...	Nature	379 (6560), 29-30	355	1996	u-x6o8ySG0sC	Norman Carreck	"1-D-8oAAAAAJ"
measuring meaning honey bees	36	DW Roubik			53	1996	JoZmwDi-zQgC	David Roubik	"Kr5N890AAAAJ"
revision adriana euphorbiaceae	37	CL Gross, MA Whalen	Australian Systematic Botany	9 (5), 749-771	13	1996	3fE2CSJIrl8C	Caroline L. Gross, BSc(Hons), GradDipHigherED, PhD, Ecologist	"zksQIqYAAAAJ"
ecology evolution plant mating	37	SCH Barrett, LD Harder	Trends in Ecology & Evolution	11 (2), 73-79	461	1996	9yKSN-GCB0IC	Lawrence D. Harder	"8PWpj6cAAAAJ"
new jobs tear cultivar hatojirou	38	M Kato, I Chiba, M Ishida, Y Okuyama, S Tanosaki, K Shino, N Ishikura, ...			2	1996	vRqMK49ujn8C	Okuyama Yudai	"3ApTksoAAAAJ"
incompatibility wide hybridization	38	KR Shivanna	Oilseed and vegetable brassicas: Indian perspective	77-102	33	1996	7PzlFSSx8tAC	Shivanna K R	"rdN6MzEAAAAJ"
new jobs tear cultivar hatohikari	39	M Ishida, I Chiba, M Kato, Y Okuyama, S Sugawara, S Tanosaki, K Shindo, ...			2	1996	Tiz5es2fbqcC	Okuyama Yudai	"3ApTksoAAAAJ"
solitary bees vaccinium pollination	39	SWT Batra	VI International Symposium on Vaccinium Culture	446, 71-76	18	1996	L8Ckcad2t8MC	Suzanne WT Batra	"Enyt8nAAAAAJ"
theoretical perspectives pollination	39	LD Harder, WG Wilson	VII International Symposium on Pollination	437, 83-102	41	1996	iH-uZ7U-co4C	Lawrence D. Harder	"8PWpj6cAAAAJ"
pollen production anemophilous trees	39	RT Molina, AM Rodríguez, IS Palaciso, FG López	Grana	35 (1), 38-46	271	1996	u5HHmVD_uO8C	Rafael Tormo Molina	"hcpepjUAAAAJ"
optische signale der balz von fliegen	40	K Lunau, H Knüttel	Verhandlungen der Deutschen Zoologischen Gesellschaft	89, 282	2	1996	hFOr9nPyWt4C	Klaus Lunau	"HuHgwLQAAAAJ"
beekeeping perspectives gained albania	42	KS Delaplane			2	1996	RGFaLdJalmkC	Keith S. Delaplane	"GiHbaU4AAAAJ"
unidirectionality floral colour changes	42	K Lunau	Plant Systematics and Evolution	200, 125-140	48	1996	Zph67rFs4hoC	Klaus Lunau	"HuHgwLQAAAAJ"
order chaos tropical bee communities	43	DW Roubik	Anais do II Encontro sobre abelhas	122-132	12	1996	YOwf2qJgpHMC	David Roubik	"Kr5N890AAAAJ"
protein electrophoresis arionid taxonomy	44	T Backeljau, B Winnepenninckx, K Jordaens, K Breugelmans, C Parejo, ...			13	1996	PELIpwtuRlgC	Kurt Jordaens	"mbg0t7QAAAAJ"
isoflavenes roots cicer judaicum	44	PC Stevenson, NC Veitch	Phytochemistry	43 (3), 695-700	38	1996	roLk4NBRz8UC	Philip C Stevenson	"LFTAL14AAAAJ"
use harmonic radar track flying bees	46	NL Carreck	Bee Craft	78, 104-109	8	1996	4DMP91E08xMC	Norman Carreck	"1-D-8oAAAAAJ"
many white flowers	47	P Kevan, M Giurfa, L Chittka	Trends in Plant Science	1 (8), 252	204	1996	LkGwnXOMwfcC	Peter Kevan	"mbOeZkcAAAAJ"
notas sobre scrophularia del n de marruecos	48	AO Olivencia, JAD Alcaraz	Lagascalia	18 (2), 298-298	5	1996	M3ejUd6NZC8C	Ana Ortega-Olivencia	"vma3Mn0AAAAJ"
ground ant fauna bornean dipterocarp forest	48	Y Sk, T Itino, AR Nona	Raffles Bulletin of Zoology	44 (1), 253-262	36	1996	LkGwnXOMwfcC	Takao Itino	"1RUMEKYAAAAJ"
pistil strategies controlling pollen tube growth	48	M Herrero, JI Hormaza	Sexual Plant Reproduction	9 (6), 343-347	205	1996	NhqRSupF_l8C	Maria Herrero	"paolBeUAAAAJ"
ethnobotany garifuna eastern nicaragua	48	FG Coe, GJ Anderson	Economic Botany	71-107	275	1996	Se3iqnhoufwC	gregory Anderson	"pH6mu0sAAAAJ"
plant diversity mediterraneanclimate regions	48	RM Cowling, P Rundel, L BB, MK Arroyo, A M.	Trends in Ecology & Evolution	11 (9), 362-366	1205	1996	q3oQSFYPqjQC	Mary T. K. Arroyo	"tFVzdokAAAAJ"
bee diversity seed set fragmented habitats	49	I Steffan-Dewenter, T Tscharntke	VII International Symposium on Pollination	437, 231-234	30	1996	eq2jaN3J8jMC	Teja Tscharntke	"X36HAGcAAAAJ"
nonrandom mating indiscaria americana rhamnaceae	50	D Medan, V Vasellati	Plant systematics and evolution	201, 233-241	10	1996	l6Q3WhenKVUC	Medan Diego	"GfiU00IAAAAJ"
plethodon cinereus redback salamander predation	50	TLD Fenster, CB Fenster	Herpetological Review	27 (4), 194	11	1996	XiSMed-E-HIC	Charles B. Fenster	"Mp2aG9wAAAAJ"
squash pumpkin pollinators plentiful alabama	51	T Roulston, B Sampson, J Cane	Highlights of agricultural research (USA)		4	1996	OU6Ihb5iCvQC	Jim Cane	"5WagfLMAAAAJ"
toward ecologically sustainable forestry project	51	MTK Arroyo, C Donoso, R Murua, E Pisano, RP Schlatter, IA Serey	Concepts Analysis and Recommendations. Universidad de Chile, Santiago		34	1996	70eg2SAEIzsC	Mary T. K. Arroyo	"tFVzdokAAAAJ"
male gametophytic selection plant breeding tool	52	JI Hormaza, M Herrero	Scientia horticulturae	65 (4), 321-333	80	1996	P5F9QuxV20EC	Maria Herrero	"paolBeUAAAAJ"
working mycorrhizas forestry agriculture	52	M Brundrett, N Bougher, B Dell, T Grove, N Malajczuk	Australian Centre for International Agricultural Research (ACIAR)		2785	1996	u5HHmVD_uO8C	Mark C. Brundrett	"F5_dBsgAAAAJ"
importance fungi shaping paleoecosystem	53	TN Taylor, JM Osborn	Review of Palaeobotany and Palynology	90 (3-4), 249-262	151	1996	5nxA0vEk-isC	Jeffrey M. Osborn	"OtXxSK4AAAAJ"
cervical lymphangioma adults report three cases	54	RT JP, MS JA, R Molina	Acta Otorrinolaringologica Espanola	47 (3), 241-243	2	1996	35r97b3x0nAC	Rafael Tormo Molina	"hcpepjUAAAAJ"
bumble beekeeping inducing queens nest captivity	55	KS Delaplane	American bee journal (USA)		1	1996	q3oQSFYPqjQC	Keith S. Delaplane	"GiHbaU4AAAAJ"
ten essential reasons protect birds bees	55	M Ingram, GP Nabhan, SL Buchmann	Forgotten Pollinators Campaign		5	1996	_xSYboBqXhAC	Stephen Buchmann	"tqms8REAAAAJ"
forgotten pollinators protecting birds bees	56	M Ingram, G Nabhan, SL Buchmann	Global Pesticide Campaigner	6 (4), 1-12	88	1996	isC4tDSrTZIC	Stephen Buchmann	"tqms8REAAAAJ"
fruitpollinating bees garhwal himalaya india	57	SWT Batra	VII International Symposium on Pollination	437, 325-328	12	1996	e5wmG9Sq2KIC	Suzanne WT Batra	"Enyt8nAAAAAJ"
floral longevity fitness consequences resource costs	57	TL Ashman, DJ Schoen	Floral biology: studies on floral evolution in animal-pollinated plants	112-139	144	1996	UebtZRa9Y70C	Tia-Lynn Ashman	"lLk9M0cAAAAJ"
generalization pollination systems matters	57	NM Waser, L Chittka, MV Price, NM Williams, J Ollerton	Ecology	77 (4), 1043-1060	2285	1996	aqlVkmm33-oC	Jeff Ollerton	"pGS18ZgAAAAJ"
inheritance b chromosomes inallium schoenoprasum l	58	SM Bougourd, AB Plowman	Chromosome Research	4, 151-158	28	1996	hqOjcs7Dif8C	Amy Plowman	"i-7KumsAAAAJ"
african honey bees exotic pollinators french guiana	58	DW Roubik			82	1996	KlAtU1dfN6UC	David Roubik	"Kr5N890AAAAJ"
interspecific variation calls spheniscus penguins	59	NN Thumser, JD Karron, MS Ficken	The Wilson Bulletin	72-79	16	1996	MXK_kJrjxJIC	Jeffrey D. Karron	"Zzn6UJAAAAAJ"
nectary biology cucurbita pepo ecophysiological aspects	59	M Nepi, E Pacini, MTM Willemse	Acta botanica neerlandica	45 (1), 41-54	97	1996	zYLM7Y9cAGgC	Massimo Nepi	"laRtIhIAAAAJ"
causes covariation phenotypic traits among populations	60	WS Armbruster, KE Schwaegerle	Journal of Evolutionary Biology	9 (3), 261-276	248	1996	ldfaerwXgEUC	W Scott Armbruster	"SjIc1aYAAAAJ"
effect memory length individual fitness lizard	61	S Shafir, J Roughgarden	Adaptive individuals in evolving populations: models and algorithms	173-186	12	1996	_kc_bZDykSQC	Sharoni Shafir	"Wyr_jtwAAAAJ"
intercomparison pressure standards barometric region	62	AC Gupta, DR Sharma, JKN Sharma	MAPAN-Journal of Metrology Society of India	11 (1), 3-6	6	1996	FAceZFleit8C	DR DEVINDER SHARMA	"_0rxcOwAAAAJ"
conservation bees linnean society symposium series	62	A Matheson, SL Buchmann, C O'toole, P Westrich, IH Williams	Academic Press, London		179	1996	eQOLeE2rZwMC	Stephen Buchmann	"tqms8REAAAAJ"
natural occurence insect pollinators litchi orchard	63	CD Eardley, M Mansell	Yearb S Afr Litchi Grow Assoc	8, 27-29	6	1996	rq4rw-O2q6QC	Connal Eardley	"DPI_6bYAAAAJ"
das balzverhalten von langbeinfliegen diptera dolichopodidae	63	K Lunau	Acta Albertina Ratisbonensia	50 (1), 49-74	16	1996	q3oQSFYPqjQC	Klaus Lunau	"HuHgwLQAAAAJ"
resource overlap disadvantageous three sympatric legumes	63	CL Gross	Australian Journal of Ecology	21 (2), 133-143	25	1996	hqOjcs7Dif8C	Caroline L. Gross, BSc(Hons), GradDipHigherED, PhD, Ecologist	"zksQIqYAAAAJ"
sonication dispensing pollen solanum laciniatum flowers	63	MJ King, SL Buchmann	Functional Ecology	449-456	101	1996	4DMP91E08xMC	Stephen Buchmann	"tqms8REAAAAJ"
comparative ecology seed size dispersal discussion	63	M Westoby, M Leishman, J Lord, H Poorter, DJ Schoen	Philosophical Transactions of the Royal Society of London B: Biological …		845	1996	u5HHmVD_uO8C	Janice Lord	"OhVRkgcAAAAJ"
nyttedyr til biologisk bekaempelse er de en oekologisk trussel	64	A Enkegaard, HF Brødsgaard, AJ Aa	Jord og Viden	141	2	1996	0N-VGjzr574C	Henrik F. Brodsgaard	"MHJvdGsAAAAJ"
field metabolic rate water flux nectarivorous honeyeaters	64	WW Weathers, DC Paton, RS Seymour	Australian Journal of Zoology	44 (5), 445-460	32	1996	pyW8ca7W8N0C	David C. Paton	"uIa2XpUAAAAJ"
pollen dispersal mating patterns animalpollinated plants	64	LD Harder, SCH Barrett	Floral biology: studies on floral evolution in animal-pollinated plants	140-190	470	1996	d1gkVwhDpl0C	Lawrence D. Harder	"8PWpj6cAAAAJ"
genus scraplerlepeletier serville hymenoptera colletidae	65	CD Eardley	African Entomology	4 (1), 37-92	31	1996	YsMSGLbcyi4C	Connal Eardley	"DPI_6bYAAAAJ"
el origen y relaciones del pepino solanum muricatum solanaceae	65	GJ Anderson, RK Jansen, Y Kim	Economic Botany	50, 369-380	69	1996	bEWYMUwI8FkC	gregory Anderson	"pH6mu0sAAAAJ"
apomixis polyembryony guggul plant commiphora wightii	65	P Gupta, KR Shivanna, HYM Ram	Annals of Botany	78 (1), 67-72	100	1996	LkGwnXOMwfcC	Shivanna K R	"rdN6MzEAAAAJ"
role development banks industrialisation himahcal pradesh	66	D Sharma	Shimla		2	1996	M05iB0D1s5AC	DR DEVINDER SHARMA	"_0rxcOwAAAAJ"
structure phytophagous fauna neophytic brassicaceae	66	M Frenzel, R Brandl			8	1996	g5m5HwL7SMYC	Mark Frenzel	"qqXWeW4AAAAJ"
natural occurrence insect pollinators avocado orchard	66	CD Eardley, MW Mansell	South African Avocado Growers’ Association Yearbook	19, 36-38	26	1996	4TOpqqG69KYC	Connal Eardley	"DPI_6bYAAAAJ"
dynamics pollen tube growth different competition regimes	66	JI Hormaza, M Herrero	Sexual Plant Reproduction	9 (3), 153-160	137	1996	CHSYGLWDkRkC	Maria Herrero	"paolBeUAAAAJ"
selfassembled monolayers alkylphosphonic acids metal oxides	66	W Gao, L Dickinson, C Grozinger, FG Morin, L Reven	Langmuir	12 (26), 6429-6435	724	1996	Se3iqnhoufwC	Christina Grozinger	"uwKZaKIAAAAJ"
impending pollination crisis threatens biodiversity agriculture	67	M Ingram, GC Nabhan, SL Buchmann	Tropinet	7	51	1996	HDshCWvjkbEC	Stephen Buchmann	"tqms8REAAAAJ"
reproductive biology monoecious clonal shrub taxus canadensis	68	P Wilson, M Buonopane, TD Allison	Bulletin of the Torrey Botanical Club	15-Jul	47	1996	Se3iqnhoufwC	Paul Siri Wilson	"T4KYzo4AAAAJ"
working mycorrhizas forestry agriculture versions	68	MC Brundrett, N Bougher, B Dell, T Grove, N Malajczuk	Australian Centre for International Agricultural Research		69	1996	czbaHzMgHzMC	Mark C. Brundrett	"F5_dBsgAAAAJ"
biodiversity matter evaluating case conserving species	68	WE Kunin, JH Lawton	Biodiversity: a biology of numbers and differences	1, 283-308	182	1996	roLk4NBRz8UC	William E. Kunin	"VTcJiD0AAAAJ"
comparative biology pollination mating flowering plants	69	SCH Barrett, LD Harder, AC Worley	Philosophical Transactions of the Royal Society B: Biological Sciences	351 …	415	1996	2osOgNQ5qMEC	Lawrence D. Harder	"8PWpj6cAAAAJ"
groundnesting bees neglected pollinator resource agriculture	70	JH Cane	VII International Symposium on Pollination	437, 309-324	85	1996	TFP_iSt0sucC	Jim Cane	"5WagfLMAAAAJ"
eocene green river fossil insects piceance creek basin colorado	71	LJ Pribyl, CC Labandeira, D Kohls	The Paleontological Society Special Publications	8, 313-313	3	1996	0N-VGjzr574C	Conrad Labandeira	"T_W1E9IAAAAJ"
green golden bell frog litoria aurea biology conservation	71	GH Pyke, WS Osborne	Royal Zoological Society of New South Wales		18	1996	JV2RwH3_ST0C	Pyke, Graham H.	"RDpVYUMAAAAJ"
pollen supply limits fruit initiation rain forest understorey palm	71	SA Cunningham	Journal of Ecology	185-194	54	1996	LkGwnXOMwfcC	Saul Cunningham	"NKu8RY4AAAAJ"
paternal inheritance b chromosomes parthenogenetic hermaphrodite	72	LW Beukeboom, M Seif, T Mettenmeyer, AB Plowman, NK Michiels	Heredity	77 (6), 646-654	25	1996	0EnyYjriUFMC	Amy Plowman	"i-7KumsAAAAJ"
signalling functions floral colour patterns insect flower visitors	74	K Lunau			32	1996	lSLTfruPkqcC	Klaus Lunau	"HuHgwLQAAAAJ"
adaptive computation ecology evolution guide future research	74	J Roughgarden, A Bergman, S Shafir, C Taylor	Adaptive individuals in evolving populations: Models and algorithms	25-30	36	1996	5awf1xo2G04C	Sharoni Shafir	"Wyr_jtwAAAAJ"
pesticide usage united states history benefits risks trends	74	KS Delaplane			122	1996	zYLM7Y9cAGgC	Keith S. Delaplane	"GiHbaU4AAAAJ"
egg protein insolubility inlymantria dispar versus forest lepidoptera	75	MC Rossiter, D Cox-Foster, MM Abou-Zaid, D Bergeron	Chemoecology	7, 74-84	2	1996	QIV2ME_5wuYC	Diana L. Cox-Foster	"p3nOyO8AAAAJ"
pollenpistil interaction kiwifruit actinidia deliciosa actinidiaceae	75	MV Gonzalez, M Coque, M Herrero	American Journal of Botany	148-154	64	1996	MXK_kJrjxJIC	Maria Herrero	"paolBeUAAAAJ"
influence extrafloral nectaries parasitism insect herbivore	75	RW Pemberton, JH Lee	American Journal of Botany	83 (9), 1187-1194	108	1996	Tyk-4Ss8FVUC	robert pemberton	"EJcxNNcAAAAJ"
george gaylord simpson sam magruder stephen jay gould essay review	76	V Grant	Department of Botany, University of Texas		1	1996	d1gkVwhDpl0C	Verne Grant	"8Qb6gMkAAAAJ"
possible outcrossing natural carinarion populations mollusca pulmonata	77	K Jordaens, R Verhagen, T Backeljau			9	1996	GnPB-g6toBAC	Kurt Jordaens	"mbg0t7QAAAAJ"
effect porcupine bast scale aleppo pine recruitment fire	77	I Izhaki, G Ne'Eman			20	1996	IWHjjKOFINEC	Gidi Ne'eman	"-3hYSFcAAAAJ"
plant resistance insects resource available sustainable agriculture	77	KA Stoner	Biological Agriculture & Horticulture	13 (1), 7-38	28	1996	hqOjcs7Dif8C	Kimberly Stoner	"qtz3QXcAAAAJ"
toxicity following accidental ingestion aconitum containing chinese remedy	77	ST Kolev, P Leman, GC Kite, PC Stevenson, D Shaw, VSG Murray	Human & experimental toxicology	15 (10), 839-842	54	1996	W7OEmFMy1HYC	Philip C Stevenson	"LFTAL14AAAAJ"
description pediatric cases infection caused human parvovirus b	78	B Azua, R Rodriguez, T Calleja, I Pocheville, C Gutierrez, J Corral	Enfermedades Infecciosas y Microbiologia Clinica	14 (1), 21-26	4	1996	PVgj2kMGcgYC	Catalina Gutierrez-Chacón	"gao2q3QAAAAJ"
presence distinctive insect herbivore fauna late paleozoic	78	CC Labandeira	The Paleontological Society Special Publications	8, 227-227	8	1996	ClCfbGk0d_YC	Conrad Labandeira	"T_W1E9IAAAAJ"
dynamic anemophily ecology pollination common grasses ontario	79	PG Kevan, EA Tikhmenev			5	1996	zYLM7Y9cAGgC	Peter Kevan	"mbOeZkcAAAAJ"
fruiting phenology fruitset carob ceratonia siliqua l cesalpinaceae	79	J Bosch, F García del Pino, J Ramoneda, J Retana	Israel Journal of Plant Sciences	359-368.	16	1996	_B80troHkn4C	Jordi Bosch	"5jPITlMAAAAJ"
evaluation pollination cause erratic fruit set apricotmoniqui	79	J Rodrigo García, M Herrero Romero	Journal of Horticultural Science	71 (5), 801-805	51	1996	pqnbT2bcN3wC	Maria Herrero	"paolBeUAAAAJ"
long pollen record lowland amazonia forest cooling glacial times	79	PA Colinvaux, PE De Oliveira, JE Moreno, MC Miller, MB Bush	Science	274 (5284), 85-88	783	1996	UebtZRa9Y70C	J. Enrique Moreno	"q5zyFtoAAAAJ"
el impacto de las nuevas tecnologias de la informacion en el desarrollo regional	80	A Garcia, J Moreno, JC Posada	NETCOM: Réseaux, communication et territoires/Networks and communication …		2	1996	roLk4NBRz8UC	J. Enrique Moreno	"q5zyFtoAAAAJ"
floral constancy bumble bees handling efficiency perceptual conditioning	80	P Wilson, M Stine	Oecologia	106, 493-499	108	1996	eQOLeE2rZwMC	Paul Siri Wilson	"T4KYzo4AAAAJ"
colour choices naive bumble bees implications colour perception	80	K Lunau, S Wacht, L Chittka	Journal of Comparative Physiology A	178, 477-489	260	1996	d1gkVwhDpl0C	Klaus Lunau	"HuHgwLQAAAAJ"
screening plants supplemental forages pollinating bumblebees bombus spp	81	GW Krewer, KS Delaplane, PA Thomas	HortScience	31 (5), 750c-750	4	1996	MLfJN-KU85MC	Keith S. Delaplane	"GiHbaU4AAAAJ"
fruit set fruit reduction fruiting strategy cornus sanguinea cornaceae	81	J Guitián, P Guitián, L Navarro	American Journal of Botany	83 (6), 744-748	35	1996	hqOjcs7Dif8C	Javier Guitian	"TJtCQoYAAAAJ"
reflection nearultraviolet radiation flowers australian native plants	81	AG Dyer	Australian Journal of Botany	44 (4), 473-488	49	1996	Mojj43d5GZwC	Adrian Dyer	"-XQ4dRsAAAAJ"
sistemas de reproduccion en especies del bosque valdiviano latitud sur chile	83	M Riveros, AM Huma a, MK Arroyo	PHYTON-VINCENTE LOPEZ-	58, 167-176	37	1996	nrtMV_XWKgEC	Mary T. K. Arroyo	"tFVzdokAAAAJ"
optical chemical stimuli control pollen feeding hoverfly eristalis tenax	83	S Wacht, K Lunau, K Hansen	Proceedings of the	9th International Symposium on Insect-Plant Relationships …	41	1996	5nxA0vEk-isC	Klaus Lunau	"HuHgwLQAAAAJ"
effects pollen selection progeny vigor cucurbita pepo x c texana hybrid	83	M Quesada, JA Winsor, AG Stephenson	TAG Theoretical and Applied Genetics	92 (7), 885-890	50	1996	hMod-77fHWUC	Mauricio Quesada	"-OsTXSoAAAAJ"
aportes al conocimiento de la biologia de euglossa nigropilosa euglossinae apidae	84	JT Otero	Tesis de Grado. Facultad de Ciências, Universidad Del Valle, Cali, Colômbia		2	1996	r56sNq9gaawC	Joel Tupac Otero	"1rfwt4sAAAAJ"
plantarthropod interactions early terrestrial ecosystems two devonian examples	85	CL Hotton, FM Hueber, CC Labandeira	The Paleontological Society Special Publications	8, 181-181	19	1996	FPJr55Dyh1AC	Conrad Labandeira	"T_W1E9IAAAAJ"
deceit pollination monoecious neotropical herb begonia oaxacana begoniaceae	85	DW Schemske, J Ågren, JL Corff	Floral biology	292-318	48	1996	QIV2ME_5wuYC	Jon Ågren	"yxf8wX8AAAAJ"
population genetics diploid males limits social evolution euglossine bees	85	DW Roubik, LA Weight, MA Bonilla	Evolution	931-935	59	1996	PR6Y55bgFSsC	David Roubik	"Kr5N890AAAAJ"
calcium oxalate package socalled resorption tissue angiosperm anthers	85	WG D’arcy, RC Keating, SL Buchmann	The anther: form, function and phylogeny. Cambridge University Press …		64	1996	Wp0gIr-vW9MC	Stephen Buchmann	"tqms8REAAAAJ"
carboniferous insect gall insight early ecologic history holometabola	85	CC Labandeira, TL Phillips	Proceedings of the National Academy of Sciences	93 (16), 8470-8474	128	1996	LkGwnXOMwfcC	Conrad Labandeira	"T_W1E9IAAAAJ"
plastid differentiation cucurbita pepo cucurbitaceae pollen grain development	86	M Nepi, F Ciampolini, E Pacini	Sexual Plant Reproduction	9, 17-24	8	1996	qxL8FJ1GzNcC	Massimo Nepi	"laRtIhIAAAAJ"
habitat requirements green golden bell frog litoria aurea anura hylidae	86	G Pyke, A White	Australian Zoologist	30 (2), 224-232	93	1996	qxL8FJ1GzNcC	Pyke, Graham H.	"RDpVYUMAAAAJ"
comparisons pollen removal deposition honey bees bumblebees visiting apple	88	K Goodell, JD Thomson	VII International Symposium on Pollination	437, 103-108	49	1996	zYLM7Y9cAGgC	Karen Goodell	"Aclf5yMAAAAJ"
activity asynchronous flight muscle two bee families sonication buzzing	88	MJ King, SL Buchmann, H Spangler	Journal of Experimental Biology	199 (10), 2317-2321	69	1996	TQgYirikUcIC	Stephen Buchmann	"tqms8REAAAAJ"
territoriality honeyeaters reviewing concept evaluating available information	89	GH Pyke, M Christy, RE Major	Australian Journal of Zoology	44 (3), 297-317	18	1996	RHpTSmoSYBkC	Pyke, Graham H.	"RDpVYUMAAAAJ"
influence resistant honey bee hosts life history parasite acarapis woodi	89	RG Danka, JD Villa	Experimental & applied acarology	20, 313-322	24	1996	Se3iqnhoufwC	Robert Danka	"LMaZC00AAAAJ"
harmonic radar new technique investigating bumblebee honey bee foraging flight	89	JL Osborne, IH Williams, NL Carreck, GM Poppy, JR Riley, AD Smith, ...	VII International Symposium on Pollination	437, 159-164	38	1996	LkGwnXOMwfcC	Norman Carreck	"1-D-8oAAAAAJ"
color discrimination conditioning wasp polybia occidentalis hymenoptera vespidae	89	S Shafir	Biotropica	243-251	45	1996	_FxGoFyzp5QC	Sharoni Shafir	"Wyr_jtwAAAAJ"
spatiotemporal variation interactions cornus sanguinea pollinators	90	J Guitián, P Guitian, L Navarro	Acta Oecologica	17 (4), 285-295	19	1996	_kc_bZDykSQC	Javier Guitian	"TJtCQoYAAAAJ"
exaptation adaptation homoplasy evolution ecological traits dalechampia vines	90	WS ARMBRUSTER	Homoplasy	227-243	29	1996	pqnbT2bcN3wC	W Scott Armbruster	"SjIc1aYAAAAJ"
speciesspecificity plantant symbiosis macaranga spp crematogaster spp	91	T Itino	Bornean Rainforest: international field biology course (IFBC)		1	1996	l7t_Zn2s7bgC	Takao Itino	"1RUMEKYAAAAJ"
pollinator foraging strategies mixed floral arrays density effects floral constancy	91	W Kunin, Y Iwasa	Theoretical Population Biology	49 (2), 232-263	134	1996	M3ejUd6NZC8C	William E. Kunin	"VTcJiD0AAAAJ"
concentration semen fructose zinc plasma reproductive hormones subfertile men	92	M Aslam	PJMR-Pakistan Journal of Medical Research	35 (4), 157-160	2	1996	4fGpz3EwCPoC	Shafqat saeed	"c9IZPOUAAAAJ"
reproduction pollination central european populations silene saponaria species	92	A Jürgens, T Witt, G Gottsberger	Botanica Acta	109 (4), 316-324	119	1996	HoB7MX3m0LUC	Andreas Jürgens	"mXZQj-IAAAAJ"
wild food plants south korea market presence new crops exports united states	93	RW Pemberton, NS Lee	Economic Botany	50, 57-70	82	1996	3fE2CSJIrl8C	robert pemberton	"EJcxNNcAAAAJ"
competition relatedness queens facultatively polygynous antmyrmica tahoensis	95	JAYD EVANS	Animal behaviour	51 (4), 831-840	21	1996	w5CyTnyFq80C	Jay D. Evans	"iCJoV-EAAAAJ"
thermal biology nestsite selection bee halictus rubicundus hymenoptera halictidae	96	SG Potts	PQDT-Global		6	1996	geHnlv5EZngC	Simon Potts	"q_vbRxIAAAAJ"
indirect seed dispersal feral cats felis catus l island ecosystems canary islands	97	M Nogales, FM Medina, A Valido	Ecography	19 (1), 3-6	40	1996	LpHykl0McycC	Alfredo Valido	"vMemrEEAAAAJ"
spatial relationships iberian lynx carnivores area southwestern spain	97	F Palomares, P Ferreras, JM Fedriani, M Delibes	Journal of Applied Ecology	13-May	256	1996	YvgfBAebZEkC	Jose M. Fedriani	"55_l9y8AAAAJ"
detection coloured stimuli honeybees minimum visual angles receptor specific contrasts	97	M Giurfa, M Vorobyev, P Kevan, R Menzel	Journal of Comparative Physiology A	178, 699-709	436	1996	RHpTSmoSYBkC	Peter Kevan	"mbOeZkcAAAAJ"
potential biological control suppression invasive weeds southern environments	98	RW Pemberton	Castanea	313-319	35	1996	ULOm3_A8WrAC	robert pemberton	"EJcxNNcAAAAJ"
new plantanimal mutualism involving plant sticky leaves resident hemipteran insect	98	AG Ellis, JJ Midgley	Oecologia	106, 478-481	97	1996	u-x6o8ySG0sC	Allan G. Ellis	"gxJPM4kAAAAJ"
green algae oedogonium sp lemna sp new alternate hosts spodoptera litura fabricius	99	D Sharma, VP Gargav	Current science	70 (5), 348-349	1	1996	lmc2jWPfTJgC	DR DEVINDER SHARMA	"_0rxcOwAAAAJ"
electrical transients cellvolume response cyclic amp tsetse fly malpighian tubule	99	L Isaacson, S Nicolson	The Journal of experimental biology	199 (7), 1597-1604	6	1996	1sJd4Hv_s6UC	Susan W. Nicolson	"YK3ya9oAAAAJ"
pollination ecology platonia insignis martclusiaceae fruit tree eastern amazon region	99	MM Maués, GC Venturieri	VII International Symposium on Pollination	437, 255-260	8	1996	WF5omc3nYNoC	Marcia Maues	"uwehGJ4AAAAJ"
population size pollinator visitation fruit production deceptive orchid calypso bulbosa	99	R Alexandersson, J Ågren	Oecologia	107 (4), 533-540	117	1996	8k81kl-MbHgC	Jon Ågren	"yxf8wX8AAAAJ"
development ultrastructure cucurbita pepo nectaries male flowers	100	M Nepi, F Ciampolini, E Pacini	Annals of Botany	78 (1), 95-104	157	1996	9yKSN-GCB0IC	Massimo Nepi	"laRtIhIAAAAJ"
comparative susceptibility africanized honey bees south texas infestation acarapis woodi	102	RG Danka, JD Villa	Southwestern Entomologist	21, 451-456	6	1996	4JMBOYKVnBMC	Robert Danka	"LMaZC00AAAAJ"
fatty food brood anthophora bees make provision cells hymenoptera apoidea	102	SWT Batra, BB Norden			13	1996	maZDTaKrznsC	Suzanne WT Batra	"Enyt8nAAAAAJ"
reproductive tradeoffs genetically distinct clones ofvaccinium macrocarpon american cranberry	102	E Elle	Oecologia	107, 61-70	26	1996	UebtZRa9Y70C	Elizabeth Elle	"rBecKDMAAAAJ"
sizedependent resource allocation costs reproduction pinguicula vulgaris lentibulariaceae	102	AC Worley, LD Harder	Journal of Ecology	195-206	138	1996	Se3iqnhoufwC	Lawrence D. Harder	"8PWpj6cAAAAJ"
cladistic analysis revision dalechampia sections rhopalostylis brevicolumnae euphorbiaceae	103	WS Armbruster	Systematic Botany	209-235	20	1996	UeHWp8X0CEIC	W Scott Armbruster	"SjIc1aYAAAAJ"
allocation reproductive resources within inflorescences petrocoptis grandiflora caryophyllaceae	103	J Guitián, L Navarro	Canadian Journal of Botany	74 (9), 1482-1486	71	1996	IjCSPb-OGe4C	Javier Guitian	"TJtCQoYAAAAJ"
distribution conservation status green golden bell frog litoria aurea new south wales	103	A White, G Pyke	Australian Zoologist	30 (2), 177-189	118	1996	MXK_kJrjxJIC	Pyke, Graham H.	"RDpVYUMAAAAJ"
sampling aerobiology differences traverses along length slide hirst sporetraps	104	RT Molina, AM Rodríguez, IS Palacios	Aerobiologia	12, 161-166	50	1996	d1gkVwhDpl0C	Rafael Tormo Molina	"hcpepjUAAAAJ"
competition honey bees native bees sonoran desert global bee conservation issues	104	SL Buchmann			68	1996	ULOm3_A8WrAC	Stephen Buchmann	"tqms8REAAAAJ"
evolutionary demographic analysis life history variation campanula americana campanulaceae	105	GM Wardle			7	1996	_FxGoFyzp5QC	Glenda Wardle	"qUjf6-gAAAAJ"
development new alloplasmic cms brassica napus cytoplasmic background diplotaxis siifolia	105	GU Rao, KR Shivanna			20	1996	ZHo1McVdvXMC	Shivanna K R	"rdN6MzEAAAAJ"
estimating timing maximum pollen release jack pine pinus banksiana lamb northern ontario	106	F Di-Giovanni, PG Kevan, GÉ Caron	The Forestry Chronicle	72 (2), 166-169	9	1996	VLnqNzywnoUC	Peter Kevan	"mbOeZkcAAAAJ"
pollen harvest sonoran desert honey bees conservation implications native bees flowering plants	107	SL Buchmann, CW Shipman	University of Arizona (Tucson, AZ)		2	1996	VLnqNzywnoUC	Stephen Buchmann	"tqms8REAAAAJ"
threshold size vernalization senecio jacobaea genetic variation response artificial selection	108	RA Wesselingh, PGL Klinkhamer	Functional Ecology	281-288	47	1996	Y0pCki6q_DkC	Renate A. Wesselingh	"MUC_BLoAAAAJ"
sugar preferences nectarivorus passerine bird lesser doublecollared sunbird nectarinia chalybea	108	CN Lotz, SW Nicolson	Functional Ecology	360-365	83	1996	ufrVoPGSRksC	Susan W. Nicolson	"YK3ya9oAAAAJ"
honey beenative bee competition focal point environmental change apicultural response australia	108	EA Sugden, RW Thorp, SL Buchmann	Bee world	77 (1), 26-44	113	1996	KUbvn5osdkgC	Stephen Buchmann	"tqms8REAAAAJ"
pollination two dioecious plants mercurialis annua leuphorbiaceae bryonia dioica lcucurbitaceae	109	M Nepi, M Lisci	Plant Biosystem	130 (1), 90-94	3	1996	hFOr9nPyWt4C	Massimo Nepi	"laRtIhIAAAAJ"
vegetation recovery anthropogenically disturbed sites greenland emphasis means revegetation	109	B Strandberg	Beate Strandberg		3	1996	ufrVoPGSRksC	Beate Strandberg	"HayUP6sAAAAJ"
reconciling ecological processes phylogenetic patterns apparent paradox plantpollinator systems	110	J Ollerton	Journal of Ecology	84 (5), 767-769	331	1996	hC7cP41nSMkC	Jeff Ollerton	"pGS18ZgAAAAJ"
mechanism enhanced secretion warmed malpighian tubule tsetse fly glossina morsitans morsitans	111	SW Nicolson, LC Isaacson	Journal of insect physiology	42 (11-12), 1027-1033	6	1996	KxtntwgDAa4C	Susan W. Nicolson	"YK3ya9oAAAAJ"
fluorescent dye particles good pollen analogs hummingbirdpollinated silene virginica caryophyllaceae	111	CB Fenster, MR Dudash, CL Hassler	Canadian Journal of Botany	74 (2), 189-193	34	1996	70eg2SAEIzsC	Charles B. Fenster	"Mp2aG9wAAAAJ"
comparison flowering herbs respect nectar accessibility parasitoid pimpla turionellae	113	FL Wäckers, A Björnsen, S Dorn			70	1996	u-coK7KVo8oC	Felix Wackers	"3pVhk_wAAAAJ"
mycorrhizas kakadu region tropical australia ii propagules mycorrhizal fungi disturbed habitats	113	MC Brundrett, N Ashwath, DA Jasper	Plant and Soil	184 (1), 173-184	110	1996	0EnyYjriUFMC	Mark C. Brundrett	"F5_dBsgAAAAJ"
types carbohydrate reserves pollen localization systematic distribution ecophysiological significance	113	GG Franchi, L Bellani, M Nepi, E Pacini	Flora	191 (2), 143-159	148	1996	d1gkVwhDpl0C	Massimo Nepi	"laRtIhIAAAAJ"
austrocedrus chilensis d don picser et bizzcupressaceae chile argentina monoecious dioecious	115	C Castor, JG Cuevas, MTK Arroyo, Z Rafii, R Dodd, A Peñaloza	Revista Chilena de Historia Natural	69, 89-95	13	1996	yB1At4FlUx8C	Mary T. K. Arroyo	"tFVzdokAAAAJ"
pollination genetics hybridization sympatric populations asclepias exaltata syriaca asclepiadaceae	116	SB Broyles, C Vail, SL Sherman‐Broyles	American Journal of Botany	83 (12), 1580-1584	20	1996	3fE2CSJIrl8C	Steven Broyles	"NO9-eu8AAAAJ"
biological control programme saltcedar tamarix spp united states america progress problems	116	CJ DeLoach, D Gerling, L Fornasari, R Sobhian, S Myartseva, ID Mityaev, ...	Proceedings of the IX International Symposium on the Biological Control of …		64	1996	_FxGoFyzp5QC	robert pemberton	"EJcxNNcAAAAJ"
schaftosides rice phloem feeding inhibitors resistance factors brown planthoppers nilaparvata lugens	116	PC Stevenson, FM Kimmins, RJ Grayer, S Raveendranath	Proceedings of the	9th International Symposium on Insect-Plant Relationships …	77	1996	Tyk-4Ss8FVUC	Philip C Stevenson	"LFTAL14AAAAJ"
east african bush shrikeslaniarius funebris recognize male female tutors gender dialect development	118	W Wickler, K Lunau	Naturwissenschaften	83 (12), 579-580	5	1996	L8Ckcad2t8MC	Klaus Lunau	"HuHgwLQAAAAJ"
comparison ultrasonic interferometer manometer static expansion system using capacitance diaphragm gauge	118	P Mohan, DR Sharma, AC Gupta	Metrologia	33 (2), 165	10	1996	WJVC3Jt7v1AC	DR DEVINDER SHARMA	"_0rxcOwAAAAJ"
queen longevity queen adoption posthumous indirect fitness facultatively polygynous ant myrmica tahoensis	118	JD Evans	Behavioral Ecology and Sociobiology	39, 275-284	65	1996	gnsKu8c89wgC	Jay D. Evans	"iCJoV-EAAAAJ"
lower planetary boundary layer profiles atmospheric conifer pollen seed orchard northern ontario canada	118	F Di-Giovanni, PG Kevan, J Arnold	Forest Ecology and Management	83 (1-2), 87-97	66	1996	9c2xU6iGI7YC	Peter Kevan	"mbOeZkcAAAAJ"
measurement reflected nearultraviolet visible radiations recorded twodimensional radiation sensitive surface	122	AG Dyer	Journal of Biomedical Imaging	2 (1), 6-10	4	1996	XiVPGOgt02cC	Adrian Dyer	"-XQ4dRsAAAAJ"
avermectin b isazofos fenamiphos control hoplolaimus galeatus tylenchorhynchus dubius infesting poa annua	123	K Blackburn, SR Alm, TS Yeh	Journal of Nematology	28 (4S), 687	29	1996	eQOLeE2rZwMC	Steven Alm	"gDZHSl8AAAAJ"
development aquatic insect eggs relation temperature strategies dealing different thermal environments	124	G Pritchard, LD Harder, RA Mutch	Biological Journal of the Linnean Society	58 (2), 221-244	120	1996	9ZlFYXVOiuMC	Lawrence D. Harder	"8PWpj6cAAAAJ"
development mite bioassay evaluate plant resistance use determining regeneration spider mite resistance	125	J Harman, P Paul, R Craig, D Cox‐Foster, J Medford, RO Mumma	Entomologia experimentalis et applicata	81 (3), 301-305	12	1996	_kc_bZDykSQC	Diana L. Cox-Foster	"p3nOyO8AAAAJ"
temporal spatial variation reproduction facultatively polygynous antmyrmica tahoensis hymenoptera formicidae	125	JD Evans	Insectes sociaux	43, 309-317	12	1996	9o6PfxSMcEIC	Jay D. Evans	"iCJoV-EAAAAJ"
lifetime monetary value individual pollinators bee habropoda laboriosa rabbiteye blueberry vaccinium ashei reade	125	JH Cane	VI International Symposium on Vaccinium Culture	446, 67-70	50	1996	4fKUyHm3Qg0C	Jim Cane	"5WagfLMAAAAJ"
floral resource utilization solitary bees hymenoptera apoidea exploitation stored foods natural enemies	125	WT Wcislo, JH Cane	Annual review of entomology	41 (1), 257-286	438	1996	u-x6o8ySG0sC	Jim Cane	"5WagfLMAAAAJ"
nesting resins obtained larrea pollen host oligolectic bee trachusa larreae cockerellhymenoptera megachilidae	126	JH Cane	Journal of the Kansas Entomological Society	99-102	18	1996	738O_yMBCRsC	Jim Cane	"5WagfLMAAAAJ"
faunal list oribatid mites acari oribatida th deciduous th coniferous compartment kwangreung korea	127	HH Park, CE Jung, JH Lee, SS Choi, BY Lee	The Korean Journal of Soil Zoology	1 (2), 95-101	2	1996	n8FNryW2AHIC	Chuleui Jung	"BtnbXbcAAAAJ"
effects pollen competition reproductive performance cucurbit hybrids cucurbitaceae f backcross generations	127	M Quesada, AG Stephenson, JA Winsor	Canadian Journal of Botany	74 (7), 1113-1118	35	1996	UebtZRa9Y70C	Mauricio Quesada	"-OsTXSoAAAAJ"
life tables hypoaspis miles preying mushroom sciarid larvae lycoriella solani mould mites tyrophagus putrescentiae	128	A Enkegaard, MA Sardar, HF Brødsgaard			4	1996	M3ejUd6NZC8C	Henrik F. Brodsgaard	"MHJvdGsAAAAJ"
biologia de euglossa nigropilosa moure apidae euglossinae caracteristicas de nidificacion en la reserva natural la planada	129	J Tupac Otero	Boletín del Museo de Entomología de la Universidad del Valle	4 (1), 1-19	16	1996	4DMP91E08xMC	Joel Tupac Otero	"1rfwt4sAAAAJ"
interactions gall midges diptera cecidomyiidae inflorescences piper novaehollandiae piperaceae australia	129	J Ollerton			22	1996	eQOLeE2rZwMC	Jeff Ollerton	"pGS18ZgAAAAJ"
mycorrhizas kakadu region tropical australia propagules mycorrhizal fungi soil properties natural habitats	130	MC Brundrett, N Ashwath, DA Jasper	Plant and Soil	184 (1), 159-171	101	1996	LkGwnXOMwfcC	Mark C. Brundrett	"F5_dBsgAAAAJ"
host selection juvenile survivorship swallowtail butterfly papilio machaon britannicus seitz lepidoptera papilionidae	131	CN Nicholls, R James	ENTOMOLOGISTS GAZETTE	47, 71-88	3	1996	tKAzc9rXhukC	Rosalind James	"LJ8EHsMAAAAJ"
prey preference hypoaspis miles berlese acarina hypoaspididae noninterference beneficials glasshouse crops	131	HF Brødsgaard, MA Sardar, A Enkegaard			29	1996	W7OEmFMy1HYC	Henrik F. Brodsgaard	"MHJvdGsAAAAJ"
potential native prairie plant species enhance effectiveness ostrinia nubilalis parasitoid macrocentrus grandii	132	DB Orr, JM Pleasants	Journal of the Kansas Entomological Society	133-143	40	1996	hqOjcs7Dif8C	John Pleasants	"xM7ck9kAAAAJ"
floral symmetry nectar guides ontogenetic constraints floral development colour pattern rules functional significance	132	A Dafni, PG Kevan	Botanical Journal of the Linnean Society	120 (4), 371-377	83	1996	1lhNe0rCu4AC	Peter Kevan	"mbOeZkcAAAAJ"
production hybrids amphiploids backcross progenies coldtolerant wild species erucastrum abyssinicum crop brassicas	138	GU Rao, M Lakshmikumaran, KR Shivanna	Theoretical and Applied Genetics	92, 786-790	27	1996	isC4tDSrTZIC	Shivanna K R	"rdN6MzEAAAAJ"
evaluation trapped beetle repellency trap height string pheromone dispensers japanese beetle captures coleoptera scarabaeidae	140	SR Alm, T Yeh, CG Dawson, MG Klein	Environmental entomology	25 (6), 1274-1278	20	1996	aqlVkmm33-oC	Steven Alm	"gDZHSl8AAAAJ"
biology apis laboriosa smith pollinator apples high altitude great himalaya range garhwal indiahymenoptera apidae	140	SWT Batra	Journal of the Kansas Entomological Society	177-181	35	1996	pyW8ca7W8N0C	Suzanne WT Batra	"Enyt8nAAAAAJ"
evolution floral morphology function integrative approach adaptation constraint compromise dalechampia euphorbiaceae	141	WS Armbruster	Floral biology: studies on floral evolution in animal-pollinated plants	241-272	112	1996	nb7KW1ujOQ8C	W Scott Armbruster	"SjIc1aYAAAAJ"
effects straw mulch spent mushroom compost fumigation density colorado potato beetles coleoptera chrysomelidae potatoes	144	KA Stoner, FJ Ferrandino, MPN Gent, WH Elmer, JA Lamondia	Journal of economic entomology	89 (5), 1267-1280	48	1996	dhFuZR0502QC	Kimberly Stoner	"qtz3QXcAAAAJ"
changes apical morphology floral initiation reproductive development quinoa chenopodium quinoa willd	146	D Bertero, D Medan, AJ Hall	Annals of Botany	78 (3), 317-324	39	1996	_B80troHkn4C	Medan Diego	"GfiU00IAAAAJ"
pollination foraging nesting ecology leafcutting bee megachile delomegachile addenda hymenoptera megachilidae cranberry beds	146	JH Cane, D Schiffhauer, LJ Kervin	Annals of the Entomological Society of America	89 (3), 361-367	96	1996	1sJd4Hv_s6UC	Jim Cane	"5WagfLMAAAAJ"
flower heliotropism alpine population ranunculus acris ranunculaceae effects flower temperature insect visitation seed production	150	Ö Totland	American Journal of Botany	83 (4), 452-458	69	1996	k_IJM867U9cC	Ørjan Totland	"ics0ER8AAAAJ"
study presence bacillus larvae spores carried adult honey bees identify colonies clinical symptoms american foulbrood disease	151	RM Goodwin, JH Perry, HM Haine	Journal of Apicultural research	35 (3-4), 118-120	25	1996	RHpTSmoSYBkC	Mark Goodwin	"h5ZW3dkAAAAJ"
overview feral managed honeybees australia distribution abundance extent interactions native biota evidence impacts future research	160	D Paton	Australian Nature Conservation Agency		118	1996	fQNAKQ3IYiAC	David C. Paton	"uIa2XpUAAAAJ"
pesticide disruption interactions rare plants pollinators chemically induced habitat fragmentation united statesmexico borderlands	161	GP Nabhan, SL Buchmann	Comments on Toxicology	5 (4), 475-486	10	1996	fPk4N6BV_jEC	Stephen Buchmann	"tqms8REAAAAJ"
insect fluidfeeding upper pennsylvanian tree ferns palaeodictyoptera marattiales early history piercingandsucking functional feeding group	162	CC Labandeira, TL Phillips	Annals of the Entomological Society of America	89 (2), 157-183	149	1996	_FxGoFyzp5QC	Conrad Labandeira	"T_W1E9IAAAAJ"
breeding system hippeastrum adventum kergwal herbamaryllidaceae endemic bulbous geophyte mediterraneantype climate region central chile	164	F Saavedra	Botanische Jahrbucher Systematik	118, 1-8	6	1996	BrmTIyaxlBUC	Mary T. K. Arroyo	"tFVzdokAAAAJ"
new monolectic coastal bee hesperapis oraria snelling stage hymenoptera melittidae review desert neotropical disjunctives southeastern us	169	JH Cane, RR Snelling, LJ Kervin	Journal of the Kansas Entomological Society	238-247	39	1996	dTyEYWd-f8wC	Jim Cane	"5WagfLMAAAAJ"
seasonal dynamics parasitization colour polymorphism pea aphid acyrthosiphon pisum harrisaphididae homoptera alfalfa south part pannonian area	177	Ž Tomanović, M Brajković, M Krunić, L Stanisavljević	Tiscia	30, 45-48	33	1996	roLk4NBRz8UC	Dr. Ljubiša Stanisavljević, Professor	"9XvqgHsAAAAJ"
concluding comments	19	KJ Gaston, WE Kunin	The Biology of Rarity: Causes and consequences of rare—common differences …		38	1997	TQgYirikUcIC	William E. Kunin	"VTcJiD0AAAAJ"
permian pollen eating	21	CC Labandeira	Science	277 (5331), 1421-1423	10	1997	bEWYMUwI8FkC	Conrad Labandeira	"T_W1E9IAAAAJ"
biology rarity	22	M Williamson, WE Kunin, KJ Gaston	Journal of Ecology	85 (4), 552	1	1997	LhH-TYMQEocC	William E. Kunin	"VTcJiD0AAAAJ"
signalfunktion von pollen	25	K Lunau, S Wacht	Biologie in unserer Zeit	27 (3), 169-181	7	1997	hC7cP41nSMkC	Klaus Lunau	"HuHgwLQAAAAJ"
farbige augen bei insekten	26	H Knüttel, K Lunau	Mitteilungen der Deutschen Gesellschaft für allgemeine und angewandte …		10	1997	QIV2ME_5wuYC	Klaus Lunau	"HuHgwLQAAAAJ"
[truncated: 12,622 more rows]
