# Supplementary material for: Trends in Pollination Scientists' Research: A Comprehensive Analysis in Citations and Research Topics
Source: Ecol Evol. 2025 May 7;15(5):e71215. doi: 10.1002/ece3.71215 (PMC12058208; doi:10.1002/ece3.71215)
Supplement: Supplementary file 1 — Data S1 [file ECE3-15-e71215-s001.zip › Trend-in-pollination-ecology-main/most_cited_papers.csv]

title	Authors	author_id	Number_of_Authors	journal	number	cites	year	pubid	name	Scholar_ID	category	outcome	open.access
Optimal foraging theory: a critical review	Graham H Pyke	49	1	Annual review of ecology and systematics	15, 523-575	2802	1984	"u-x6o8ySG0sC"	Pyke, Graham H.	"RDpVYUMAAAAJ"	Pollinator behavior	Acritical review on optimal foraging theory	yes
Threats to an ecosystem service: pressures on pollinators	Adam J Vanbergen	31	1	Frontiers in Ecology and the Environment	11 (5), 251-259	1594	2013	"5Ul4iDaHHb8C"	Philip C Stevenson	"LFTAL14AAAAJ"	Pollinator declines	Mathematical modeling and simulations reveal that increased mortality and reduced carrying capacity of pollinators	yes
Buzz pollination in angiosperms.	Stephen Buchmann	30	1	CABI publishing	_	1054	1983	"u-x6o8ySG0sC"	Stephen Buchmann	"tqms8REAAAAJ"	Pollinator behavior	A Quick guide Buzz pollination	no
Ecology and natural history of tropical bees	David W Roubik	42	2	Cambridge University Press	_	2640	1992	"Ug5p-4gJ2f0C"	David Roubik	"Kr5N890AAAAJ"	Pollinator ecology	Ecology and Natural History of Tropical Bees�	no
The forgotten pollinators	Stephen Buchmann, Gary Paul Nabhan	30 _ 46	2	Island Press	_	1577	2012	"u5HHmVD_uO8C"	Stephen Buchmann	"tqms8REAAAAJ"	Importance of pollinators	the vital role of pollination, emphasizing its contribution to one-third of the world's food supply	no
Crop pollination by bees	Keith S Delaplane, Daniel F Mayer	156 _ 103	2	CABI publishing	_	1451	2000	"u5HHmVD_uO8C"	Keith S. Delaplane	"GiHbaU4AAAAJ"	Importance of pollinators	addressing the biology of pollination, culturing and managing bees for optimum crop pollination	no
The global stock of domesticated honey bees is growing slower than agricultural demand for pollination	Marcelo A Aizen, Lawrence D Harder	11 _ 60	2	Current biology	19 (11), 915-918	1446	2009	"ufrVoPGSRksC"	Lawrence D. Harder	"8PWpj6cAAAAJ"	Importance of pollinators	Managed honeybee presence reduces pollination limitation in crops that can self-pollinate, but not in those requiring cross-pollination.	yes
Foraging ranges of solitary bees	Achim Gathmann, Teja Tscharntke	69 _ 6	2	Journal of animal ecology	71 (5), 757-764	1304	2002	"Y0pCki6q_DkC"	Teja Tscharntke	"X36HAGcAAAAJ"	Pollinator behavior	Solitary bees have maximum foraging distances of 150�600 m	yes
Insects as flower visitors and pollinators	PG Kevan, HG Baker	199 _ 129	2	Annual review of entomology	28 (1), 407-453	1254	1983	"VOx2b1Wkg3QC"	Peter Kevan	"mbOeZkcAAAAJ"	Pollination networks	describing Insects as flower visitors and pollinators	yes
Optimal foraging: a selective review of theory and tests	Graham H Pyke, H Ronald Pulliam, Eric L Charnov	49 _ 126 _ 117	3	The quarterly review of biology	52 (2), 137-154	4287	1977	"u5HHmVD_uO8C"	Pyke, Graham H.	"RDpVYUMAAAAJ"	Pollinator behavior	Optimal foraging theory is supported by data but needs refinement to address complex situations and currencies beyond energy.	no
How many flowering plants are pollinated by animals?	Jeff Ollerton, Rachael Winfree, Sam Tarrant	56 _ 4 _ 213	3	Oikos	120 (3), 321-326	4147	2011	"k_IJM867U9cC"	Jeff Ollerton	"pGS18ZgAAAAJ"	Importance of pollinators	About 88% of flowering plants are pollinated by animals	yes
Plant-pollinator interactions over 120 years: loss of species, co-occurrence, and function	Laura A Burkle, John C Marlin, Tiffany M Knight	158 _ 148 _ 234	3	Science	339 (6127), 1611-1615	1252	2013	"LkGwnXOMwfcC"	Tiffany Knight	"QMqWqrkAAAAJ"	Pollination networks	The decline in the structure and function of interaction networks and the local extinction of half of bee species.	no
Fruit set of highland coffee increases with the diversity of pollinating bees	Alexandra M Klein, Ingolf Steffan-Dewenter, Teja Tscharntke	1 _ 2 _ 6	3	Proceedings of the royal society B: biological sciences		1040	2003	"zYLM7Y9cAGgC"	Teja Tscharntke	"X36HAGcAAAAJ"	Importance of pollinators	The fruit yield of coffee was correlated with the diversity of bee species visiting flowers, ranging from approximately 60% (with three species) to 90% (with 20 species).	yes
Habitat modification alters the structure of tropical host–parasitoid food webs	Jason M Tylianakis, Teja Tscharntke, Owen T Lewis	139 _ 6 _ 191	3	Nature	445 (7124), 202-205	1017	2007	"d1gkVwhDpl0C"	Jason M Tylianakis	"mHxNHaAAAAAJ"	Pollinator declines	habitat modification significantly alters the structure of food webs for cavity-nesting bees, wasps, and parasitoids in tropical regions	yes
Bee declines driven by combined stress from parasites, pesticides, and lack of flowers	Dave Goulson, Elizabeth Nicholls, Cristina Botías, Ellen L Rotheray	41 _ 113 _ 39 _ 114	4	Science	347 (6229), 1255957	3897	2015	"ULOm3_A8WrAC"	Cristina Botías	"8s9DF5wAAAAJ"	Pollinator declines	species richness of wild bees and other pollinators has declined significantly over the past 50 years	no
Bee foraging ranges and their relationship to body size	Sarah Greenleaf, Neal Williams, Rachael Winfree, Claire Kremen	7 _ 13 _ 4 _ 3	4	Oecologia	153, 589-596	1906	2007	"XiVPGOgt02cC"	Rachael Winfree	"GFuYdgQAAAAJ"	Pollinator behavior	Body size and sociality distinctly influence both the potential and actual foraging movements of bees.	yes
Neonicotinoid pesticide reduces bumble bee colony growth and queen production	Penelope R Whitehorn, Stephanie O’connor, Felix L Wackers, Dave Goulson	194 _ 220 _ 122 _ 41	4	Science	336 (6079), 351-352	1630	2012	"kzcrU_BdoSEC"	Felix Wackers	"3pVhk_wAAAAJ"	Pollinator declines	Neonicotinoid pesticide decreases bumble bee colony growth and the production of queens.	no
Landscape perspectives on agricultural intensification and biodiversity–ecosystem service management	Teja Tscharntke, Alexandra M Klein, Andreas Kruess, Ingolf Steffan-Dewenter, Carsten Thies	6 _ 1 _ 77 _ 2 _ 35	5	Ecology letters	8 (8), 857-874	5270	2005	"u5HHmVD_uO8C"	Teja Tscharntke	"X36HAGcAAAAJ"	Landscape modification	Agricultural land use needs a landscape perspective to effectively conserve biodiversity and ecosystem services	no
Pollination syndromes and floral specialization	Charles B Fenster, W Scott Armbruster, Paul Wilson, Michele R Dudash, James D Thomson	96 _ 246 _ 193 _ 179 _ 134	5	Annual review of ecology and systematics	35 (1), 375-403	2522	2004	"NaGl4SEjCO4C"	Charles B. Fenster	"Mp2aG9wAAAAJ"	Pollination networks	pollination syndromes are valuable for understanding floral diversification mechanisms by organizing pollinators into functional groups,	yes
Generalization in pollination systems, and why it matters	Nikolas M Waser, Lars Chittka, Mary V Price, Neal Williams, Jeff Ollerton	185 _ 157 _ 172 _ 13 _ 56	5	Ecology	77 (4), 1043-1060	2285	1996	"aqlVkmm33-oC"	Jeff Ollerton	"pGS18ZgAAAAJ"	Pollination networks	pollination systems often exhibit more generalization and dynamics than traditional views of specialization suggest	no
Scale‐dependent effects of landscape context on three pollinator guilds	Ingolf Steffan-Dewenter, Ute Münzenberg, Christof Bürger, Carsten Thies, Teja Tscharntke	2 _ 237 _ 98 _ 35 _ 6	5	Ecology	83 (5), 1421-1432	1546	2002	"9yKSN-GCB0IC"	Teja Tscharntke	"X36HAGcAAAAJ"	Landscape modification	the abundance and diversity of solitary wild bees correlated positively with seminatural habitats at small scales up to 750 m	no
How does climate warming affect plant‐pollinator interactions?	Stein Joar Hegland, Anders Nielsen, Amparo Lázaro, Anne‐Line Bjerknes, Ørjan Totland	219 _ 76 _ 75 _ 80 _ 67	5	Ecology letters	12 (2), 184-195	1418	2009	"HoB7MX3m0LUC"	Ørjan Totland	"ics0ER8AAAAJ"	Pollination networks	climate warming impacts the phenology and distribution of plants and pollinators	yes
A meta‐analysis of bees' responses to anthropogenic disturbance	Rachael Winfree, Ramiro Aguilar, Diego P Vázquez, Gretchen LeBuhn, Marcelo A Aizen	4 _ 205 _ 45 _ 50 _ 11	5	Ecology	90 (8), 2068-2076	1265	2009	"XD-gHx7UXLsC"	Rachael Winfree	"GFuYdgQAAAAJ"	Pollinator declines	bee abundance and species richness are significantly, negatively affected by disturbance	yes
Global pollinator declines: trends, impacts and drivers	Simon G Potts, Jacobus C Biesmeijer, Claire Kremen, Peter Neumann, Oliver Schweiger, William E Kunin	5 _ 25 _ 3 _ 198 _ 188 _ 249	6	Trends in ecology & evolution	25 (6), 345-353	7087	2010	"u-x6o8ySG0sC"	Simon Potts	"q_vbRxIAAAAJ"	Pollinator declines	Global review the potential drivers of pollinator loss	yes
Importance of pollinators in changing landscapes for world crops	Alexandra M Klein, Bernard E Vaissière, James H Cane, Ingolf Steffan-Dewenter, Saul A Cunningham, Claire Kremen, Teja Tscharntke	1 _ 87 _ 135 _ 2 _ 8 _ 3 _ 6	7	Proceedings of the royal society B: biological sciences	274 (1608), 303-313	8329	2007	"EkHepimYqZsC"	Jim Cane	"5WagfLMAAAAJ"	Importance of pollinators	87 of the leading global food crops is dependent upon animal pollination	yes
Patterns of widespread decline in North American bumble bees	Sydney A Cameron, Jeffrey D Lozier, James P Strange, Jonathan B Koch, Nils Cordes, Leellen F Solter, Terry L Griswold	225 _ 142 _ 136 _ 149 _ 186 _ 162 _ 228	7	Proceedings of the National Academy of Sciences	108 (2), 662-667	1963	2011	"u5HHmVD_uO8C"	James P. Strange	"4J50xaYAAAAJ"	Pollinator declines	declines in North American bumble bee populations, linked to higher Nosema bombi infection rates and reduced genetic diversity	yes
A common pesticide decreases foraging success and survival in honey bees	Mickaël Henry, Maxime Beguin, Fabrice Requier, Orianne Rollin, Jean-François Odoux, Pierrick Aupinel, Jean Aptel, Sylvie Tchamitchian, Axel Decourtye	180 _ 174 _ 119 _ 189 _ 141 _ 202 _ 140 _ 226 _ 84	9	Science	336 (6079), 348-350	1850	2012	"W7OEmFMy1HYC"	Fabrice Requier	"TR_iRzwAAAAJ"	Pollinator declines	Nonlethal thiamethoxam exposure disrupts honey bee homing, jeopardizing colony survival and highlighting global pesticide risks.	no
Safeguarding pollinators and their values to human well-being	Simon G Potts, Vera Imperatriz-Fonseca, Hien T Ngo, Marcelo A Aizen, Jacobus C Biesmeijer, Thomas D Breeze, Lynn V Dicks, Lucas A Garibaldi, Rosemary Hill, Josef Settele, Adam J Vanbergen	5 _ 238 _ 130 _ 11 _ 25 _ 232 _ 166 _ 10 _ 212 _ 58 _ 31	11	Nature	540 (7632), 220-229	1791	2016	"Dip1O2bNi0gC"	Simon Potts	"q_vbRxIAAAAJ"	Importance of pollinators	Pollinators provide vital benefits to society but face multiple threats	no
Seed coating with a neonicotinoid insecticide negatively affects wild bees	Maj Rundlöf, Georg KS Andersson, Riccardo Bommarco, Ingemar Fries, Veronica Hederström, Lina Herbertsson, Ove Jonsson, Björn K Klatt, Thorsten R Pedersen, Johanna Yourstone, Henrik G Smith	17 _ 47 _ 14 _ 131 _ 239 _ 61 _ 190 _ 88 _ 233 _ 147 _ 51	11	Nature	521 (7550), 77-80	1193	2015	"Tyk-4Ss8FVUC"	Lina Herbertsson	"JDvOtRYAAAAJ"	Pollinator declines	Neonicotinoid seed coatings reduce wild bee density, solitary bee nesting, and bumblebee colony growth and reproduction, with no apparent effect on honeybees.	no
How natural infection by Nosema ceranae causes honeybee colony collapse	Mariano Higes, Raquel Martín‐Hernández, Cristina Botías, Encarna Garrido Bailón, Amelia V González‐Porto, Laura Barrios, M Jesus Del Nozal, José L Bernal, Juan J Jiménez, Pilar García Palencia, Aránzazu Meana	170 _ 206 _ 39 _ 115 _ 74 _ 159 _ 167 _ 150 _ 151 _ 203 _ 83	11	Environmental microbiology	10 (10), 2659-2669	1003	2008	"u5HHmVD_uO8C"	Cristina Botías	"8s9DF5wAAAAJ"	Pollinator declines	Nosema ceranae causes honeybee colony collapse	yes
Parallel declines in pollinators and insect-pollinated plants in Britain and the Netherlands	Jacobus C Biesmeijer, Stuart PM Roberts, Menno Reemer, R Ohlemuller, Mike Edwards, Tom Peeters, AP Schaffers, Simon G Potts, RJMC Kleukers, CD Thomas, Josef Settele, WE Kunin	25 _ 223 _ 63 _ 204 _ 181 _ 236 _ 82 _ 5 _ 207 _ 95 _ 58 _ 248	12	Science	313 (5785), 351-354	3988	2006	"u5HHmVD_uO8C"	Simon Potts	"q_vbRxIAAAAJ"	Pollinator declines	Pollinator declines were most common among habitat and flower specialists, univoltine species, and nonmigrants.	no
Colony collapse disorder: a descriptive study	Dennis VanEngelsdorp, Jay D Evans, Claude Saegerman, Chris Mullin, Eric Haubruge, Bach Kim Nguyen, Maryann Frazier, Jim Frazier, Diana Cox-Foster, Yanping Chen, Robyn Underwood, David R Tarpy, Jeffery S Pettis	43 _ 55 _ 99 _ 97 _ 116 _ 85 _ 173 _ 146 _ 44 _ 250 _ 209 _ 109 _ 57	13	PloS one	4 (8), e6481	1698	2009	"9yKSN-GCB0IC"	Diana L. Cox-Foster	"p3nOyO8AAAAJ"	Pollinator declines	A descriptive study of colony collapse disorder	yes
Landscape effects on crop pollination services: are there general patterns?	Taylor H Ricketts, James Regetz, Ingolf Steffan-Dewenter, Saul A Cunningham, Claire Kremen, Anne Bogdanski, Barbara Gemmill-Herren, Sarah Greenleaf, Alexandra M Klein, Margaret M Mayfield, Lora Morandin, Alfred Ochieng’, Blande F Viana	15 _ 54 _ 2 _ 8 _ 3 _ 79 _ 21 _ 7 _ 1 _ 12 _ 28 _ 73 _ 9	13	Ecology letters	11 (5), 499-515	1608	2008	"u-x6o8ySG0sC"	Margaret M Mayfield	"CdQQDgQAAAAJ"	Landscape modification	exponential declines in pollinator richness and native visitation rate with proximity to natural habitats	yes
Pollination and other ecosystem services produced by mobile organisms: a conceptual framework for the effects of land‐use change	Claire Kremen, Neal Williams, Marcelo A Aizen, Barbara Gemmill-Herren, Gretchen LeBuhn, Robert Minckley, Laurence Packer, Simon G Potts, T'ai Roulston, Ingolf Steffan-Dewenter, Diego P Vázquez, Rachael Winfree, Laurie Adams, Elizabeth E Crone, Sarah Greenleaf, Timothy H Keitt, Alexandra M Klein, James Regetz, Taylor H Ricketts	3 _ 13 _ 11 _ 21 _ 50 _ 208 _ 160 _ 5 _ 227 _ 2 _ 45 _ 4 _ 161 _ 111 _ 7 _ 235 _ 1 _ 54 _ 15	19	Ecology letters	10 (4), 299-314	1865	2007	"_Re3VWB3Y0AC"	Rachael Winfree	"GFuYdgQAAAAJ"	Landscape modification	managing ecosystem services provided by mobile organisms, such as pollination, requires understanding their foraging range	yes
A metagenomic survey of microbes in honey bee colony collapse disorder	Diana Cox-Foster, Sean Conlan, Edward C Holmes, Gustavo Palacios, Jay D Evans, Nancy A Moran, Phenix-Lan Quan, Thomas Briese, Mady Hornig, David M Geiser, Vince Martinson, Dennis VanEngelsdorp, Abby L Kalkstein, Andrew Drysdale, Jeffrey Hui, Junhui Zhai, Liwang Cui, Stephen K Hutchison, Jan Fredrik Simons, Michael Egholm, Jeffery S Pettis, W Ian Lipkin	44 _ 215 _ 110 _ 125 _ 55 _ 183 _ 200 _ 230 _ 168 _ 108 _ 241 _ 43 _ 68 _ 78 _ 143 _ 154 _ 164 _ 221 _ 137 _ 176 _ 57 _ 245	22	Science	318 (5848), 283-287	2404	2007	"u5HHmVD_uO8C"	Diana L. Cox-Foster	"p3nOyO8AAAAJ"	Pollinator declines	One organism, Israeli acute paralysis virus of bees, was strongly correlated with colony collapse disorder	no
The potential consequences of pollinator declines on the conservation of biodiversity and stability of food crop yields	Gordon Allen-Wardell, Peter Bernhardt, Ron Bitner, Alberto Burquez, Stephen Buchmann, James Cane, Paul Allen Cox, Virginia Dalton, Peter Feinsinger, Mrill Ingram, David Inouye, C Eugene Jones, Kathryn Kennedy, Peter Kevan, Harold Koopowitz, Rodrigo Medellin, Sergio Medellin-Morales, Gary Paul Nabhan, Bruce Pavlik, Vincent Tepedino, Phillip Torchio, Steve Walker	124 _ 195 _ 211 _ 72 _ 30 _ 133 _ 192 _ 243 _ 196 _ 182 _ 106 _ 92 _ 155 _ 197 _ 128 _ 210 _ 217 _ 46 _ 90 _ 242 _ 201 _ 222	22	Conservation biology	17-Aug	1343	1998	"kRWSkSYxWN8C"	Jim Cane	"5WagfLMAAAAJ"	Pollinator declines	the potential consequences of pollinator declines on biodiversity conservation and food crop yield stability	yes
Stability of pollination services decreases with isolation from natural areas despite honey bee visits	Lucas A Garibaldi, Ingolf Steffan-Dewenter, Claire Kremen, Juan M Morales, Riccardo Bommarco, Saul A Cunningham, Luísa G Carvalheiro, Natacha P Chacoff, Jan H Dudenhöffer, Sarah Greenleaf, Andrea Holzschuh, Rufus Isaacs, Kristin Krewenka, Yael Mandelik, Margaret M Mayfield, Lora Morandin, Simon G Potts, Taylor H Ricketts, Hajnalka Szentgyörgyi, Blande F Viana, Catrin Westphal, Rachael Winfree, Al…	10 _ 2 _ 3 _ 152 _ 14 _ 8 _ 16 _ 18 _ 26 _ 7 _ 20 _ 29 _ 27 _ 19 _ 12 _ 28 _ 5 _ 15 _ 23 _ 9 _ 22 _ 4 _ 1	23	Ecology letters	14 (10), 1062-1072	1121	2011	"u5HHmVD_uO8C"	Dr. Kristin Marie Krewenka	"UYmqXMMAAAAJ"	Landscape modification	At 1 km from adjacent natural areas, spatial stability of pollination services decreased by 25, 16 and 9% for richness, visitation and fruit set.	yes
A global quantitative synthesis of local and landscape effects on wild bee pollinators in agroecosystems	Christina M Kennedy, Eric Lonsdorf, Maile C Neel, Neal Williams, Taylor H Ricketts, Rachael Winfree, Riccardo Bommarco, Claire Brittain, Alana L Burley, Daniel Cariveau, Luísa G Carvalheiro, Natacha P Chacoff, Saul A Cunningham, Bryan N Danforth, Jan H Dudenhöffer, Elizabeth Elle, Hannah R Gaines, Lucas A Garibaldi, Claudio Gratton, Andrea Holzschuh, Rufus Isaacs, Steven K Javorek, Shalene Jha, A…	36 _ 118 _ 169 _ 13 _ 15 _ 4 _ 14 _ 38 _ 71 _ 40 _ 16 _ 18 _ 8 _ 91 _ 26 _ 112 _ 127 _ 10 _ 100 _ 20 _ 29 _ 66 _ 218 _ 1 _ 27 _ 19 _ 12 _ 28 _ 163 _ 62 _ 175 _ 5 _ 17 _ 70 _ 2 _ 24 _ 9 _ 22 _ 153 _ 7 _ 3	41	Ecology letters	16 (5), 584-599	1349	2013	"2osOgNQ5qMEC"	Dr. Kristin Marie Krewenka	"UYmqXMMAAAAJ"	Landscape modification	wild bee abundance and richness are positively influenced by diversified and organic farm management practices	yes
Wild pollinators enhance fruit set of crops regardless of honey bee abundance	Lucas A Garibaldi, Ingolf Steffan-Dewenter, Rachael Winfree, Marcelo A Aizen, Riccardo Bommarco, Saul A Cunningham, Claire Kremen, Luísa G Carvalheiro, Lawrence D Harder, Ohad Afik, Ignasi Bartomeus, Faye Benjamin, Virginie Boreux, Daniel Cariveau, Natacha P Chacoff, Jan H Dudenhöffer, Breno M Freitas, Jaboury Ghazoul, Sarah Greenleaf, Juliana Hipólito, Andrea Holzschuh, Brad Howlett, Rufus Isaac…	10 _ 2 _ 4 _ 11 _ 14 _ 8 _ 3 _ 16 _ 60 _ 187 _ 52 _ 120 _ 244 _ 40 _ 18 _ 26 _ 33 _ 53 _ 7 _ 59 _ 20 _ 32 _ 29 _ 66 _ 36 _ 27 _ 65 _ 19 _ 12 _ 132 _ 229 _ 89 _ 62 _ 145 _ 48 _ 5 _ 64 _ 15 _ 17 _ 101 _ 37 _ 23 _ 24 _ 6 _ 34 _ 9 _ 231 _ 22 _ 13 _ 1	50	science	339 (6127), 1608-1611	2872	2013	"u-x6o8ySG0sC"	Brad Howlett	"DYhlzEoAAAAJ"	Importance of pollinators	Wild pollinators enhance crop fruit set regardless of the number of honey bees present.	no
Non-bee insects are important contributors to global crop pollination	Romina Rader, Ignasi Bartomeus, Lucas A Garibaldi, Michael PD Garratt, Brad Howlett, Rachael Winfree, Saul A Cunningham, Margaret M Mayfield, Anthony D Arthur, Georg KS Andersson, Riccardo Bommarco, Claire Brittain, Luísa G Carvalheiro, Natacha P Chacoff, Martin H Entling, Benjamin Foully, Breno M Freitas, Barbara Gemmill-Herren, Jaboury Ghazoul, Sean R Griffin, Caroline L Gross, Lina Herbertsson…	64 _ 52 _ 10 _ 177 _ 32 _ 4 _ 8 _ 12 _ 81 _ 47 _ 14 _ 38 _ 16 _ 18 _ 171 _ 86 _ 33 _ 21 _ 53 _ 216 _ 94 _ 61 _ 121 _ 59 _ 224 _ 123 _ 1 _ 107 _ 65 _ 93 _ 214 _ 19 _ 240 _ 247 _ 165 _ 105 _ 184 _ 48 _ 5 _ 63 _ 17 _ 102 _ 144 _ 37 _ 51 _ 104 _ 138 _ 23 _ 24 _ 34 _ 9 _ 178	52	Proceedings of the National Academy of Sciences	113 (1), 146-151	1025	2016	"-f6ydRqryjwC"	Brad Howlett	"DYhlzEoAAAAJ"	Importance of pollinators	Non-bees performed 25�50% of the total number of flower visits	yes
