# Supplementary material for: Trends in Pollination Scientists' Research: A Comprehensive Analysis in Citations and Research Topics
Source: Ecol Evol. 2025 May 7;15(5):e71215. doi: 10.1002/ece3.71215 (PMC12058208; doi:10.1002/ece3.71215)
Supplement: Supplementary file 1 — Data S1 [file ECE3-15-e71215-s001.zip › Trend-in-pollination-ecology-main/scholar_profiles.csv]

URL	Scholar_ID	name	affiliation	total_cites	Total_Citations_first_author	num_unblong_citations	proportion_unblong	h_index	i10_index	fields
https://scholar.google.com/citations?hl=en&user=_0rxcOwAAAAJ	"_0rxcOwAAAAJ"	DR DEVINDER SHARMA	Associate Professor	2092.00	549.00	1543.00	73.76	21.00	56.00	apiculture, beekeeping, pollination
https://scholar.google.com/citations?hl=en&user=_H3_qKwAAAAJ	"_H3_qKwAAAAJ"	David Lowenstein	Consumer Horticulture Extension Educator	1756.00	699.00	1057.00	60.19	16.00	18.00	Community Ecology, Pollinators, Agriculture, Urban systems
https://scholar.google.com/citations?hl=en&user=_h3O20UAAAAJ	"_h3O20UAAAAJ"	Mani Shrestha, PhD	University of Bayreuth	1494.00	581.00	913.00	61.11	23.00	35.00	Plant Ecology, Policy, Community Ecology, Pollination, Ecosystem functioning
https://scholar.google.com/citations?hl=en&user=-_q0e3QAAAAJ	"-_q0e3QAAAAJ"	Magdalena Lenda	Institute of Nature Conservation, Polish Academy of Sciences	2070.00	525.00	1545.00	74.64	24.00	41.00	ecology, invasive species, ornithology, metapopulation, pollinators
https://scholar.google.com/citations?hl=en&user=_ZlLqNwAAAAJ	"_ZlLqNwAAAAJ"	Sjirk Geerts	Cape Peninsula University of Technology	1565.00	595.00	970.00	61.98	24.00	35.00	Invasive plant species, Restoration Ecology, Pollination, Conservation, Fynbos
https://scholar.google.com/citations?hl=en&user=04hFd4oAAAAJ	"04hFd4oAAAAJ"	H. Michael G. Lattorff	University of KwaZulu Natal	5458.00	343.00	5115.00	93.72	28.00	45.00	evolution, social insects, host-parasite interactions, pollination, honeybee
https://scholar.google.com/citations?hl=en&user=04UrqXYAAAAJ	"04UrqXYAAAAJ"	Kate Ostevik	Assistant Professor, UC Riverside	1917.00	215.00	1702.00	88.78	15.00	16.00	Speciation, Adaptation, Hybridization, Genome Evolution, Pollination
https://scholar.google.com/citations?hl=en&user=0u2uLlsAAAAJ	"0u2uLlsAAAAJ"	Giovanni Tamburini	University of Bari	3602.00	1296.00	2306.00	64.02	18.00	27.00	Ecosystem services, pollination, biological control, sustainable crop production, service interactions.
https://scholar.google.com/citations?hl=en&user=0UDnavUAAAAJ	"0UDnavUAAAAJ"	Robert Tropek	Faculty of Science, Charles University, Prague, & Institute of Entomology, Czech Academy of Sciences	3193.00	1478.00	1715.00	53.71	27.00	61.00	Community Ecology, Pollination, Butterflies, Moths, Restoration Ecology
https://scholar.google.com/citations?hl=en&user=0vBTIB4AAAAJ	"0vBTIB4AAAAJ"	Joseph E. Armstrong	Professor of Botany, Illinois State University	1647.00	962.00	685.00	41.59	24.00	31.00	botany, floral biology, pollination, floral anatomy, hemiparasites
https://scholar.google.com/citations?hl=en&user=1-D-8oAAAAAJ	"1-D-8oAAAAAJ"	Norman Carreck	Researcher, University of Sussex.	6378.00	1717.00	4661.00	73.08	34.00	52.00	bees, pollination, pathology, behaviour, pesticides
https://scholar.google.com/citations?hl=en&user=1JRZ0d0AAAAJ	"1JRZ0d0AAAAJ"	David Baracchi	Dipartimento di Biologia, Università degli Studi di Firenze, Italy	1513.00	1100.00	413.00	27.30	23.00	36.00	Behavioural Ecology, Cognition, Neuroethology, Pollinators, Social insects
https://scholar.google.com/citations?hl=en&user=1kAABEYAAAAJ	"1kAABEYAAAAJ"	Mia Park	Postdoctoral Research Fellow, North Dakota State University	4501.00	581.00	3920.00	87.09	17.00	19.00	community ecology, landscape ecology, pollinators, conservation, bees
https://scholar.google.com/citations?hl=en&user=1rfwt4sAAAAJ	"1rfwt4sAAAAJ"	Joel Tupac Otero	Profesor Titular. Universidad Nacional de Colombia, Sede Palmira. Departamento de ciencias Básicas.	2526.00	1314.00	1212.00	47.98	23.00	45.00	Orchidaceae, Mycorrhiza, pollination, Vanilla, Territory
https://scholar.google.com/citations?hl=en&user=1RUMEKYAAAAJ	"1RUMEKYAAAAJ"	Takao Itino	Professor of Biology, Shinshu University	2364.00	437.00	1927.00	81.51	25.00	50.00	Species interactions, Evolution, Ecology, Pollination, Entomology
https://scholar.google.com/citations?hl=en&user=2gmD55UAAAAJ	"2gmD55UAAAAJ"	Mark van Kleunen	University of Konstanz	30308.00	8024.00	22284.00	73.53	79.00	230.00	invasion ecology, global change ecology, life-history evolution, pollination, phenotypic plasticity
https://scholar.google.com/citations?hl=en&user=2W658PkAAAAJ	"2W658PkAAAAJ"	Patrícia Nunes-Silva	UNISINOS	1443.00	523.00	920.00	63.76	21.00	32.00	Bee biology, pollination
https://scholar.google.com/citations?hl=en&user=31ulXX0AAAAJ	"31ulXX0AAAAJ"	Joanne M. Bennett	Australian National University, Fenner School of Environment and Society	2172.00	620.00	1552.00	71.45	22.00	28.00	Global change Biology, Plant-Animal Interactions, Pollination, Climate change adaptation, Ecology
https://scholar.google.com/citations?hl=en&user=3ApTksoAAAAJ	"3ApTksoAAAAJ"	Okuyama Yudai	Curator of National Museum of Nature and Science	1848.00	839.00	1009.00	54.60	16.00	26.00	Evolutionary Biology, Botany, Pollination, Speciation
https://scholar.google.com/citations?hl=en&user=-3hYSFcAAAAJ	"-3hYSFcAAAAJ"	Gidi Ne'eman	Prof of plant ecology, University of Haifa-Oranim, Israel	7618.00	2267.00	5351.00	70.24	46.00	86.00	Plant ecology, fire, pollination
https://scholar.google.com/citations?hl=en&user=3pVhk_wAAAAJ	"3pVhk_wAAAAJ"	Felix Wackers	Director R&D Biobest, Professor Plant-Insect Interactions Lancaster University	21282.00	4676.00	16606.00	78.03	79.00	216.00	Biological Control, Pollination, Nutritional Physiology, Plant-Insect Interactions, Induced Resistance
https://scholar.google.com/citations?hl=en&user=3RKX5FMAAAAJ	"3RKX5FMAAAAJ"	Fabio Sgolastra	Alma Mater Studiorum-Università di Bologna	3149.00	1084.00	2065.00	65.58	28.00	37.00	Apidology, Bees, Ecotoxicology, Pollination, Environmental Risk Assessment
https://scholar.google.com/citations?hl=en&user=3vFKj0UAAAAJ	"3vFKj0UAAAAJ"	Sabrina Gaba	INRAE, Centre d'Etudes Biologiques de Chizé	5211.00	1674.00	3537.00	67.88	36.00	67.00	Agroecology, Ecology, Pollination, Resilience, Socio-ecosystem
https://scholar.google.com/citations?hl=en&user=4d6O668AAAAJ	"4d6O668AAAAJ"	Gennaro Di Prisco	Institute for Sustainable Plant Protection The Italian National Research Council (IPSP-CNR)	2896.00	1599.00	1297.00	44.79	19.00	23.00	Entomology, Apidology, Pollinators, Nutrition, Ecosystem Services
https://scholar.google.com/citations?hl=en&user=4J50xaYAAAAJ	"4J50xaYAAAAJ"	James P. Strange	The Ohio State University	4805.00	529.00	4276.00	88.99	32.00	59.00	pollination, population genetics, conservation biology, insect pathology
https://scholar.google.com/citations?hl=en&user=4jf0_KsAAAAJ	"4jf0_KsAAAAJ"	Katrine Eldegard	Professor of Applied Ecology and Conservation Biology, Norwegian University of Life Sciences	1004.00	445.00	559.00	55.68	22.00	27.00	Applied Ecology, Conservation Biology, Birds, Mammals, Pollinators
https://scholar.google.com/citations?hl=en&user=55_l9y8AAAAJ	"55_l9y8AAAAJ"	Jose M. Fedriani	Centro de Investigaciones sobre Desertificación (CIDE-CSIC)	5184.00	2473.00	2711.00	52.30	37.00	78.00	Frugivory, Global Change, Plant-Animal Interactions, Pollination, Seed dispersal
https://scholar.google.com/citations?hl=en&user=5gnzZZMAAAAJ	"5gnzZZMAAAAJ"	Isabela Galarda Varassin	Professor of Ecology, Universidade Federal do Paraná	2160.00	481.00	1679.00	77.73	29.00	48.00	Conservation Biology, Frugivory, Hummingbirds, Interactions, Pollination
https://scholar.google.com/citations?hl=en&user=5J81ZjcAAAAJ	"5J81ZjcAAAAJ"	Ana M. Martín González	Pacific Ecoinformatics and Computational Ecology Lab	2796.00	780.00	2016.00	72.10	25.00	29.00	Ecological networks, Biotic interactions, Pollination, Community ecology, Network Science
https://scholar.google.com/citations?hl=en&user=5jPITlMAAAAJ	"5jPITlMAAAAJ"	Jordi Bosch	CREAF	11129.00	3503.00	7626.00	68.52	59.00	126.00	Bees, pollination, ecological interactions
https://scholar.google.com/citations?hl=en&user=5SWs9jQAAAAJ	"5SWs9jQAAAAJ"	Jason Gibbs	University of Manitoba	7433.00	1574.00	5859.00	78.82	39.00	77.00	biodiversity, bees, phylogenetics, taxonomy, pollinators
https://scholar.google.com/citations?hl=en&user=5WagfLMAAAAJ	"5WagfLMAAAAJ"	Jim Cane	emeritus USDA PIRU, Logan Utah --> now WildBeecology, jim.cane2@gmail.com	21615.00	6751.00	14864.00	68.77	50.00	128.00	pollination, bees, physiological ecology, behavior
https://scholar.google.com/citations?hl=en&user=7tB6PFIAAAAJ	"7tB6PFIAAAAJ"	Anahí Espíndola	Assistant Professor at the University of Maryland	1981.00	333.00	1648.00	83.19	20.00	38.00	Coevolution, interactions, phylogeography, phylogeny, pollination
https://scholar.google.com/citations?hl=en&user=7UnaB8sAAAAJ	"7UnaB8sAAAAJ"	Tom Breeze	University of Reading	7242.00	1342.00	5900.00	81.47	33.00	61.00	Pollination, Ecosystem Services, Ecological economics, biodiversity monitoring, Sociology
https://scholar.google.com/citations?hl=en&user=8bwmdY4AAAAJ	"8bwmdY4AAAAJ"	Felix Bianchi	Associate Professor, Wageningen University	9362.00	3938.00	5424.00	57.94	46.00	84.00	spatial ecology, biological control, pollination, agroecology
https://scholar.google.com/citations?hl=en&user=8PWpj6cAAAAJ	"8PWpj6cAAAAJ"	Lawrence D. Harder	Faculty & Emeritus Professor of Biological Sciences, University of Calgary	19157.00	7165.00	11992.00	62.60	70.00	124.00	Evolutionary ecology, plant reproduction, pollination, pollinator behavior, mating
https://scholar.google.com/citations?hl=en&user=8Qb6gMkAAAAJ	"8Qb6gMkAAAAJ"	Verne Grant	Unknown affiliation	15191.00	14441.00	750.00	4.94	47.00	110.00	Pollination, flowers, bees, evolution
https://scholar.google.com/citations?hl=en&user=8s9DF5wAAAAJ	"8s9DF5wAAAAJ"	Cristina Botías	Research Fellow, Universidad de Alcalá	9914.00	1642.00	8272.00	83.44	36.00	47.00	Conservation Biology, Pollination, Ecology, Invertebrate pathology, Bees
https://scholar.google.com/citations?hl=en&user=9FWclNQAAAAJ	"9FWclNQAAAAJ"	Helena Castro	Researcher	2476.00	317.00	2159.00	87.20	19.00	23.00	Pollination, Plant-pollinator interactions, Vegetation, Climate change
https://scholar.google.com/citations?hl=en&user=9Nn2atgAAAAJ	"9Nn2atgAAAAJ"	Pietro Kiyoshi Maruyama Mendonça	Departamento de Genética, Ecologia e Evolução, ICB, UFMG	3029.00	813.00	2216.00	73.16	30.00	63.00	Pollination, Ecology, Interactions, Hummingbirds, Tropical Biodiversity
https://scholar.google.com/citations?hl=en&user=9skHVVIAAAAJ	"9skHVVIAAAAJ"	Shigehiro NAMIKI	University of Tokyo, Research Center for Advanced Science and Technology	2245.00	957.00	1288.00	57.37	28.00	40.00	Animal Behavior, Neuroscience, Pollination
https://scholar.google.com/citations?hl=en&user=9uE0IWMAAAAJ	"9uE0IWMAAAAJ"	Atushi Ushimaru	Kobe University	2538.00	637.00	1901.00	74.90	29.00	54.00	Plant-pollinator interaction, pollination, Biodiversity, Floral evolution
https://scholar.google.com/citations?hl=en&user=9uVS_6UAAAAJ	"9uVS_6UAAAAJ"	Olivia Messinger Carril	Unknown affiliation	1141.00	101.00	1040.00	91.15	12.00	13.00	Bees, Pollination, Chemical Ecology, Biogeography, Insect Conservation
https://scholar.google.com/citations?hl=en&user=9XvqgHsAAAAJ	"9XvqgHsAAAAJ"	Dr. Ljubiša Stanisavljević, Professor	University of Belgrade - Faculty of Biology	1524.00	45.00	1479.00	97.05	24.00	42.00	Pollination, Osmia bees, Honey bee, Solitary bees, Parasitic wasps
https://scholar.google.com/citations?hl=en&user=a9FtlQ4AAAAJ	"a9FtlQ4AAAAJ"	María Alejandra Maglianesi	Universidad Estatal a Distancia, San José, Costa Rica	1241.00	493.00	748.00	60.27	15.00	19.00	Plant-animal interactions, pollination, functional ecology, climate change
https://scholar.google.com/citations?hl=en&user=Aclf5yMAAAAJ	"Aclf5yMAAAAJ"	Karen Goodell	The Ohio State University	5097.00	458.00	4639.00	91.01	21.00	29.00	pollination, invasions, restoration
https://scholar.google.com/citations?hl=en&user=aIIt4dcAAAAJ	"aIIt4dcAAAAJ"	Andrew C. McCall	Associate Professor, Denison University	2905.00	1075.00	1830.00	62.99	18.00	24.00	Herbivory, florivory, floral herbivory, pollination
https://scholar.google.com/citations?hl=en&user=aM754xMAAAAJ	"aM754xMAAAAJ"	Ramesh Sagili	Oregon State University	2271.00	415.00	1856.00	81.73	24.00	34.00	Honey bee health, honey bee nutrition, pollination, brood pheromone, honey bee foraging
https://scholar.google.com/citations?hl=en&user=AP5-B1QAAAAJ	"AP5-B1QAAAAJ"	Risa D Sargent	Faculty of Land and Food Systems, University of British Columbia	3437.00	1321.00	2116.00	61.57	23.00	31.00	pollination, invasive species, evolutionary ecology
https://scholar.google.com/citations?hl=en&user=aTLhiCMAAAAJ	"aTLhiCMAAAAJ"	Milan Plećaš	Faculty of Biology, University of Belgrade, Serbia	1788.00	138.00	1650.00	92.28	11.00	13.00	Ecology, entomology, ecosystem services, biological control, pollinators
https://scholar.google.com/citations?hl=en&user=BtnbXbcAAAAJ	"BtnbXbcAAAAJ"	Chuleui Jung	Andong National University, Korea	4470.00	498.00	3972.00	88.86	32.00	102.00	acarology, honeybee, pollination, biodiversity, modeling
https://scholar.google.com/citations?hl=en&user=bZJyQY4AAAAJ	"bZJyQY4AAAAJ"	Elinor Lichtenberg	University of North Texas	1562.00	655.00	907.00	58.07	14.00	18.00	Behavioral Ecology, Foraging, Community Ecology, Pollination, Biodiversity
https://scholar.google.com/citations?hl=en&user=C_4jIVkAAAAJ	"C_4jIVkAAAAJ"	Olivier Catrice	French National Institute for Agriculture, Food and Environment	4563.00	3.00	4560.00	99.93	23.00	25.00	Sunflower, Abiotic Stress, Pollinators
https://scholar.google.com/citations?hl=en&user=c9IZPOUAAAAJ	"c9IZPOUAAAAJ"	Shafqat saeed	Muhammad Nawaz Shareef University of Agriculture, Multan	5092.00	718.00	4374.00	85.90	37.00	102.00	Entomology, pollination, pollinators, food production
https://scholar.google.com/citations?hl=en&user=CCnUeN8AAAAJ	"CCnUeN8AAAAJ"	Taylor Ricketts	Professor and Director, Gund Institute, University of Vermont	62922.00	8783.00	54139.00	86.04	80.00	130.00	Landscape Ecology, Ecosystem Services, Ecological Economics, Pollination, Environmental Health
https://scholar.google.com/citations?hl=en&user=CdQQDgQAAAAJ	"CdQQDgQAAAAJ"	Margaret M Mayfield	The University of Melbourne	20528.00	3339.00	17189.00	83.73	43.00	77.00	community ecology, pollination, coexistence theory, functional ecology, restoration ecology
https://scholar.google.com/citations?hl=en&user=CE8lFmoAAAAJ	"CE8lFmoAAAAJ"	Juan P. González-Varo	Ramón y Cajal Fellow, Universidad de Cádiz	3648.00	1700.00	1948.00	53.40	30.00	41.00	Landscape Ecology, Habitat Fragmentation, Pollination, Frugivory, Seed Dispersal
https://scholar.google.com/citations?hl=en&user=-cfDumgAAAAJ	"-cfDumgAAAAJ"	Dr. Eliud Muli	Senior Lecturer in Entomology, South Eastern Kenya University	1287.00	481.00	806.00	62.63	19.00	27.00	Honeybee Pests and Diseases, Pollination, Biodiversity Conservation
https://scholar.google.com/citations?hl=en&user=cW3AwRAAAAAJ	"cW3AwRAAAAAJ"	Marcela Moré	Instituto Multidisciplinario de Biología Vegetal (Universidad Nacional de Córdoba - CONICET)	1003.00	372.00	631.00	62.91	16.00	23.00	Pollination, Evolutionary Ecology
https://scholar.google.com/citations?hl=en&user=d4b7yiAAAAAJ	"d4b7yiAAAAAJ"	Romina Rader	Professor, University of New England, Australia	10938.00	2591.00	8347.00	76.31	37.00	66.00	Pollination, Agroecology, Sustainability, Ecosystem Services
https://scholar.google.com/citations?hl=en&user=DA60h24AAAAJ	"DA60h24AAAAJ"	David J. Biddinger	Research Associate Professor Entomology, Penn State University	4421.00	1204.00	3217.00	72.77	36.00	69.00	entomology, IPM, biological control, pollinators, biodiversity
https://scholar.google.com/citations?hl=en&user=dj81xawAAAAJ	"dj81xawAAAAJ"	Adam Hadley	Faculty Research Associate, Oregon State University	3537.00	741.00	2796.00	79.05	25.00	31.00	Landscape Ecology, Forest Biodiversity Conservation, Animal Movement, Pollination, Behavioral Ecology
https://scholar.google.com/citations?hl=en&user=DPI_6bYAAAAJ	"DPI_6bYAAAAJ"	Connal Eardley	Retired	4511.00	1139.00	3372.00	74.75	30.00	63.00	Bees, taxonomy, Africa, Afrotropical, pollination
https://scholar.google.com/citations?hl=en&user=DTzjQtIAAAAJ	"DTzjQtIAAAAJ"	Jesús Aguirre Gutiérrez	University of Oxford	2687.00	1334.00	1353.00	50.35	27.00	37.00	Ecology, Forests, Remote Sensing, Pollinators
https://scholar.google.com/citations?hl=en&user=DYhlzEoAAAAJ	"DYhlzEoAAAAJ"	Brad Howlett	Pollination Scientist, Plant & Food Research, Christchurch, New Zealand	8313.00	761.00	7552.00	90.85	32.00	58.00	pollination, crop pollination, pollinator diversity, landscape ecology
https://scholar.google.com/citations?hl=en&user=E9RHuP8AAAAJ	"E9RHuP8AAAAJ"	Cory S. Sheffield	Royal Saskatchewan Museum	4436.00	1450.00	2986.00	67.31	30.00	56.00	bees, pollination, conservation, taxonomy, ecological services
https://scholar.google.com/citations?hl=en&user=EEpWThIAAAAJ	"EEpWThIAAAAJ"	Anne Elizabeth Fetscher ("Betty")	retired	1110.00	478.00	632.00	56.94	15.00	19.00	stream ecology, algae, cyanobacteria, nutrients, pollination
https://scholar.google.com/citations?hl=en&user=EJcxNNcAAAAJ	"EJcxNNcAAAAJ"	robert pemberton	Unknown affiliation USDA-Agricultural Research Service (retired)	7079.00	3369.00	3710.00	52.41	38.00	116.00	First interest, Second interest, ...Invasive species, pollination, biological control
https://scholar.google.com/citations?hl=en&user=Enyt8nAAAAAJ	"Enyt8nAAAAAJ"	Suzanne WT Batra	Entomologist (retired), Agricultural Research Service, United States Department of Agriculture ars	4434.00	3181.00	1253.00	28.26	35.00	85.00	Solitary bees, Pollination, Behaviour, Pheromones, Floral biology
https://scholar.google.com/citations?hl=en&user=EXdyoWAAAAAJ	"EXdyoWAAAAAJ"	Ignasi Bartomeus	Researcher at EBD-CSIC	17228.00	3502.00	13726.00	79.67	51.00	96.00	Ecology, Biodiversity, Pollination, Global change, Biological invasions
https://scholar.google.com/citations?hl=en&user=Ey0GG4sAAAAJ	"Ey0GG4sAAAAJ"	Kazuharu Ohashi	University of Tsukuba, Japan	1638.00	1184.00	454.00	27.72	19.00	23.00	Foraging behavior, Pollinators, Pollination, Plant-animal interactions, Floral evolution
https://scholar.google.com/citations?hl=en&user=EzwwLy4AAAAJ	"EzwwLy4AAAAJ"	Valérie Fournier	Full professor, Université Laval	2872.00	826.00	2046.00	71.24	22.00	39.00	Entomology, Pollination, Biological control, Biodiversity
https://scholar.google.com/citations?hl=en&user=F5_dBsgAAAAJ	"F5_dBsgAAAAJ"	Mark C. Brundrett	University of Western Australia (Adjunct)	19736.00	16054.00	3682.00	18.66	53.00	78.00	Orchid Conservation, Mycorrhizas, Pollination, Restoration Ecology, Biogeography
https://scholar.google.com/citations?hl=en&user=fDRu2hQAAAAJ	"fDRu2hQAAAAJ"	Mónica Medrano	Estacion Biologica de Doñana, CSIC	2820.00	652.00	2168.00	76.88	30.00	43.00	Plant-Animal Interactions, Evolutionary Ecology, Plant Reproductive Ecology, Pollination
https://scholar.google.com/citations?hl=en&user=FIsUMCkAAAAJ	"FIsUMCkAAAAJ"	Jeffrey D Lozier	University of Alabama	4509.00	1194.00	3315.00	73.52	26.00	36.00	population genetics, molecular ecology, pollinators, mussels, invasive species
https://scholar.google.com/citations?hl=en&user=FkXb8ncAAAAJ	"FkXb8ncAAAAJ"	Maj Rundlöf	Department of Biology, Lund university	18968.00	2714.00	16254.00	85.69	55.00	95.00	ecology, biodiversity, conservation, landscape ecology, pollination
https://scholar.google.com/citations?hl=en&user=gao2q3QAAAAJ	"gao2q3QAAAAJ"	Catalina Gutierrez-Chacón	WCS	1389.00	186.00	1203.00	86.61	11.00	11.00	Conservation Biology, Ecology, Pollination, Ecosystem services
https://scholar.google.com/citations?hl=en&user=gDZHSl8AAAAJ	"gDZHSl8AAAAJ"	Steven Alm	Professor of Entomology	1377.00	381.00	996.00	72.33	21.00	41.00	bumble and honey bees, pollination, native wild bees, pollinator plantings
https://scholar.google.com/citations?hl=en&user=GfiU00IAAAAJ	"GfiU00IAAAAJ"	Medan Diego	Head, Chair of General Botany, Faculty of Agronomy, University of Buenos Aires	3194.00	1192.00	2002.00	62.68	28.00	58.00	pollination, history of science
https://scholar.google.com/citations?hl=en&user=GFuYdgQAAAAJ	"GFuYdgQAAAAJ"	Rachael Winfree	Professor of Ecology, Evolution, and Natural Resources, Rutgers University	29271.00	6410.00	22861.00	78.10	51.00	72.00	ecology, biodiversity, pollination, ecosystem services
https://scholar.google.com/citations?hl=en&user=GiHbaU4AAAAJ	"GiHbaU4AAAAJ"	Keith S. Delaplane	Professor of Entomology, University of Georgia	7870.00	3365.00	4505.00	57.24	41.00	91.00	bees, Apoidea, pollination, Apis mellifera, Varroa destructor
https://scholar.google.com/citations?hl=en&user=gR2FWjgAAAAJ	"gR2FWjgAAAAJ"	Thijs P.M. Fijen	Assistant Professor, Plant Ecology and Nature Conservation, Wageningen University	2061.00	307.00	1754.00	85.10	17.00	20.00	Ecology, Pollination, Crop Pollination, Agro-Ecology, Ornithology
https://scholar.google.com/citations?hl=en&user=gxJPM4kAAAAJ	"gxJPM4kAAAAJ"	Allan G. Ellis	Stellenbosch University	3364.00	772.00	2592.00	77.05	36.00	70.00	Evolutionary ecology, Speciation, Pollination, Herbivory, Rhizobia
https://scholar.google.com/citations?hl=en&user=GxNy-vwAAAAJ	"GxNy-vwAAAAJ"	Benoît Geslin	Associate Professor - Aix Marseille Université - IMBE	2080.00	1032.00	1048.00	50.38	20.00	36.00	Ecology, pollination, landscape, urbanisation, networks
https://scholar.google.com/citations?hl=en&user=h5ZW3dkAAAAJ	"h5ZW3dkAAAAJ"	Mark Goodwin	Plant and Food Research	1392.00	1080.00	312.00	22.41	23.00	35.00	Pollination, Honey Bees
https://scholar.google.com/citations?hl=en&user=HayUP6sAAAAJ	"HayUP6sAAAAJ"	Beate Strandberg	Seniorforsker i økologi, Aarhus Universitet	2142.00	355.00	1787.00	83.43	22.00	34.00	NA, pollination, NA, biodiversitet
https://scholar.google.com/citations?hl=en&user=HaZTJboAAAAJ	"HaZTJboAAAAJ"	Wen-Bin Yu	Xishuangbanna Tropical Botanical Garden, Chinese Academy of Sciences	4479.00	577.00	3902.00	87.12	21.00	32.00	Botany, phylogeny, nomenclature, pollination, population genetics
https://scholar.google.com/citations?hl=en&user=hcpepjUAAAAJ	"hcpepjUAAAAJ"	Rafael Tormo Molina	Universidad de Extremadura (Spain)	3929.00	982.00	2947.00	75.01	36.00	103.00	aerobiology, airborne pollen, fungi spores, phenology, pollination
https://scholar.google.com/citations?hl=en&user=HuHgwLQAAAAJ	"HuHgwLQAAAAJ"	Klaus Lunau	Institute of Sensory Ecology, Heinrich-Heine-University Düsseldorf	6174.00	2779.00	3395.00	54.99	46.00	87.00	Pollination, Colour vision, Floral colour pattern, Mimicry
https://scholar.google.com/citations?hl=en&user=HVvY9XwAAAAJ	"HVvY9XwAAAAJ"	Maria Clara Castellanos	School of Life Sciences, University of Sussex	2588.00	1032.00	1556.00	60.12	23.00	31.00	Plant evolutionary ecology, plant interactions, floral evolution, pollination, plant trait evolvability in natural populations
https://scholar.google.com/citations?hl=en&user=i-7KumsAAAAJ	"i-7KumsAAAAJ"	Amy Plowman	Head of Conservation and Science, Bumblebee Conservation Trust	1137.00	418.00	719.00	63.24	19.00	37.00	Conservation biology, animal nutrition, zoos, pollinators
https://scholar.google.com/citations?hl=en&user=iCJoV-EAAAAJ	"iCJoV-EAAAAJ"	Jay D. Evans	scientist, USDA	34323.00	6246.00	28077.00	81.80	91.00	204.00	honey bees, pollination, genomic, ant, social insect
https://scholar.google.com/citations?hl=en&user=ics0ER8AAAAJ	"ics0ER8AAAAJ"	Ørjan Totland	Professor of ecology, University of Bergen	12929.00	1908.00	11021.00	85.24	52.00	101.00	pollination, ecology, alpine, reproduction, tropical
https://scholar.google.com/citations?hl=en&user=iLjXY6UAAAAJ	"iLjXY6UAAAAJ"	Cláudia Inês da Silva	Universidade Federal de São Carlos	3005.00	605.00	2400.00	79.87	30.00	76.00	Ecology, Conservation, Palinology, Bees, Pollinators
https://scholar.google.com/citations?hl=en&user=IMpUlqYAAAAJ	"IMpUlqYAAAAJ"	Dara A Stanley	University College Dublin	4249.00	1401.00	2848.00	67.03	21.00	29.00	Plant ecology, biodiversity, pollination, pesticides, ecological communities
https://scholar.google.com/citations?hl=en&user=iUgAM2YAAAAJ	"iUgAM2YAAAAJ"	Denis Michez	University of Mons	8823.00	1110.00	7713.00	87.42	50.00	150.00	Systematics, Ecology, Conservation biology, Bees, Pollination
https://scholar.google.com/citations?hl=en&user=J22mbxgAAAAJ	"J22mbxgAAAAJ"	Florian P Schiestl	Professor of Evolutionary Botany, University of Zürich	12123.00	4838.00	7285.00	60.09	64.00	110.00	pollination, evolutionary biology, mimicry, speciation, chemical ecology
https://scholar.google.com/citations?hl=en&user=J7--MhAAAAAJ	"J7--MhAAAAAJ"	Hajnalka Szentgyörgyi	Institute of Botany, Faculty of Biology, Jagiellonian University	8314.00	168.00	8146.00	97.98	21.00	29.00	pollinators, pollination ecology, bees, bee decline, pollution
https://scholar.google.com/citations?hl=en&user=j9crhCAAAAAJ	"j9crhCAAAAAJ"	Rocio Perez-Barrales	Botany Department, University of Granada, Spain	1730.00	564.00	1166.00	67.40	20.00	30.00	plant ecology, floral evolution, pollination, reproductive biology, adaptive evolution
https://scholar.google.com/citations?hl=en&user=JCV10joAAAAJ	"JCV10joAAAAJ"	Anton Pauw	Professor, Stellenbosch University	4499.00	1608.00	2891.00	64.26	34.00	60.00	Pollination, Community Ecology, Evolutionary Ecology, Conservation Biology
https://scholar.google.com/citations?hl=en&user=JDvOtRYAAAAJ	"JDvOtRYAAAAJ"	Lina Herbertsson	Post doc/Researcher	3188.00	285.00	2903.00	91.06	14.00	16.00	ecology, pollinators, pollination, environmental science
https://scholar.google.com/citations?hl=en&user=JF56cBIAAAAJ	"JF56cBIAAAAJ"	Guaraci Duran Cordeiro	Professor, Universidade Federal Rural do Rio de Janeiro	1143.00	149.00	994.00	86.96	15.00	19.00	pollination, chemical ecology, agriculture, apiculture, meliponiculture
https://scholar.google.com/citations?hl=en&user=jTnE2aoAAAAJ	"jTnE2aoAAAAJ"	Luisa G. Carvalheiro	Universidade Federal de Goiás	15492.00	2094.00	13398.00	86.48	43.00	67.00	Conservation, Community ecology, Ecosystem services, Trophic networks, Pollination
https://scholar.google.com/citations?hl=en&user=Jv7dkjoAAAAJ	"Jv7dkjoAAAAJ"	Takashi Y. Ida	Faculty of Sciences, Nara Women's University, JAPAN	1011.00	238.00	773.00	76.46	14.00	19.00	Plant reproduction, Pollination, Resource allocation, Evolutionary ecology, Physiological ecology
https://scholar.google.com/citations?hl=en&user=k6y0EGsAAAAJ	"k6y0EGsAAAAJ"	Yannick Wurm	Queen Mary University of London & Alan Turing Institute	4095.00	538.00	3557.00	86.86	31.00	45.00	Evolution, Genomes, Ants, Pollinators, Bioinformatics
https://scholar.google.com/citations?hl=en&user=Kr5N890AAAAJ	"Kr5N890AAAAJ"	David Roubik	Emeritus Research Entomologist, Smithsonian Institution	20281.00	11919.00	8362.00	41.23	71.00	193.00	tropical biology, bees, pollination, pollen
https://scholar.google.com/citations?hl=en&user=kT4LQW8AAAAJ	"kT4LQW8AAAAJ"	Soubadra Devy	Ashoka Trust for Research in Ecology and the Environement	1358.00	5.00	1353.00	99.63	18.00	29.00	Conservation, Pollination, Ecosystem services, social ecological systems
https://scholar.google.com/citations?hl=en&user=laRtIhIAAAAJ	"laRtIhIAAAAJ"	Massimo Nepi	University of Siena - Dept. Life Sciences	6354.00	2339.00	4015.00	63.19	41.00	80.00	Plant biology, plant reproduction, nectar, pollination
https://scholar.google.com/citations?hl=en&user=LFTAL14AAAAJ	"LFTAL14AAAAJ"	Philip C Stevenson	Prof of Plant Chemistry & Head of Trait Diversity & Function at Royal Botanic Gardens Kew	12257.00	2245.00	10012.00	81.68	59.00	159.00	chemical ecology, pollination, ecological pest management, phytochemistry, ecosystem services
https://scholar.google.com/citations?hl=en&user=LJ8EHsMAAAAJ	"LJ8EHsMAAAAJ"	Rosalind James	USDA-ARS	3551.00	1913.00	1638.00	46.13	34.00	64.00	bees, biocontrol, chalkbrood, invasive pests, pollinators
https://scholar.google.com/citations?hl=en&user=lLk9M0cAAAAJ	"lLk9M0cAAAAJ"	Tia-Lynn Ashman	Distinguished Professor, Dept Biological Sciences, University of Pittsburgh	19612.00	5645.00	13967.00	71.22	68.00	172.00	sex chromosomes, pollination, polyploidy, eco-evo dynamics, urban ecology & evolution
https://scholar.google.com/citations?hl=en&user=LlmdgDAAAAAJ	"LlmdgDAAAAAJ"	Mariano Devoto	Adjunct Professor in Botany, Faculty of Agronomy, University of Buenos Aires	1945.00	694.00	1251.00	64.32	22.00	31.00	Plant-Animal Interactions, Ecological Networks, Pollination
https://scholar.google.com/citations?hl=en&user=LMaZC00AAAAJ	"LMaZC00AAAAJ"	Robert Danka	USDA Honey Bee Breeding, Genetics and Physiology Laboratory	3277.00	1024.00	2253.00	68.75	31.00	78.00	Honey bee biology, behavior, management and breeding, pollination
https://scholar.google.com/citations?hl=en&user=LqlavyoAAAAJ	"LqlavyoAAAAJ"	Hannelie Human	University of Pretoria	2957.00	1050.00	1907.00	64.49	24.00	29.00	Honeybees, pollination, pollen, nectar, bee diseases
https://scholar.google.com/citations?hl=en&user=lT4SK-QAAAAJ	"lT4SK-QAAAAJ"	Helena Maura Torezan-Silingardi	Instituto de Biologia, Universidade Federal de Uberlandia, hmtsilingardi@gmail.com	1583.00	217.00	1366.00	86.29	24.00	38.00	ecology of interactions, pollination, florivory, plant physiology
https://scholar.google.com/citations?hl=en&user=lz2Up-IAAAAJ	"lz2Up-IAAAAJ"	Shelley Hoover	University of Lethbridge	1899.00	1244.00	655.00	34.49	17.00	25.00	bees, bee breeding, pollination, apiculture, ecology
https://scholar.google.com/citations?hl=en&user=mbg0t7QAAAAJ	"mbg0t7QAAAAJ"	Kurt Jordaens	Workleader, Royal Museum for Central Africa, Tervuren, Belgium	3451.00	804.00	2647.00	76.70	33.00	88.00	Syrphidae, Rhiniidae, Afrotropical Region, pollination
https://scholar.google.com/citations?hl=en&user=mbOeZkcAAAAJ	"mbOeZkcAAAAJ"	Peter Kevan	University of Guelph	21757.00	8512.00	13245.00	60.88	72.00	237.00	pollination, micrometeorology, entomology, botany, ecology
https://scholar.google.com/citations?hl=en&user=MHJvdGsAAAAJ	"MHJvdGsAAAAJ"	Henrik F. Brodsgaard	Danish Environmental Protection Agency	2254.00	1248.00	1006.00	44.63	26.00	37.00	biological pest control, IPM, arthropod rearing, pollinators, pesticide authorisation
https://scholar.google.com/citations?hl=en&user=mHxNHaAAAAAJ	"mHxNHaAAAAAJ"	Jason M Tylianakis	University of Canterbury, New Zealand	24329.00	7043.00	17286.00	71.05	64.00	130.00	Food webs, Ecological networks, Biodiversity, Pollination, Global Change Biology
https://scholar.google.com/citations?hl=en&user=Mp2aG9wAAAAJ	"Mp2aG9wAAAAJ"	Charles B. Fenster	South Dakota State University, Director, Oak Lake Field Station, EiC BioScience	12231.00	5688.00	6543.00	53.50	57.00	91.00	Evolutionary Genetics, Evolutionary Ecology, Plant Reproduction, Pollination, Conservation Genetics
https://scholar.google.com/citations?hl=en&user=MQGtPUYAAAAJ	"MQGtPUYAAAAJ"	Øystein H. Opedal	Lund University, Department of Biology	1910.00	573.00	1337.00	70.00	21.00	31.00	Evolution, Plant Ecology, Pollination, Community Ecology, Evolutionary Ecology
https://scholar.google.com/citations?hl=en&user=MtbVjowAAAAJ	"MtbVjowAAAAJ"	Mihail Garbuzov	University of Sussex, UK	1181.00	1060.00	121.00	10.25	14.00	15.00	Honeybees, Flower-Visiting Insects, Pollinators, Urban Ecology
https://scholar.google.com/citations?hl=en&user=MUC_BLoAAAAJ	"MUC_BLoAAAAJ"	Renate A. Wesselingh	Professor of Plant Evolutionary Ecology, UCLouvain, Belgium	2141.00	604.00	1537.00	71.79	25.00	39.00	resource allocation, flowering strategies, pollination, natural hybridization
https://scholar.google.com/citations?hl=en&user=MUgML1sAAAAJ	"MUgML1sAAAAJ"	James Crall	University of Wisconsin-Madison	1348.00	707.00	641.00	47.55	16.00	18.00	Behavioral ecology, social insects, global change, pollinators, species interactions
https://scholar.google.com/citations?hl=en&user=mXZQj-IAAAAJ	"mXZQj-IAAAAJ"	Andreas Jürgens	Technische Universität Darmstadt, Plant Chemical Ecology, Germany	5254.00	1925.00	3329.00	63.36	43.00	73.00	pollination, pollination ecology, pollination biology, chemical ecology, plant-animal interactions
https://scholar.google.com/citations?hl=en&user=N5S7rbgAAAAJ	"N5S7rbgAAAAJ"	Jacqualine Grant	Professor of Geosciences, Southern Utah University	1429.00	377.00	1052.00	73.62	17.00	19.00	Botany, Pollinators, Conservation Biology, Genetics, Active Transportation
https://scholar.google.com/citations?hl=en&user=NKu8RY4AAAAJ	"NKu8RY4AAAAJ"	Saul Cunningham	Australian National University, Fenner School of Environment and Society	29366.00	2463.00	26903.00	91.61	59.00	123.00	Ecology, Pollination, Conservation Biology
https://scholar.google.com/citations?hl=en&user=NO9-eu8AAAAJ	"NO9-eu8AAAAJ"	Steven Broyles	Professor of Biological Sciences, SUNY Cortland	1711.00	890.00	821.00	47.98	20.00	24.00	plant biology, pollination, population genetics
https://scholar.google.com/citations?hl=en&user=nph0-eMAAAAJ	"nph0-eMAAAAJ"	Craig I. Peter	Department of Botany, Rhodes University	2733.00	650.00	2083.00	76.22	27.00	37.00	Botany, Pollination, Orchidaceae, Ecology, Evolution
https://scholar.google.com/citations?hl=en&user=NPLom4YAAAAJ	"NPLom4YAAAAJ"	Victor Hugo Gonzalez Betancourt	Undergraduate Biology Program, University of Kansas, Lawrence, KS	3646.00	1407.00	2239.00	61.41	30.00	93.00	Pollinators, Climate change, Organismal physiology, Conservation, Biodiversity
https://scholar.google.com/citations?hl=en&user=ntJPwpkAAAAJ	"ntJPwpkAAAAJ"	Katherine Baldock	Northumbria University	4336.00	1512.00	2824.00	65.13	22.00	26.00	Pollination, Networks, Urban ecology, Ecosystem Services, Conservation
https://scholar.google.com/citations?hl=en&user=O_sMQIYAAAAJ	"O_sMQIYAAAAJ"	Jessica Forrest	Associate Professor of Biology, University of Ottawa	3924.00	2562.00	1362.00	34.71	27.00	43.00	Pollination, Solitary Bees, Global Change, Life History, Phenology
https://scholar.google.com/citations?hl=en&user=O7C4ofEAAAAJ	"O7C4ofEAAAAJ"	Theresa Pitts-Singer	USDA Agricultural Research Service	3057.00	948.00	2109.00	68.99	30.00	50.00	entomology, pollination, bee
https://scholar.google.com/citations?hl=en&user=OhVRkgcAAAAJ	"OhVRkgcAAAAJ"	Janice Lord	University of Otago	4660.00	1590.00	3070.00	65.88	30.00	63.00	plant ecology, reproductive biology, pollination, alpine and subantarctic botany
https://scholar.google.com/citations?hl=en&user=OI3xhIQAAAAJ	"OI3xhIQAAAAJ"	Caio Graco Machado	Professor de Zoologia e Ecologia de Aves, Universidade Estadual de Feira de Santana	2113.00	691.00	1422.00	67.30	25.00	37.00	Ornithology, Bird Ecology, Ornithophily, Pollination
https://scholar.google.com/citations?hl=en&user=OIIglcwAAAAJ	"OIIglcwAAAAJ"	Kelsey J.R.P. Byers	Group Leader, John Innes Centre	1192.00	347.00	845.00	70.89	14.00	15.00	speciation, evolutionary genetics, chemical ecology, plant volatiles, pollination
https://scholar.google.com/citations?hl=en&user=OkdqijcAAAAJ	"OkdqijcAAAAJ"	Jane Stout	Trinity College Dublin	13209.00	1797.00	11412.00	86.40	57.00	117.00	ecology, pollination, entomology, biodiversity, ecosystem services
https://scholar.google.com/citations?hl=en&user=-OsTXSoAAAAJ	"-OsTXSoAAAAJ"	Mauricio Quesada	Investigador Titular C ( CIEco, UNAM)	12465.00	1591.00	10874.00	87.24	53.00	116.00	Ecology, Conservation Biology, Evolutionary Ecology, Pollination, Plant Reproduction
https://scholar.google.com/citations?hl=en&user=OtXxSK4AAAAJ	"OtXxSK4AAAAJ"	Jeffrey M. Osborn	The College of New Jersey	1808.00	974.00	834.00	46.13	24.00	41.00	Plant Evolutionary Biology, Pollen Biology, Pollination, Paleobotany, Undergraduate Research and High-impact Practices
https://scholar.google.com/citations?hl=en&user=p3nOyO8AAAAJ	"p3nOyO8AAAAJ"	Diana L. Cox-Foster	USDA-ARS-PWA Pollinating Insect Research Unit	10327.00	2795.00	7532.00	72.94	41.00	60.00	Host/Pathogen Interactions, infectious disease, pollinators, honey bees, insect immunity
https://scholar.google.com/citations?hl=en&user=paolBeUAAAAJ	"paolBeUAAAAJ"	Maria Herrero	Pomology Department, Estacion Experimental de Aula Dei (EEAD-CSIC), Zaragoza, Spain	7593.00	1536.00	6057.00	79.77	51.00	91.00	Pollen, Pistil, Flower, Pollination, Fruit Set
https://scholar.google.com/citations?hl=en&user=pC2tRb0AAAAJ	"pC2tRb0AAAAJ"	Nicholas J. Balfour	University of Sussex	1031.00	466.00	565.00	54.80	17.00	19.00	bees, agriculture, ecology, pollination, conservation
https://scholar.google.com/citations?hl=en&user=pGS18ZgAAAAJ	"pGS18ZgAAAAJ"	Jeff Ollerton	Visiting Professor at The University of Northampton (UK) and the Kunming Institute of Botany (China)	17842.00	9550.00	8292.00	46.47	56.00	96.00	Biodiversity, Ecology, Botany, Birds, Pollinators
https://scholar.google.com/citations?hl=en&user=pGTXgWgAAAAJ	"pGTXgWgAAAAJ"	Danny Kessler	Max Planck Institute for Chemical Ecology	2684.00	1368.00	1316.00	49.03	21.00	24.00	pollination, floral scent, plant defense
https://scholar.google.com/citations?hl=en&user=pH6mu0sAAAAJ	"pH6mu0sAAAAJ"	gregory Anderson	Professor of Ecology and Evolutionary Biology, University of Connecticut	5419.00	1864.00	3555.00	65.60	41.00	85.00	systematics, plants, evolution, reproductive biology, pollination
https://scholar.google.com/citations?hl=en&user=PjgZoKAAAAAJ	"PjgZoKAAAAAJ"	Riikka Kaartinen	Research associate, University of Helsinki	1247.00	400.00	847.00	67.92	12.00	14.00	Insect networks, Landscape ecology, Pollinators, Parasitoid wasps, DNA barcoding
https://scholar.google.com/citations?hl=en&user=PqUQMY4AAAAJ	"PqUQMY4AAAAJ"	Stefan Vogel	Universität Wien	6278.00	6322.00	-44.00	-0.70	41.00	78.00	Plant-Animal Interactions, Pollination, Osmophores, Pollination syndromes, Nectaries
https://scholar.google.com/citations?hl=en&user=PR5Wrr4AAAAJ	"PR5Wrr4AAAAJ"	Ruben Heleno	Associate Professor, Centre for Functional Ecology, University of Coimbra	3995.00	1055.00	2940.00	73.59	39.00	72.00	Seed dispersal, Island Biogeography, Ecological Networks, Pollination, Biological invasions
https://scholar.google.com/citations?hl=en&user=q_vbRxIAAAAJ	"q_vbRxIAAAAJ"	Simon Potts	Professor of Biodiversity and Ecosystem Services	63891.00	13996.00	49895.00	78.09	106.00	249.00	Ecosystem services, biodiversity, pollination
https://scholar.google.com/citations?hl=en&user=q5zyFtoAAAAJ	"q5zyFtoAAAAJ"	J. Enrique Moreno	Lab. Technician, Smithsonian Tropical Research Institute, Panama	1782.00	14.00	1768.00	99.21	12.00	13.00	Palinology, Paleoecology, Pollination
https://scholar.google.com/citations?hl=en&user=q7Ke3R8AAAAJ	"q7Ke3R8AAAAJ"	Mathilde Dufay	Professeur, Université Montpellier	1336.00	838.00	498.00	37.28	20.00	27.00	Evolution, plants, reproductive systems, pollination
https://scholar.google.com/citations?hl=en&user=qCRgHZ0AAAAJ	"qCRgHZ0AAAAJ"	Claus Rasmussen	Agroecology, Aarhus University, Denmark	5360.00	1919.00	3441.00	64.20	34.00	73.00	Pollinators, Entomology, Biodiversity, Meliponini
https://scholar.google.com/citations?hl=en&user=QMqWqrkAAAAJ	"QMqWqrkAAAAJ"	Tiffany Knight	Helmholtz Centre for Environmental Research (UFZ), Martin Luther University, German Centre for	14552.00	3497.00	11055.00	75.97	56.00	128.00	Population ecology, Conservation, Pollination, Invasive species, Biodiversity
https://scholar.google.com/citations?hl=en&user=Qnrc9A4AAAAJ	"Qnrc9A4AAAAJ"	Advaith Siddharthan	Professor of Computer Science and Society, Knowledge Media Institute, The Open University	4089.00	1826.00	2263.00	55.34	30.00	59.00	Biodiversity Citizen Science, Natural Language Generation, Text Simplification, Pollinators, Bumblebees
https://scholar.google.com/citations?hl=en&user=qqXWeW4AAAAJ	"qqXWeW4AAAAJ"	Mark Frenzel	Ecologist, Helmholtz Centre for Environmental Research	3840.00	351.00	3489.00	90.86	26.00	37.00	Animal Ecology, Land Use, Long Term Ecological Research, Pollination
https://scholar.google.com/citations?hl=en&user=qSxC48wAAAAJ	"qSxC48wAAAAJ"	Helena Wirta	Umeå University, Sweden & University of Helsinki, Finland	1143.00	696.00	447.00	39.11	17.00	21.00	honeybees, pollinators, community ecology, speciation, phylogenetics
https://scholar.google.com/citations?hl=en&user=qtz3QXcAAAAJ	"qtz3QXcAAAAJ"	Kimberly Stoner	Connecticut Agricultural Experiment Station	1987.00	1206.00	781.00	39.31	21.00	31.00	Entomology, Pollination
https://scholar.google.com/citations?hl=en&user=qUjf6-gAAAAJ	"qUjf6-gAAAAJ"	Glenda Wardle	Professor of Ecology and Evolution, University of Sydney	6332.00	209.00	6123.00	96.70	40.00	86.00	Ecology, population biology, pollination, arid ecology, life history evolution
https://scholar.google.com/citations?hl=en&user=r5CFqkMAAAAJ	"r5CFqkMAAAAJ"	Lauren C. Ponisio	University of Oregon	3114.00	1738.00	1376.00	44.19	21.00	29.00	pollination, conservation biology, data science, ecological networks
https://scholar.google.com/citations?hl=en&user=rBecKDMAAAAJ	"rBecKDMAAAAJ"	Elizabeth Elle	Professor, Department of Biological Sciences, Simon Fraser University	7073.00	891.00	6182.00	87.40	37.00	58.00	Pollination, Conservation biology, Biodiversity
https://scholar.google.com/citations?hl=en&user=rBv-87cAAAAJ	"rBv-87cAAAAJ"	David Peris	Botanical Institute of Barcelona	1055.00	685.00	370.00	35.07	18.00	35.00	Evolution, Paleoecology, Pollination, Fossil, Coleoptera
https://scholar.google.com/citations?hl=en&user=RCuk2cMAAAAJ	"RCuk2cMAAAAJ"	Marcos Miñarro	Researcher, SERIDA, Spain	1944.00	808.00	1136.00	58.44	26.00	48.00	Entomology, Crop Protection, Organic farming, Pollination, Apple
https://scholar.google.com/citations?hl=en&user=rdN6MzEAAAAJ	"rdN6MzEAAAAJ"	Shivanna K R	Ashoka Trust for Research in Ecology and the Environment	9053.00	3995.00	5058.00	55.87	46.00	143.00	Reproductive ecology of flowering plants, pollination
https://scholar.google.com/citations?hl=en&user=RDpVYUMAAAAJ	"RDpVYUMAAAAJ"	Pyke, Graham H.	Professor, Macquarie University	17616.00	14974.00	2642.00	15.00	51.00	106.00	pollination, foraging, ecology, behaviour, evolution
https://scholar.google.com/citations?hl=en&user=RjrCMfYAAAAJ	"RjrCMfYAAAAJ"	Luis Giménez-Benavides	Universidad Rey Juan Carlos	1400.00	931.00	469.00	33.50	18.00	22.00	plant ecology, alpine plant ecology, insect-plant interactions, pollination, germination
https://scholar.google.com/citations?hl=en&user=RmDXdLEAAAAJ	"RmDXdLEAAAAJ"	Robert A. Raguso	Professor of Neurobiology and Behavior, Cornell University	12442.00	5119.00	7323.00	58.86	67.00	132.00	Chemical Ecology, Signal Evolution, Plant-animal interactions, Pollination, Communication
https://scholar.google.com/citations?hl=en&user=rxJBqGcAAAAJ	"rxJBqGcAAAAJ"	Natacha Chacoff	Instituto de Ecología Regional (CONICET-UNT)	11267.00	1005.00	10262.00	91.08	30.00	45.00	pollination, mutualisms, ecological networks
https://scholar.google.com/citations?hl=en&user=saxet1oAAAAJ	"saxet1oAAAAJ"	Katja Hogendoorn	The University of Adelaide	2088.00	810.00	1278.00	61.21	28.00	45.00	Bee conservation, behavioural ecology, pollination
https://scholar.google.com/citations?hl=en&user=sdG0QscAAAAJ	"sdG0QscAAAAJ"	Jeferson Vizentin-Bugoni	Professor of Ecology at Universidade Federal de Pelotas	2386.00	651.00	1735.00	72.72	26.00	46.00	Ecological networks, Plant-animal interactions, Pollination, Seed dispersal, Community ecology
https://scholar.google.com/citations?hl=en&user=SjIc1aYAAAAJ	"SjIc1aYAAAAJ"	W Scott Armbruster	University of Portsmouth, UK & University of Alaska Fairbanks	15129.00	6798.00	8331.00	55.07	65.00	148.00	pollination, floral evolution, plant-insect interactions, evolutionary ecology, natural selection
https://scholar.google.com/citations?hl=en&user=T_W1E9IAAAAJ	"T_W1E9IAAAAJ"	Conrad Labandeira	Research Scientist, Department of Paleobiology, National Museum of Natural History, Smithsonian Institution	14506.00	6891.00	7615.00	52.50	68.00	170.00	paleobiology, plant-insect interactions, pollination, evolution of terrestrial ecosystems, fossil herbivory
https://scholar.google.com/citations?hl=en&user=T4KYzo4AAAAJ	"T4KYzo4AAAAJ"	Paul Siri Wilson	Unknown affiliation	6424.00	1786.00	4638.00	72.20	27.00	34.00	pollination, mosses, evolution
https://scholar.google.com/citations?hl=en&user=t4vvxLQAAAAJ	"t4vvxLQAAAAJ"	Ellen Lamborn	Centre of Ecology & Hydrology & University of Leeds	2103.00	114.00	1989.00	94.58	10.00	10.00	Botany, Ecosystem services, Entomology, Pollination, Conservation biology
https://scholar.google.com/citations?hl=en&user=tFVzdokAAAAJ	"tFVzdokAAAAJ"	Mary T. K. Arroyo	Universidad de Chile	17583.00	4919.00	12664.00	72.02	66.00	176.00	Alpine ecology, pollination, biogeography, conservation
https://scholar.google.com/citations?hl=en&user=THkqzDAAAAAJ	"THkqzDAAAAAJ"	Michael P. D. Garratt	University of Reading	8511.00	1609.00	6902.00	81.10	37.00	62.00	agro ecology, pollination, natural pest control, sustainable agriculture
https://scholar.google.com/citations?hl=en&user=Tj0tlXoAAAAJ	"Tj0tlXoAAAAJ"	Martha Lopezaraiza-Mikel	Laboratorio Nacional de Análisis y Síntesis Ecológica, Escuela Superior de Desarrollo Sustentable	2332.00	530.00	1802.00	77.27	14.00	17.00	Ecological Interactions, Interaction Networks, Pollination, Pollination Services
https://scholar.google.com/citations?hl=en&user=TJtCQoYAAAAJ	"TJtCQoYAAAAJ"	Javier Guitian	Professor of Botany, University of Santiago de Compostela	3789.00	1051.00	2738.00	72.26	32.00	81.00	Plant animal interactions, Pollination, Plant Breeding systems
https://scholar.google.com/citations?hl=en&user=tJTy2YcAAAAJ	"tJTy2YcAAAAJ"	Scott Hayward	Senior Lecturer, University of Birmingham	3361.00	655.00	2706.00	80.51	25.00	33.00	insect molecular ecophysiology, thermal biology, diapause, polar systems, pollinators
https://scholar.google.com/citations?hl=en&user=tMZvuasAAAAJ	"tMZvuasAAAAJ"	Stuart Roberts	University of Reading / ULB	16078.00	102.00	15976.00	99.37	46.00	81.00	Bees, Biodiversity, Pollinators, Pollination, Conservation
https://scholar.google.com/citations?hl=en&user=tqms8REAAAAJ	"tqms8REAAAAJ"	Stephen Buchmann	Adjunct professor, Ecology and Evolutionary Biology, University of Arizona	25397.00	4687.00	20710.00	81.55	59.00	116.00	pollination, bee biology, conservation biology, chemical ecology, bee nesting and mating biology
https://scholar.google.com/citations?hl=en&user=TQUTOpcAAAAJ	"TQUTOpcAAAAJ"	Bruce Anderson	university of Stellenbosch	2620.00	1388.00	1232.00	47.02	28.00	57.00	evolution, local adaptation, pollination, plant-animal interactions, seed dispersal
https://scholar.google.com/citations?hl=en&user=TR_iRzwAAAAJ	"TR_iRzwAAAAJ"	Fabrice Requier	Université Paris Saclay, CNRS, IRD. UMR EGCE, Gif-sur-Yvette	4396.00	1353.00	3043.00	69.22	27.00	39.00	Ecology, Agroecology, Pollinators, Crop pollination, Bees
https://scholar.google.com/citations?hl=en&user=uDECQ8cAAAAJ	"uDECQ8cAAAAJ"	Hudson V. Ventura Tomé	Universidade Federal de Viçosa	1670.00	804.00	866.00	51.86	22.00	28.00	Pesticides, Pollinators, In vitro larval rearing
https://scholar.google.com/citations?hl=en&user=-ue3AnwAAAAJ	"-ue3AnwAAAAJ"	Hussain Ali	King Saud University	1167.00	200.00	967.00	82.86	16.00	24.00	Agriculture, Entomology, Beekeeping, Pollination
https://scholar.google.com/citations?hl=en&user=uIa2XpUAAAAJ	"uIa2XpUAAAAJ"	David C. Paton	University of Adelaide	7074.00	2626.00	4448.00	62.88	48.00	121.00	conservation biology, restoration, avian ecology, pollination
https://scholar.google.com/citations?hl=en&user=UL_jwxUAAAAJ	"UL_jwxUAAAAJ"	Carolina Laura Morales	Grupo Ecología de la Polinización, INIBIOMA, CONICET-Universidad Nacional del Comahue	5884.00	1903.00	3981.00	67.66	33.00	51.00	Pollination, Plant-pollinator interactions, invasive species, bumblebees, conservation
https://scholar.google.com/citations?hl=en&user=uwehGJ4AAAAJ	"uwehGJ4AAAAJ"	Marcia Maues	Embrapa Eastern Amazon	2226.00	488.00	1738.00	78.08	21.00	33.00	Pollination ecology, pollinators, floral biology, native bees management and monitoring
https://scholar.google.com/citations?hl=en&user=uwKZaKIAAAAJ	"uwKZaKIAAAAJ"	Christina Grozinger	Department of Entomology, Center for Pollinator Research, Huck Institutes of the Life Sciences	18908.00	4561.00	14347.00	75.88	60.00	144.00	Pollinators, Behavioral Ecology, Insect Physiology, Genomics, Landscape Ecology
https://scholar.google.com/citations?hl=en&user=Uwxc3M0AAAAJ	"Uwxc3M0AAAAJ"	Fournier Alice	PhD student, Université Paris Sud	1632.00	351.00	1281.00	78.49	11.00	12.00	ecology, pollination, modeling, biodiversity, conservation
https://scholar.google.com/citations?hl=en&user=UYmqXMMAAAAJ	"UYmqXMMAAAAJ"	Dr. Kristin Marie Krewenka	University of Heidelberg	8266.00	172.00	8094.00	97.92	12.00	12.00	Agroecology, Landuse Change, Biotic Ecosystem Services, Pollination, Natural Pest Control
https://scholar.google.com/citations?hl=en&user=uznjpyEAAAAJ	"uznjpyEAAAAJ"	Paul A. Egan	Swedish University of Agricultural Sciences, Department of Plant Protection Biology	1103.00	428.00	675.00	61.20	16.00	21.00	Pollination, Global change, Food security, Integrated Pest & Pollinator Management
https://scholar.google.com/citations?hl=en&user=v8ZfuNkAAAAJ	"v8ZfuNkAAAAJ"	Dr. ir. Ivo Roessink	Wageningen Environmental Research (WUR)	2445.00	546.00	1899.00	77.67	29.00	55.00	Ecotoxicology, aquatic ecology, pollinators
https://scholar.google.com/citations?hl=en&user=vB1Zkj8AAAAJ	"vB1Zkj8AAAAJ"	Sarah Arnold	NIAB	2101.00	625.00	1476.00	70.25	24.00	36.00	pollination, applied entomology, pest management, colour vision, cocoa
https://scholar.google.com/citations?hl=en&user=VGvOypoAAAAJ	"VGvOypoAAAAJ"	Evan Palmer-Young	USDA Bee Research Lab, Beltsville, MD	1361.00	732.00	629.00	46.22	22.00	29.00	Plant secondary metabolites, pollinators, bumble bees, infectious disease
https://scholar.google.com/citations?hl=en&user=vma3Mn0AAAAJ	"vma3Mn0AAAAJ"	Ana Ortega-Olivencia	Universidad de Extremadura	2252.00	664.00	1588.00	70.52	26.00	47.00	Botany, Plant Evolution, Plant Systematics, Plant Science, Pollination
https://scholar.google.com/citations?hl=en&user=vMemrEEAAAAJ	"vMemrEEAAAAJ"	Alfredo Valido	Instituto de Productos Naturales y Agrobiología (IPNA-CSIC; Tenerife)	4847.00	1234.00	3613.00	74.54	33.00	53.00	Evolutionary Ecology, Island Ecology & Evolution, Plant-Animal Interactions, Seed Dispersal, Pollination
https://scholar.google.com/citations?hl=en&user=VTcJiD0AAAAJ	"VTcJiD0AAAAJ"	William E. Kunin	Professor of Ecology	34083.00	3695.00	30388.00	89.16	71.00	148.00	Spatial ecology, Conservation biology, Pollination
https://scholar.google.com/citations?hl=en&user=vvzvZLMAAAAJ	"vvzvZLMAAAAJ"	Urs G Kormann	Head Applied Ecology Research Group, Swiss Ornithological Institute, Switzerland and Oregon State	2425.00	310.00	2115.00	87.22	22.00	30.00	Landscape ecology, movement and dispersal, ecological statistics, conservation biology, pollination
https://scholar.google.com/citations?hl=en&user=VWPPoVAAAAAJ	"VWPPoVAAAAAJ"	Heather Grab	Sr. Lecturer, Cornell University	3477.00	568.00	2909.00	83.66	18.00	24.00	Cannabis, Agroecology, Pollination, Biological Control, Ecosystem Services
https://scholar.google.com/citations?hl=en&user=vZIf_O0AAAAJ	"vZIf_O0AAAAJ"	Ewan M Campbell	Post-doctoral Research Fellow, University of Aberdeen	1633.00	591.00	1042.00	63.81	23.00	28.00	Food security, pollinators, Varroa, RNAi, molecular biology
https://scholar.google.com/citations?hl=en&user=w1qwkAoAAAAJ	"w1qwkAoAAAAJ"	Johannes Spaethe	Dept. of Behavioral Pysiology & Sociobiology, Universität Würzburg	4834.00	2002.00	2832.00	58.59	38.00	68.00	Insect vision, color perception, pollination, bumblebees
https://scholar.google.com/citations?hl=en&user=W51uUzUAAAAJ	"W51uUzUAAAAJ"	Santiago Benitez-Vieyra	Instituto Multidisciplinario de Biología Vegetal (Universidad Nacional de Córdoba - CONICET)	1153.00	372.00	781.00	67.74	18.00	29.00	evolution, evolutionary ecology, pollination
https://scholar.google.com/citations?hl=en&user=wkpum8YAAAAJ	"wkpum8YAAAAJ"	Harland Patch	Penn State	2158.00	130.00	2028.00	93.98	20.00	23.00	entomology, pollinators
https://scholar.google.com/citations?hl=en&user=Wyr_jtwAAAAJ	"Wyr_jtwAAAAJ"	Sharoni Shafir	Professor of Entomology, Hebrew University of Jerusalem	8520.00	1250.00	7270.00	85.33	43.00	75.00	Honey bee biology, Pollination, Cognition, Behavioral Ecology, Foraging
https://scholar.google.com/citations?hl=en&user=X36HAGcAAAAJ	"X36HAGcAAAAJ"	Teja Tscharntke	Professor of Agroecology, University of Göttingen, Germany	114051.00	19159.00	94892.00	83.20	164.00	482.00	agroecology, biodiversity, pollination, biocontrol
https://scholar.google.com/citations?hl=en&user=X3Sn9kIAAAAJ	"X3Sn9kIAAAAJ"	Rodney Richardson	Western EcoSystems Technology, inc.	1100.00	668.00	432.00	39.27	14.00	16.00	Statistics, Applied Ecology, Pollinators, Bioinformatics, Ecological Metagenetics
https://scholar.google.com/citations?hl=en&user=XdmXsG4AAAAJ	"XdmXsG4AAAAJ"	Weronika Banaszak-Cibicka	Poznań University of Life Sciences, Department of Zoology	1159.00	759.00	400.00	34.51	15.00	21.00	Bees, Pollinators, Ecology, Conservation, Urban Ecology
https://scholar.google.com/citations?hl=en&user=xJAZ3pwAAAAJ	"xJAZ3pwAAAAJ"	Hiroshi S Ishii	University of Toyama	1386.00	717.00	669.00	48.27	21.00	29.00	Pollination Ecology, Pollination
https://scholar.google.com/citations?hl=en&user=xM7ck9kAAAAJ	"xM7ck9kAAAAJ"	John Pleasants	EEOB Dept., Iowa State University	5391.00	3114.00	2277.00	42.24	32.00	50.00	Conservation biology, Monarch butterfly, pollination
https://scholar.google.com/citations?hl=en&user=-XQ4dRsAAAAJ	"-XQ4dRsAAAAJ"	Adrian Dyer	Monash University (Research Fellow)	8636.00	3147.00	5489.00	63.56	50.00	130.00	Vision Research, Bee Vision, Pollination, Forensics
https://scholar.google.com/citations?hl=en&user=YBQQcMsAAAAJ	"YBQQcMsAAAAJ"	Amy Parachnowitsch	University of New Brunswick	2553.00	874.00	1679.00	65.77	22.00	28.00	evolutionary ecology, natural selection, floral evolution, plant-insect interactions, pollination
https://scholar.google.com/citations?hl=en&user=YK3ya9oAAAAJ	"YK3ya9oAAAAJ"	Susan W. Nicolson	Professor of Zoology, University of Pretoria	13052.00	4137.00	8915.00	68.30	53.00	141.00	pollination, physiology, nectar-feeding birds, honey bees
https://scholar.google.com/citations?hl=en&user=yxf8wX8AAAAJ	"yxf8wX8AAAAJ"	Jon Ågren	Professor in Plant Ecology, Uppsala University	12797.00	3865.00	8932.00	69.80	63.00	135.00	evolutionary ecology, plant adaptation, biotic interactions, pollination, plant reproduction
https://scholar.google.com/citations?hl=en&user=ZgD6E14AAAAJ	"ZgD6E14AAAAJ"	Louisa A Hooven	Department of Horticulture, Oregon State University	1192.00	291.00	901.00	75.59	10.00	10.00	Pollinators, Pesticides, Nanopesticides
https://scholar.google.com/citations?hl=en&user=zhs0lXUAAAAJ	"zhs0lXUAAAAJ"	Bjoern Rulik	Zoologisches Forschungsmuseum Alexander Koenig Bonn	1332.00	128.00	1204.00	90.39	15.00	21.00	Diptera, Sciaroidea, myiophily, pollination, entomology
https://scholar.google.com/citations?hl=en&user=zksQIqYAAAAJ	"zksQIqYAAAAJ"	Caroline L. Gross, BSc(Hons), GradDipHigherED, PhD, Ecologist	Professor Emerita, Ecosystem Management, University of New England	3670.00	1222.00	2448.00	66.70	28.00	52.00	threatened species ecology, pollination, recovery trials, conservation biology, botany
https://scholar.google.com/citations?hl=en&user=zqf2fmIAAAAJ	"zqf2fmIAAAAJ"	Erin Jo Tiedeken	Postdoctoral Researcher, Athlone Institute of Technology	1231.00	451.00	780.00	63.36	11.00	11.00	Ecology, plant animal interactions, pollinators
https://scholar.google.com/citations?hl=en&user=zs4XZFgAAAAJ	"zs4XZFgAAAAJ"	Patrick Lhomme	University of Mons	1491.00	263.00	1228.00	82.36	17.00	23.00	Pollination, Conservation, Bees, Biodiversity, Insect farming
https://scholar.google.com/citations?hl=en&user=ztSaluQAAAAJ	"ztSaluQAAAAJ"	Ainhoa Magrach	Ikerbasque Research Fellow, Basque Centre for Climate Change (BC3)	5275.00	876.00	4399.00	83.39	27.00	41.00	pollination, species interactions, forest fragmentation, conservation biology
https://scholar.google.com/citations?hl=en&user=ZvB7znsAAAAJ	"ZvB7znsAAAAJ"	Eric J. Fuchs	Escuela de Biologia. Universidad de Costa Rica.	1769.00	574.00	1195.00	67.55	17.00	28.00	Ecology, Population genetics, Plant Reproduction, Pollination, Conservation Genetics
https://scholar.google.com/citations?hl=en&user=Zzn6UJAAAAAJ	"Zzn6UJAAAAAJ"	Jeffrey D. Karron	Professor of Biology, University of Wisconsin-Milwaukee	4921.00	2597.00	2324.00	47.23	33.00	41.00	pollination, plant mating systems, pollen transport, plant reproductive ecology
https://scholar.google.com/citations?hl=en&user=Zzus88UAAAAJ	"Zzus88UAAAAJ"	Alice Classen	Group leader of junior research group ADAPT; University of Würzburg	2589.00	416.00	2173.00	83.93	19.00	26.00	Mountain ecology, pollination
