# Supplementary material for: Trends in Pollination Scientists' Research: A Comprehensive Analysis in Citations and Research Topics
Source: Ecol Evol. 2025 May 7;15(5):e71215. doi: 10.1002/ece3.71215 (PMC12058208; doi:10.1002/ece3.71215)
Supplement: Supplementary file 1 — Data S1 [file ECE3-15-e71215-s001.zip › Trend-in-pollination-ecology-main/top_20_words.csv]

Keyword	year	frequency	cites
bee	1950	1	348
bee	1964	2	290
bee	1966	3	270
bee	1967	2	63
bee	1968	1	90
bee	1969	1	41
bee	1970	2	56
bee	1972	1	30
bee	1973	1	188
bee	1974	2	83
bee	1976	4	131
bee	1977	3	363
bee	1978	2	360
bee	1979	7	532
bee	1980	5	530
bee	1981	1	126
bee	1982	9	408
bee	1983	16	1192
bee	1984	8	631
bee	1985	15	1325
bee	1986	16	913
bee	1987	18	1617
bee	1988	15	430
bee	1989	13	601
bee	1990	30	1204
bee	1991	20	706
bee	1992	20	3607
bee	1993	20	1073
bee	1994	22	1257
bee	1995	19	767
bee	1996	34	2505
bee	1997	13	515
bee	1998	14	617
bee	1999	23	1926
bee	2000	34	3293
bee	2001	22	2226
bee	2002	24	3470
bee	2003	30	4815
bee	2004	45	3470
bee	2005	49	3914
bee	2006	66	8119
bee	2007	57	7941
bee	2008	76	7009
bee	2009	63	7069
bee	2010	78	8289
bee	2011	72	9579
bee	2012	101	10787
bee	2013	100	12260
bee	2014	96	8233
bee	2015	111	14185
bee	2016	97	6517
bee	2017	127	5778
bee	2018	116	4791
bee	2019	132	5860
bee	2020	157	4277
bee	2021	149	2753
bee	2022	139	1563
bee	2023	120	672
bee	2024	36	102
plant	1950	1	169
plant	1956	1	66
plant	1957	1	160
plant	1958	1	420
plant	1959	1	1
plant	1960	1	1
plant	1966	3	207
plant	1967	2	74
plant	1971	1	2
plant	1975	2	732
plant	1977	1	151
plant	1978	2	941
plant	1979	2	297
plant	1980	4	414
plant	1981	4	5268
plant	1982	2	61
plant	1983	3	99
plant	1984	4	84
plant	1985	1	64
plant	1986	4	186
plant	1987	2	544
plant	1988	5	1230
plant	1989	2	613
plant	1990	14	993
plant	1991	8	1816
plant	1992	8	262
plant	1993	6	377
plant	1994	9	1008
plant	1995	9	1561
plant	1996	16	3058
plant	1997	11	1481
plant	1998	11	1420
plant	1999	11	688
plant	2000	15	1785
plant	2001	17	1865
plant	2002	21	4731
plant	2003	15	1469
plant	2004	20	3332
plant	2005	24	4272
plant	2006	37	7759
plant	2007	36	3204
plant	2008	42	5404
plant	2009	40	3094
plant	2010	46	7380
plant	2011	52	12009
plant	2012	55	3250
plant	2013	62	4784
plant	2014	54	2166
plant	2015	48	3571
plant	2016	60	3265
plant	2017	69	5193
plant	2018	70	5452
plant	2019	83	3051
plant	2020	86	2488
plant	2021	78	2061
plant	2022	65	623
plant	2023	67	430
plant	2024	14	35
pollination	1949	2	712
pollination	1950	1	111
pollination	1961	1	5
pollination	1965	1	836
pollination	1966	2	67
pollination	1967	2	74
pollination	1969	1	60
pollination	1971	1	33
pollination	1972	2	401
pollination	1973	1	57
pollination	1974	3	242
pollination	1975	4	361
pollination	1976	3	134
pollination	1977	4	425
pollination	1978	4	377
pollination	1979	7	509
pollination	1980	3	165
pollination	1981	1	540
pollination	1982	3	671
pollination	1983	6	1479
pollination	1984	4	361
pollination	1985	6	702
pollination	1986	8	383
pollination	1987	8	269
pollination	1988	9	543
pollination	1989	10	642
pollination	1990	10	974
pollination	1991	16	1058
pollination	1992	7	409
pollination	1993	13	1076
pollination	1994	8	646
pollination	1995	16	1753
pollination	1996	15	3216
pollination	1997	15	1285
pollination	1998	9	929
pollination	1999	6	750
pollination	2000	26	3785
pollination	2001	16	1507
pollination	2002	11	796
pollination	2003	13	2597
pollination	2004	26	4661
pollination	2005	25	3376
pollination	2006	33	3095
pollination	2007	38	2836
pollination	2008	30	5050
pollination	2009	42	5768
pollination	2010	39	3116
pollination	2011	42	4705
pollination	2012	41	2565
pollination	2013	39	3639
pollination	2014	45	3743
pollination	2015	48	3846
pollination	2016	56	2923
pollination	2017	44	2558
pollination	2018	52	2082
pollination	2019	56	2192
pollination	2020	40	1606
pollination	2021	49	998
pollination	2022	46	562
pollination	2023	42	266
pollination	2024	10	18
pollinator	1978	1	285
pollinator	1979	2	303
pollinator	1980	2	262
pollinator	1982	2	89
pollinator	1983	2	1316
pollinator	1984	2	205
pollinator	1985	1	114
pollinator	1986	1	3
pollinator	1987	4	186
pollinator	1988	2	62
pollinator	1989	4	117
pollinator	1990	4	285
pollinator	1991	3	197
pollinator	1992	3	206
pollinator	1993	6	449
pollinator	1994	6	134
pollinator	1995	7	165
pollinator	1996	12	656
pollinator	1997	4	1341
pollinator	1998	7	1797
pollinator	1999	6	1753
pollinator	2000	17	1536
pollinator	2001	17	3048
pollinator	2002	10	1225
pollinator	2003	12	2996
pollinator	2004	17	1579
pollinator	2005	14	1743
pollinator	2006	14	4850
pollinator	2007	20	9810
pollinator	2008	29	4041
pollinator	2009	34	4604
pollinator	2010	31	9976
pollinator	2011	26	3487
pollinator	2012	46	3722
pollinator	2013	58	10592
pollinator	2014	52	5776
pollinator	2015	41	4511
pollinator	2016	46	5609
pollinator	2017	58	5021
pollinator	2018	48	1717
pollinator	2019	62	3110
pollinator	2020	73	2970
pollinator	2021	80	2386
pollinator	2022	69	616
pollinator	2023	54	392
pollinator	2024	8	25
honey	1976	1	1
honey	1978	1	285
honey	1979	1	81
honey	1983	2	206
honey	1984	2	13
honey	1985	4	343
honey	1986	10	417
honey	1987	10	291
honey	1988	8	85
honey	1989	3	61
honey	1990	11	329
honey	1991	10	223
honey	1992	9	342
honey	1993	6	322
honey	1994	9	355
honey	1995	10	205
honey	1996	11	467
honey	1997	7	415
honey	1998	6	98
honey	1999	6	624
honey	2000	13	576
honey	2001	7	425
honey	2002	9	430
honey	2003	13	1415
honey	2004	14	1337
honey	2005	17	877
honey	2006	24	4118
honey	2007	22	4091
honey	2008	27	2149
honey	2009	26	4162
honey	2010	30	3853
honey	2011	24	2584
honey	2012	37	5478
honey	2013	34	6618
honey	2014	30	2514
honey	2015	35	2685
honey	2016	29	1990
honey	2017	38	2373
honey	2018	41	1881
honey	2019	51	1988
honey	2020	51	1489
honey	2021	60	1250
honey	2022	46	503
honey	2023	34	158
honey	2024	14	32
pollen	1969	1	60
pollen	1970	1	34
pollen	1972	1	19
pollen	1973	1	6
pollen	1974	3	46
pollen	1976	3	105
pollen	1977	5	168
pollen	1978	3	381
pollen	1979	1	24
pollen	1980	2	98
pollen	1981	4	528
pollen	1982	2	50
pollen	1983	6	98
pollen	1984	3	557
pollen	1985	9	988
pollen	1986	8	305
pollen	1987	7	374
pollen	1988	11	303
pollen	1989	10	1243
pollen	1990	13	774
pollen	1991	20	1569
pollen	1992	14	1525
pollen	1993	12	902
pollen	1994	14	1142
pollen	1995	12	669
pollen	1996	18	2481
pollen	1997	13	581
pollen	1998	8	694
pollen	1999	8	429
pollen	2000	18	2160
pollen	2001	15	2607
pollen	2002	10	809
pollen	2003	8	615
pollen	2004	12	3230
pollen	2005	13	2272
pollen	2006	17	1451
pollen	2007	15	1636
pollen	2008	15	1598
pollen	2009	21	1548
pollen	2010	20	1481
pollen	2011	13	1078
pollen	2012	21	1629
pollen	2013	20	715
pollen	2014	23	1328
pollen	2015	14	819
pollen	2016	35	2547
pollen	2017	30	1289
pollen	2018	30	1042
pollen	2019	30	1224
pollen	2020	38	1129
pollen	2021	30	600
pollen	2022	29	196
pollen	2023	25	136
pollen	2024	5	11
hymenoptera	1964	1	145
hymenoptera	1965	1	77
hymenoptera	1966	3	270
hymenoptera	1967	1	62
hymenoptera	1968	1	90
hymenoptera	1970	1	44
hymenoptera	1976	4	173
hymenoptera	1977	3	317
hymenoptera	1978	1	75
hymenoptera	1979	4	144
hymenoptera	1980	3	117
hymenoptera	1981	4	287
hymenoptera	1982	5	292
hymenoptera	1983	14	949
hymenoptera	1984	4	343
hymenoptera	1985	6	221
hymenoptera	1986	5	183
hymenoptera	1987	10	270
hymenoptera	1988	7	223
hymenoptera	1989	6	165
hymenoptera	1990	7	198
hymenoptera	1991	11	303
hymenoptera	1992	8	299
hymenoptera	1993	9	463
hymenoptera	1994	9	495
hymenoptera	1995	8	378
hymenoptera	1996	8	680
hymenoptera	1997	7	115
hymenoptera	1998	4	52
hymenoptera	1999	6	239
hymenoptera	2000	13	1308
hymenoptera	2001	9	757
hymenoptera	2002	5	459
hymenoptera	2003	18	952
hymenoptera	2004	24	1465
hymenoptera	2005	13	782
hymenoptera	2006	22	1301
hymenoptera	2007	32	863
hymenoptera	2008	32	1800
hymenoptera	2009	23	1240
hymenoptera	2010	24	1173
hymenoptera	2011	27	1080
hymenoptera	2012	35	1385
hymenoptera	2013	37	1617
hymenoptera	2014	37	906
hymenoptera	2015	28	694
hymenoptera	2016	26	485
hymenoptera	2017	35	767
hymenoptera	2018	26	553
hymenoptera	2019	28	523
hymenoptera	2020	30	312
hymenoptera	2021	21	146
hymenoptera	2022	19	117
hymenoptera	2023	30	155
hymenoptera	2024	2	2
floral	1958	1	1
floral	1973	1	127
floral	1974	1	156
floral	1978	3	228
floral	1979	1	54
floral	1980	1	125
floral	1983	2	262
floral	1984	1	31
floral	1985	5	365
floral	1986	7	466
floral	1987	1	28
floral	1988	3	93
floral	1989	3	208
floral	1990	1	31
floral	1991	4	963
floral	1992	5	401
floral	1993	9	270
floral	1994	6	1117
floral	1995	8	1362
floral	1996	9	1138
floral	1997	10	1372
floral	1998	11	840
floral	1999	5	310
floral	2000	6	429
floral	2001	9	657
floral	2002	10	744
floral	2003	12	1677
floral	2004	19	4558
floral	2005	16	1850
floral	2006	31	2943
floral	2007	22	1724
floral	2008	31	3060
floral	2009	32	3077
floral	2010	22	2144
floral	2011	17	780
floral	2012	25	1566
floral	2013	30	2242
floral	2014	36	2411
floral	2015	44	2724
floral	2016	40	2561
floral	2017	26	1103
floral	2018	20	923
floral	2019	34	1140
floral	2020	27	688
floral	2021	25	359
floral	2022	34	355
floral	2023	17	57
floral	2024	10	17
flower	1949	1	23
flower	1950	1	348
flower	1951	1	50
flower	1965	1	836
flower	1966	1	23
flower	1967	1	62
flower	1968	1	481
flower	1969	1	99
flower	1970	2	83
flower	1972	3	401
flower	1973	3	119
flower	1975	1	261
flower	1976	1	11
flower	1978	2	347
flower	1979	2	239
flower	1980	1	36
flower	1981	3	493
flower	1982	1	40
flower	1983	5	1948
flower	1984	1	90
flower	1985	5	766
flower	1986	4	282
flower	1987	1	450
flower	1988	4	168
flower	1989	5	400
flower	1990	6	396
flower	1991	5	145
flower	1992	8	609
flower	1993	8	439
flower	1994	6	993
flower	1995	7	800
flower	1996	9	836
flower	1997	5	562
flower	1998	9	741
flower	1999	4	179
flower	2000	9	534
flower	2001	12	2315
flower	2002	15	1571
flower	2003	12	1912
flower	2004	16	1247
flower	2005	14	1116
flower	2006	21	1584
flower	2007	18	1279
flower	2008	14	1157
flower	2009	21	1970
flower	2010	17	1002
flower	2011	13	483
flower	2012	18	1265
flower	2013	20	906
flower	2014	23	1200
flower	2015	28	6090
flower	2016	24	1290
flower	2017	29	905
flower	2018	28	705
flower	2019	29	938
flower	2020	32	1268
flower	2021	31	468
flower	2022	25	198
flower	2023	19	52
flower	2024	7	17
insect	1949	1	23
insect	1963	1	21
insect	1966	1	23
insect	1967	1	81
insect	1972	2	365
insect	1973	2	184
insect	1975	1	261
insect	1976	2	77
insect	1979	3	47
insect	1980	1	37
insect	1981	2	65
insect	1982	1	5
insect	1983	2	1446
insect	1984	3	118
insect	1985	6	195
insect	1986	3	97
insect	1987	2	2
insect	1988	2	257
insect	1989	3	86
insect	1990	7	785
insect	1991	1	9
insect	1992	3	15
insect	1993	9	1050
insect	1994	6	355
insect	1995	7	601
insect	1996	12	774
insect	1997	7	633
insect	1998	11	665
insect	1999	10	632
insect	2000	10	748
insect	2001	10	639
insect	2002	13	1914
insect	2003	9	273
insect	2004	9	1665
insect	2005	21	1632
insect	2006	7	1314
insect	2007	16	2575
insect	2008	12	985
insect	2009	10	752
insect	2010	21	2447
insect	2011	14	1090
insect	2012	23	2141
insect	2013	27	2524
insect	2014	27	2652
insect	2015	24	1651
insect	2016	30	2801
insect	2017	14	1363
insect	2018	35	1569
insect	2019	26	793
insect	2020	34	1382
insect	2021	35	830
insect	2022	25	315
insect	2023	24	307
insect	2024	10	29
diversity	1961	1	5
diversity	1986	1	2
diversity	1988	1	301
diversity	1989	3	206
diversity	1990	1	527
diversity	1991	1	2
diversity	1992	3	80
diversity	1993	3	853
diversity	1994	1	7
diversity	1996	2	1235
diversity	1997	1	33
diversity	1998	3	59
diversity	1999	5	880
diversity	2000	3	240
diversity	2001	5	2441
diversity	2002	6	1196
diversity	2003	7	1694
diversity	2004	5	1226
diversity	2005	11	3577
diversity	2006	12	1845
diversity	2007	17	2208
diversity	2008	19	3585
diversity	2009	22	3323
diversity	2010	21	3015
diversity	2011	20	2939
diversity	2012	25	2257
diversity	2013	30	2377
diversity	2014	16	1175
diversity	2015	24	2324
diversity	2016	28	1558
diversity	2017	39	3741
diversity	2018	24	2855
diversity	2019	27	2001
diversity	2020	27	752
diversity	2021	40	1447
diversity	2022	37	506
diversity	2023	22	135
diversity	2024	7	11
landscape	1997	2	80
landscape	1999	3	1398
landscape	2000	4	711
landscape	2001	3	2642
landscape	2002	1	48
landscape	2003	6	2123
landscape	2004	10	1259
landscape	2005	14	3392
landscape	2006	10	3808
landscape	2007	10	9809
landscape	2008	21	4868
landscape	2009	19	4922
landscape	2010	23	2484
landscape	2011	19	2555
landscape	2012	27	2380
landscape	2013	20	2750
landscape	2014	14	1177
landscape	2015	28	2753
landscape	2016	26	2038
landscape	2017	27	1884
landscape	2018	33	3128
landscape	2019	33	1816
landscape	2020	29	903
landscape	2021	31	868
landscape	2022	27	248
landscape	2023	20	127
landscape	2024	10	37
crop	1967	1	62
crop	1977	1	75
crop	1979	1	61
crop	1980	1	8
crop	1983	1	54
crop	1986	1	88
crop	1987	3	183
crop	1988	2	28
crop	1990	2	99
crop	1991	2	102
crop	1992	1	60
crop	1993	4	115
crop	1995	1	3
crop	1996	3	138
crop	1997	3	187
crop	1998	6	1474
crop	1999	1	70
crop	2000	4	1558
crop	2001	1	1
crop	2002	4	716
crop	2003	5	943
crop	2004	5	905
crop	2005	7	943
crop	2006	7	384
crop	2007	10	8809
crop	2008	18	4723
crop	2009	10	2126
crop	2010	8	643
crop	2011	13	650
crop	2012	12	1085
crop	2013	20	5115
crop	2014	21	2951
crop	2015	16	2932
crop	2016	20	1941
crop	2017	23	1699
crop	2018	28	2406
crop	2019	31	2918
crop	2020	26	1967
crop	2021	26	453
crop	2022	44	482
crop	2023	18	101
crop	2024	11	34
forest	1959	1	2
forest	1978	1	629
forest	1979	2	51
forest	1980	1	23
forest	1982	2	290
forest	1983	1	193
forest	1984	3	320
forest	1985	2	76
forest	1986	1	121
forest	1987	1	3
forest	1988	2	411
forest	1989	2	40
forest	1990	3	297
forest	1991	3	224
forest	1992	2	165
forest	1993	6	283
forest	1994	4	209
forest	1995	4	339
forest	1996	4	875
forest	1997	6	468
forest	1998	3	558
forest	1999	6	241
forest	2000	11	547
forest	2001	3	104
forest	2002	7	763
forest	2003	5	554
forest	2004	12	2670
forest	2005	16	2054
forest	2006	9	444
forest	2007	11	595
forest	2008	18	1080
forest	2009	11	1473
forest	2010	9	710
forest	2011	11	714
forest	2012	21	2713
forest	2013	19	834
forest	2014	21	1014
forest	2015	16	851
forest	2016	20	1096
forest	2017	17	1298
forest	2018	19	517
forest	2019	17	386
forest	2020	22	597
forest	2021	19	252
forest	2022	21	328
forest	2023	16	64
forest	2024	2	4
apis	1975	1	7
apis	1976	1	1
apis	1981	1	75
apis	1983	1	1
apis	1984	3	279
apis	1985	6	487
apis	1986	2	93
apis	1987	3	43
apis	1988	1	3
apis	1990	1	31
apis	1991	3	61
apis	1993	1	16
apis	1994	3	195
apis	1995	2	10
apis	1996	1	35
apis	1997	2	78
apis	1998	3	32
apis	1999	2	412
apis	2000	2	418
apis	2001	5	213
apis	2002	3	435
apis	2003	7	375
apis	2004	5	384
apis	2005	18	1276
apis	2006	10	2559
apis	2007	12	835
apis	2008	15	1618
apis	2009	19	1601
apis	2010	13	1235
apis	2011	14	833
apis	2012	21	2098
apis	2013	31	3504
apis	2014	18	1080
apis	2015	19	1165
apis	2016	16	847
apis	2017	21	576
apis	2018	26	619
apis	2019	19	604
apis	2020	19	589
apis	2021	17	343
apis	2022	17	148
apis	2023	12	55
apis	2024	4	5
seed	1949	1	13
seed	1965	1	25
seed	1967	1	84
seed	1974	1	1
seed	1976	1	14
seed	1978	1	4
seed	1979	1	1
seed	1982	2	63
seed	1984	1	11
seed	1985	3	44
seed	1986	2	162
seed	1987	1	41
seed	1988	4	488
seed	1989	2	133
seed	1990	1	73
seed	1991	5	339
seed	1992	2	129
seed	1993	1	4
seed	1994	6	486
seed	1995	1	252
seed	1996	5	1050
seed	1997	4	154
seed	1998	4	714
seed	1999	6	1272
seed	2000	9	545
seed	2001	3	693
seed	2002	9	685
seed	2003	4	1016
seed	2004	9	285
seed	2005	9	853
seed	2006	9	572
seed	2007	8	853
seed	2008	12	1196
seed	2009	7	629
seed	2010	8	570
seed	2011	16	1310
seed	2012	14	576
seed	2013	15	598
seed	2014	18	658
seed	2015	15	1579
seed	2016	10	485
seed	2017	23	827
seed	2018	19	508
seed	2019	17	288
seed	2020	8	169
seed	2021	12	331
seed	2022	17	117
seed	2023	12	53
seed	2024	5	6
mellifera	1964	1	102
mellifera	1981	1	75
mellifera	1983	1	1
mellifera	1984	3	279
mellifera	1985	3	325
mellifera	1986	2	93
mellifera	1987	2	20
mellifera	1988	1	3
mellifera	1990	1	31
mellifera	1991	2	45
mellifera	1993	1	16
mellifera	1994	3	195
mellifera	1995	1	3
mellifera	1997	2	78
mellifera	1998	3	32
mellifera	1999	2	412
mellifera	2000	1	416
mellifera	2001	4	78
mellifera	2002	2	394
mellifera	2003	5	237
mellifera	2004	5	384
mellifera	2005	16	1226
mellifera	2006	9	2419
mellifera	2007	11	766
mellifera	2008	15	1618
mellifera	2009	15	1332
mellifera	2010	12	1076
mellifera	2011	13	813
mellifera	2012	16	1786
mellifera	2013	28	3378
mellifera	2014	17	1007
mellifera	2015	17	1080
mellifera	2016	16	847
mellifera	2017	18	491
mellifera	2018	22	510
mellifera	2019	18	594
mellifera	2020	15	558
mellifera	2021	16	328
mellifera	2022	15	132
mellifera	2023	12	55
mellifera	2024	4	5
apidae	1979	1	101
apidae	1980	1	18
apidae	1981	2	91
apidae	1982	3	251
apidae	1983	3	352
apidae	1984	1	269
apidae	1985	3	167
apidae	1986	3	111
apidae	1987	6	454
apidae	1988	2	84
apidae	1989	1	67
apidae	1990	5	136
apidae	1991	5	278
apidae	1992	3	150
apidae	1993	3	227
apidae	1994	1	155
apidae	1995	4	205
apidae	1996	3	53
apidae	1997	3	64
apidae	1998	2	45
apidae	1999	5	107
apidae	2000	4	446
apidae	2001	7	654
apidae	2002	1	41
apidae	2003	8	462
apidae	2004	13	865
apidae	2005	4	65
apidae	2006	6	297
apidae	2007	12	192
apidae	2008	14	890
apidae	2009	9	515
apidae	2010	10	769
apidae	2011	10	451
apidae	2012	19	909
apidae	2013	13	671
apidae	2014	15	285
apidae	2015	21	518
apidae	2016	10	232
apidae	2017	16	376
apidae	2018	9	150
apidae	2019	23	395
apidae	2020	15	132
apidae	2021	11	68
apidae	2022	12	90
apidae	2023	14	94
apidae	2024	1	1
nectar	1969	1	99
nectar	1976	2	120
nectar	1979	1	132
nectar	1980	1	71
nectar	1981	2	291
nectar	1982	1	110
nectar	1983	4	676
nectar	1984	2	270
nectar	1985	2	157
nectar	1986	3	338
nectar	1988	4	212
nectar	1989	1	65
nectar	1990	2	166
nectar	1991	2	511
nectar	1992	1	240
nectar	1993	9	396
nectar	1994	3	70
nectar	1995	4	335
nectar	1996	2	153
nectar	1997	1	27
nectar	1998	5	330
nectar	1999	5	373
nectar	2000	5	183
nectar	2001	4	448
nectar	2002	6	433
nectar	2003	6	827
nectar	2004	5	802
nectar	2005	9	1002
nectar	2006	8	483
nectar	2007	13	2365
nectar	2008	12	1021
nectar	2009	7	397
nectar	2010	8	300
nectar	2011	5	484
nectar	2012	8	726
nectar	2013	13	797
nectar	2014	8	623
nectar	2015	11	634
nectar	2016	13	1384
nectar	2017	15	805
nectar	2018	6	292
nectar	2019	10	531
nectar	2020	15	444
nectar	2021	17	315
nectar	2022	12	173
nectar	2023	11	51
nectar	2024	2	5
foraging	1974	1	8
foraging	1977	1	4287
foraging	1978	3	1141
foraging	1979	3	249
foraging	1980	4	605
foraging	1981	4	242
foraging	1982	1	110
foraging	1983	6	405
foraging	1984	5	3030
foraging	1985	4	331
foraging	1986	1	26
foraging	1987	4	36
foraging	1988	2	106
foraging	1989	4	176
foraging	1990	3	89
foraging	1991	5	353
foraging	1992	5	211
foraging	1993	3	143
foraging	1994	7	492
foraging	1995	7	310
foraging	1996	3	268
foraging	1997	3	699
foraging	1998	3	370
foraging	1999	6	385
foraging	2000	5	389
foraging	2001	7	1113
foraging	2002	4	1961
foraging	2003	6	798
foraging	2004	3	294
foraging	2005	4	190
foraging	2006	7	393
foraging	2007	8	2336
foraging	2008	6	422
foraging	2009	7	273
foraging	2010	6	239
foraging	2011	4	140
foraging	2012	9	2201
foraging	2013	13	491
foraging	2014	9	225
foraging	2015	9	556
foraging	2016	9	583
foraging	2017	12	522
foraging	2018	7	271
foraging	2019	19	580
foraging	2020	17	417
foraging	2021	6	97
foraging	2022	11	130
foraging	2023	7	36
tropical	1966	1	71
tropical	1978	1	629
tropical	1979	1	81
tropical	1982	3	330
tropical	1983	1	193
tropical	1984	3	285
tropical	1985	1	100
tropical	1988	2	19
tropical	1990	5	143
tropical	1991	1	37
tropical	1992	2	2738
tropical	1993	1	108
tropical	1994	3	75
tropical	1995	3	206
tropical	1996	3	223
tropical	1997	4	201
tropical	1998	1	1
tropical	1999	5	323
tropical	2000	4	145
tropical	2001	2	102
tropical	2002	3	890
tropical	2003	2	389
tropical	2004	12	3270
tropical	2005	8	1374
tropical	2006	6	300
tropical	2007	5	772
tropical	2008	8	1005
tropical	2009	8	1124
tropical	2010	10	915
tropical	2011	11	993
tropical	2012	13	2849
tropical	2013	11	1133
tropical	2014	18	543
tropical	2015	15	1072
tropical	2016	12	1190
tropical	2017	9	549
tropical	2018	12	387
tropical	2019	15	467
tropical	2020	15	638
tropical	2021	8	172
tropical	2022	17	295
tropical	2023	12	67
tropical	2024	1	1
interactions	1978	1	285
interactions	1983	1	63
interactions	1986	1	103
interactions	1989	1	68
interactions	1991	3	129
interactions	1992	3	210
interactions	1994	1	31
interactions	1995	2	52
interactions	1996	5	188
interactions	1997	1	1
interactions	1999	3	199
interactions	2000	3	104
interactions	2001	7	896
interactions	2002	7	323
interactions	2003	1	189
interactions	2004	5	1151
interactions	2005	4	349
interactions	2006	6	1189
interactions	2007	8	664
interactions	2008	7	3126
interactions	2009	8	333
interactions	2010	8	1720
interactions	2011	7	214
interactions	2012	11	1680
interactions	2013	10	1707
interactions	2014	16	773
interactions	2015	9	478
interactions	2016	14	1088
interactions	2017	16	796
interactions	2018	7	347
interactions	2019	11	231
interactions	2020	24	709
interactions	2021	12	184
interactions	2022	18	134
interactions	2023	15	113
interactions	2024	2	3
