# Supplementary material for: Trends in Pollination Scientists' Research: A Comprehensive Analysis in Citations and Research Topics
Source: Ecol Evol. 2025 May 7;15(5):e71215. doi: 10.1002/ece3.71215 (PMC12058208; doi:10.1002/ece3.71215)
Supplement: Supplementary file 1 — Data S1 [file ECE3-15-e71215-s001.zip › Trend-in-pollination-ecology-main/top_50_bigrams_words.csv]

word	year	frequency	cites
honey bee	1976	1	1
honey bee	1978	1	285
honey bee	1979	1	81
honey bee	1983	2	206
honey bee	1984	2	13
honey bee	1985	4	343
honey bee	1986	10	417
honey bee	1987	9	263
honey bee	1988	8	85
honey bee	1989	3	61
honey bee	1990	10	190
honey bee	1991	10	223
honey bee	1992	9	342
honey bee	1993	6	322
honey bee	1994	8	354
honey bee	1995	8	194
honey bee	1996	10	354
honey bee	1997	7	415
honey bee	1998	6	98
honey bee	1999	6	624
honey bee	2000	12	573
honey bee	2001	7	425
honey bee	2002	8	371
honey bee	2003	13	1415
honey bee	2004	14	1337
honey bee	2005	16	838
honey bee	2006	22	3751
honey bee	2007	19	3965
honey bee	2008	23	2030
honey bee	2009	23	3949
honey bee	2010	30	3853
honey bee	2011	24	2584
honey bee	2012	36	5392
honey bee	2013	31	6557
honey bee	2014	29	2383
honey bee	2015	34	2653
honey bee	2016	29	1990
honey bee	2017	37	2367
honey bee	2018	35	1766
honey bee	2019	47	1835
honey bee	2020	47	1366
honey bee	2021	54	1109
honey bee	2022	45	492
honey bee	2023	28	124
honey bee	2024	14	32
apis mellifera	1981	1	75
apis mellifera	1983	1	1
apis mellifera	1984	3	279
apis mellifera	1985	3	325
apis mellifera	1986	2	93
apis mellifera	1987	2	20
apis mellifera	1988	1	3
apis mellifera	1990	1	31
apis mellifera	1991	2	45
apis mellifera	1993	1	16
apis mellifera	1994	3	195
apis mellifera	1995	1	3
apis mellifera	1997	2	78
apis mellifera	1998	3	32
apis mellifera	1999	2	412
apis mellifera	2000	1	416
apis mellifera	2001	3	71
apis mellifera	2002	2	394
apis mellifera	2003	5	237
apis mellifera	2004	5	384
apis mellifera	2005	16	1226
apis mellifera	2006	9	2419
apis mellifera	2007	10	760
apis mellifera	2008	15	1618
apis mellifera	2009	15	1332
apis mellifera	2010	12	1076
apis mellifera	2011	13	813
apis mellifera	2012	16	1786
apis mellifera	2013	28	3378
apis mellifera	2014	17	1007
apis mellifera	2015	17	1080
apis mellifera	2016	15	829
apis mellifera	2017	18	491
apis mellifera	2018	22	510
apis mellifera	2019	18	594
apis mellifera	2020	15	558
apis mellifera	2021	16	328
apis mellifera	2022	15	132
apis mellifera	2023	11	49
apis mellifera	2024	4	5
hymenoptera apidae	1979	1	101
hymenoptera apidae	1980	1	18
hymenoptera apidae	1981	2	91
hymenoptera apidae	1982	2	213
hymenoptera apidae	1983	3	352
hymenoptera apidae	1984	1	269
hymenoptera apidae	1985	3	167
hymenoptera apidae	1986	3	111
hymenoptera apidae	1987	5	193
hymenoptera apidae	1988	2	84
hymenoptera apidae	1990	4	125
hymenoptera apidae	1991	4	182
hymenoptera apidae	1992	2	137
hymenoptera apidae	1993	3	227
hymenoptera apidae	1995	3	198
hymenoptera apidae	1997	3	64
hymenoptera apidae	1998	2	45
hymenoptera apidae	1999	2	23
hymenoptera apidae	2000	3	30
hymenoptera apidae	2001	7	654
hymenoptera apidae	2002	1	41
hymenoptera apidae	2003	7	321
hymenoptera apidae	2004	10	598
hymenoptera apidae	2005	4	65
hymenoptera apidae	2006	4	181
hymenoptera apidae	2007	11	181
hymenoptera apidae	2008	12	743
hymenoptera apidae	2009	6	395
hymenoptera apidae	2010	10	769
hymenoptera apidae	2011	6	311
hymenoptera apidae	2012	17	854
hymenoptera apidae	2013	9	445
hymenoptera apidae	2014	13	260
hymenoptera apidae	2015	19	508
hymenoptera apidae	2016	9	171
hymenoptera apidae	2017	15	352
hymenoptera apidae	2018	7	132
hymenoptera apidae	2019	17	334
hymenoptera apidae	2020	14	118
hymenoptera apidae	2021	8	49
hymenoptera apidae	2022	9	81
hymenoptera apidae	2023	13	64
hymenoptera apidae	2024	1	1
bumble bee	1983	1	229
bumble bee	1985	2	292
bumble bee	1986	2	277
bumble bee	1987	2	274
bumble bee	1988	2	182
bumble bee	1990	3	501
bumble bee	1991	1	120
bumble bee	1992	1	118
bumble bee	1993	1	17
bumble bee	1996	2	368
bumble bee	2000	2	162
bumble bee	2001	3	368
bumble bee	2002	1	25
bumble bee	2003	2	133
bumble bee	2004	3	166
bumble bee	2005	1	5
bumble bee	2006	4	126
bumble bee	2007	4	320
bumble bee	2008	7	707
bumble bee	2009	1	66
bumble bee	2010	2	66
bumble bee	2011	5	2190
bumble bee	2012	12	2264
bumble bee	2013	8	566
bumble bee	2014	8	845
bumble bee	2015	14	1105
bumble bee	2016	7	907
bumble bee	2017	20	488
bumble bee	2018	7	372
bumble bee	2019	22	788
bumble bee	2020	14	451
bumble bee	2021	14	260
bumble bee	2022	16	171
bumble bee	2023	17	93
bumble bee	2024	2	22
bee apis	1976	1	1
bee apis	1985	2	285
bee apis	1986	1	26
bee apis	1987	2	20
bee apis	1988	1	3
bee apis	1991	3	61
bee apis	1993	1	16
bee apis	1994	2	40
bee apis	1995	1	3
bee apis	1997	1	54
bee apis	1998	2	13
bee apis	1999	1	391
bee apis	2002	1	30
bee apis	2003	4	179
bee apis	2004	3	305
bee apis	2005	8	274
bee apis	2006	8	2250
bee apis	2007	5	229
bee apis	2008	9	1214
bee apis	2009	10	983
bee apis	2010	4	580
bee apis	2011	8	238
bee apis	2012	11	1360
bee apis	2013	11	920
bee apis	2014	7	757
bee apis	2015	11	781
bee apis	2016	10	617
bee apis	2017	11	350
bee apis	2018	15	312
bee apis	2019	11	286
bee apis	2020	8	443
bee apis	2021	9	271
bee apis	2022	11	82
bee apis	2023	6	39
bee apis	2024	3	4
bee hymenoptera	1976	1	31
bee hymenoptera	1978	1	75
bee hymenoptera	1979	1	13
bee hymenoptera	1981	1	126
bee hymenoptera	1982	2	38
bee hymenoptera	1983	7	372
bee hymenoptera	1984	1	40
bee hymenoptera	1985	2	14
bee hymenoptera	1986	3	78
bee hymenoptera	1987	4	134
bee hymenoptera	1988	1	23
bee hymenoptera	1990	2	47
bee hymenoptera	1992	2	77
bee hymenoptera	1993	3	273
bee hymenoptera	1994	1	54
bee hymenoptera	1995	3	198
bee hymenoptera	1996	1	438
bee hymenoptera	1997	1	6
bee hymenoptera	1999	2	135
bee hymenoptera	2000	3	473
bee hymenoptera	2001	3	368
bee hymenoptera	2002	1	148
bee hymenoptera	2003	6	347
bee hymenoptera	2004	4	430
bee hymenoptera	2005	3	128
bee hymenoptera	2006	3	90
bee hymenoptera	2007	6	356
bee hymenoptera	2008	9	483
bee hymenoptera	2009	4	346
bee hymenoptera	2010	5	292
bee hymenoptera	2011	5	217
bee hymenoptera	2012	11	429
bee hymenoptera	2013	10	437
bee hymenoptera	2014	10	327
bee hymenoptera	2015	4	222
bee hymenoptera	2016	9	225
bee hymenoptera	2017	11	407
bee hymenoptera	2018	4	139
bee hymenoptera	2019	10	259
bee hymenoptera	2020	6	112
bee hymenoptera	2021	4	19
bee hymenoptera	2022	7	69
bee hymenoptera	2023	11	47
biological control	1974	1	1
biological control	1977	1	45
biological control	1980	1	37
biological control	1981	3	72
biological control	1984	1	64
biological control	1985	2	28
biological control	1988	1	1
biological control	1989	2	8
biological control	1990	3	93
biological control	1994	2	1099
biological control	1995	4	158
biological control	1996	2	99
biological control	1998	2	104
biological control	1999	4	1220
biological control	2000	3	614
biological control	2001	4	130
biological control	2002	6	79
biological control	2003	8	327
biological control	2004	5	256
biological control	2005	2	118
biological control	2006	4	548
biological control	2007	4	997
biological control	2008	8	304
biological control	2009	3	248
biological control	2010	6	2455
biological control	2011	5	687
biological control	2012	4	461
biological control	2013	2	20
biological control	2014	5	159
biological control	2016	4	366
biological control	2017	7	589
biological control	2018	5	187
biological control	2019	2	73
biological control	2020	6	126
biological control	2021	3	236
biological control	2022	4	50
biological control	2023	2	10
ecosystem services	2001	1	370
ecosystem services	2005	2	743
ecosystem services	2007	5	2283
ecosystem services	2008	2	1370
ecosystem services	2009	5	5727
ecosystem services	2010	3	76
ecosystem services	2011	2	1369
ecosystem services	2012	9	386
ecosystem services	2013	8	2609
ecosystem services	2014	8	1396
ecosystem services	2015	9	2551
ecosystem services	2016	10	1521
ecosystem services	2017	6	480
ecosystem services	2018	14	1128
ecosystem services	2019	16	501
ecosystem services	2020	11	906
ecosystem services	2021	10	171
ecosystem services	2022	5	47
ecosystem services	2023	4	19
stingless bee	1979	2	182
stingless bee	1980	1	253
stingless bee	1982	1	38
stingless bee	1983	3	305
stingless bee	1985	2	109
stingless bee	1986	1	42
stingless bee	1988	1	61
stingless bee	1989	1	67
stingless bee	1990	4	195
stingless bee	1992	1	90
stingless bee	1993	1	102
stingless bee	1995	1	94
stingless bee	1997	1	41
stingless bee	1998	1	121
stingless bee	1999	3	349
stingless bee	2000	1	38
stingless bee	2004	2	180
stingless bee	2005	2	99
stingless bee	2006	2	974
stingless bee	2007	1	20
stingless bee	2008	3	202
stingless bee	2009	4	208
stingless bee	2010	5	703
stingless bee	2011	1	50
stingless bee	2012	8	338
stingless bee	2013	12	838
stingless bee	2014	10	209
stingless bee	2015	5	258
stingless bee	2016	7	233
stingless bee	2017	5	193
stingless bee	2018	7	214
stingless bee	2019	3	29
stingless bee	2020	6	119
stingless bee	2021	3	19
stingless bee	2022	9	51
stingless bee	2023	5	68
hymenoptera apoidea	1967	1	62
hymenoptera apoidea	1976	1	32
hymenoptera apoidea	1977	1	40
hymenoptera apoidea	1979	1	13
hymenoptera apoidea	1981	1	126
hymenoptera apoidea	1982	1	5
hymenoptera apoidea	1983	5	246
hymenoptera apoidea	1984	2	71
hymenoptera apoidea	1985	1	1
hymenoptera apoidea	1986	1	25
hymenoptera apoidea	1989	1	51
hymenoptera apoidea	1993	1	148
hymenoptera apoidea	1994	2	45
hymenoptera apoidea	1996	2	451
hymenoptera apoidea	1999	2	135
hymenoptera apoidea	2000	1	129
hymenoptera apoidea	2003	2	103
hymenoptera apoidea	2004	3	149
hymenoptera apoidea	2005	4	223
hymenoptera apoidea	2006	2	38
hymenoptera apoidea	2007	8	235
hymenoptera apoidea	2008	6	364
hymenoptera apoidea	2009	2	280
hymenoptera apoidea	2010	2	39
hymenoptera apoidea	2011	3	37
hymenoptera apoidea	2012	6	276
hymenoptera apoidea	2013	9	358
hymenoptera apoidea	2014	7	296
hymenoptera apoidea	2015	2	27
hymenoptera apoidea	2016	9	213
hymenoptera apoidea	2017	5	221
hymenoptera apoidea	2018	5	103
hymenoptera apoidea	2019	3	54
hymenoptera apoidea	2020	5	114
hymenoptera apoidea	2021	4	28
hymenoptera apoidea	2022	3	3
hymenoptera apoidea	2023	4	27
wild bee	1967	1	62
wild bee	1973	1	188
wild bee	1996	1	36
wild bee	2000	3	359
wild bee	2005	1	117
wild bee	2008	2	152
wild bee	2009	2	158
wild bee	2010	3	794
wild bee	2011	3	746
wild bee	2012	4	862
wild bee	2013	5	1810
wild bee	2014	2	18
wild bee	2015	7	1983
wild bee	2016	7	1279
wild bee	2017	8	494
wild bee	2018	5	139
wild bee	2019	5	286
wild bee	2020	13	322
wild bee	2021	11	281
wild bee	2022	21	376
wild bee	2023	7	47
wild bee	2024	2	5
hymenoptera megachilidae	1987	1	16
hymenoptera megachilidae	1988	1	11
hymenoptera megachilidae	1992	2	88
hymenoptera megachilidae	1994	4	374
hymenoptera megachilidae	1995	1	34
hymenoptera megachilidae	1996	1	96
hymenoptera megachilidae	2000	7	816
hymenoptera megachilidae	2001	2	103
hymenoptera megachilidae	2003	3	255
hymenoptera megachilidae	2004	3	235
hymenoptera megachilidae	2006	6	243
hymenoptera megachilidae	2007	3	39
hymenoptera megachilidae	2008	5	128
hymenoptera megachilidae	2009	2	89
hymenoptera megachilidae	2010	2	47
hymenoptera megachilidae	2011	8	256
hymenoptera megachilidae	2012	3	35
hymenoptera megachilidae	2013	11	230
hymenoptera megachilidae	2014	6	222
hymenoptera megachilidae	2015	4	91
hymenoptera megachilidae	2016	3	62
hymenoptera megachilidae	2017	5	80
hymenoptera megachilidae	2018	5	67
hymenoptera megachilidae	2019	2	53
hymenoptera megachilidae	2020	4	52
hymenoptera megachilidae	2021	4	11
hymenoptera megachilidae	2022	4	21
hymenoptera megachilidae	2023	5	18
new species	1966	1	86
new species	1972	1	1
new species	1974	1	2
new species	1980	1	18
new species	1982	1	11
new species	1984	2	16
new species	1988	2	76
new species	1989	1	4
new species	1991	1	25
new species	1992	1	15
new species	1993	1	4
new species	1998	1	12
new species	1999	1	11
new species	2002	1	16
new species	2003	4	97
new species	2004	1	22
new species	2005	5	246
new species	2006	3	59
new species	2007	4	26
new species	2008	1	90
new species	2009	3	71
new species	2010	4	49
new species	2011	8	188
new species	2012	8	114
new species	2013	7	60
new species	2014	3	29
new species	2015	5	52
new species	2016	4	41
new species	2017	2	26
new species	2018	3	22
new species	2019	7	45
new species	2020	6	54
new species	2021	6	71
new species	2022	1	4
new species	2023	2	2
plant species	1957	1	160
plant species	1966	2	60
plant species	1967	1	28
plant species	1991	1	316
plant species	1996	1	40
plant species	1997	1	24
plant species	2000	1	242
plant species	2001	2	126
plant species	2002	2	58
plant species	2005	1	87
plant species	2006	3	43
plant species	2007	1	367
plant species	2008	2	122
plant species	2009	1	59
plant species	2010	4	248
plant species	2011	5	832
plant species	2012	8	590
plant species	2013	7	250
plant species	2014	3	210
plant species	2015	5	343
plant species	2016	5	378
plant species	2017	4	192
plant species	2018	3	193
plant species	2019	12	292
plant species	2020	6	108
plant species	2021	3	18
plant species	2022	7	48
plant species	2023	6	42
solitary bee	1978	1	75
solitary bee	1980	1	11
solitary bee	1983	1	69
solitary bee	1984	2	277
solitary bee	1989	1	51
solitary bee	1990	2	69
solitary bee	1991	1	23
solitary bee	1992	1	9
solitary bee	1996	2	456
solitary bee	1997	1	18
solitary bee	1999	1	110
solitary bee	2000	3	131
solitary bee	2001	1	36
solitary bee	2002	3	1482
solitary bee	2004	2	37
solitary bee	2005	3	169
solitary bee	2006	3	248
solitary bee	2007	2	83
solitary bee	2008	1	86
solitary bee	2009	4	225
solitary bee	2010	1	96
solitary bee	2011	5	547
solitary bee	2012	4	125
solitary bee	2013	2	121
solitary bee	2014	3	315
solitary bee	2015	8	259
solitary bee	2017	6	180
solitary bee	2018	2	105
solitary bee	2019	5	321
solitary bee	2020	4	32
solitary bee	2021	6	137
solitary bee	2022	8	106
solitary bee	2023	7	40
solitary bee	2024	1	6
climate change	2001	1	168
climate change	2005	1	322
climate change	2007	3	129
climate change	2008	1	2
climate change	2009	1	1
climate change	2010	5	1464
climate change	2011	3	604
climate change	2012	3	745
climate change	2013	6	257
climate change	2014	3	1063
climate change	2015	4	1624
climate change	2016	5	994
climate change	2017	9	613
climate change	2018	3	123
climate change	2019	10	228
climate change	2020	3	98
climate change	2021	8	327
climate change	2022	11	385
climate change	2023	6	224
climate change	2024	5	9
reproductive success	1988	1	6
reproductive success	1992	1	131
reproductive success	1994	1	176
reproductive success	1997	3	557
reproductive success	1998	2	354
reproductive success	1999	3	115
reproductive success	2000	1	107
reproductive success	2001	4	438
reproductive success	2002	5	586
reproductive success	2003	5	566
reproductive success	2005	3	198
reproductive success	2006	7	404
reproductive success	2008	3	112
reproductive success	2009	4	122
reproductive success	2010	1	72
reproductive success	2011	5	226
reproductive success	2012	5	431
reproductive success	2013	4	171
reproductive success	2014	5	411
reproductive success	2015	6	122
reproductive success	2016	3	58
reproductive success	2017	3	240
reproductive success	2018	5	150
reproductive success	2019	2	13
reproductive success	2020	1	5
reproductive success	2021	4	47
reproductive success	2022	3	6
reproductive success	2023	1	1
reproductive success	2024	1	4
agricultural landscape	1997	1	12
agricultural landscape	2000	1	68
agricultural landscape	2003	1	28
agricultural landscape	2004	1	105
agricultural landscape	2005	2	382
agricultural landscape	2006	1	2415
agricultural landscape	2007	3	96
agricultural landscape	2008	5	555
agricultural landscape	2009	3	573
agricultural landscape	2010	4	278
agricultural landscape	2011	3	150
agricultural landscape	2012	5	207
agricultural landscape	2013	4	100
agricultural landscape	2014	5	438
agricultural landscape	2015	3	82
agricultural landscape	2016	7	272
agricultural landscape	2017	5	459
agricultural landscape	2018	6	329
agricultural landscape	2019	4	89
agricultural landscape	2020	5	104
agricultural landscape	2021	9	150
agricultural landscape	2022	5	37
agricultural landscape	2023	4	17
agricultural landscape	2024	2	4
pollination services	2003	1	166
pollination services	2005	1	613
pollination services	2006	2	439
pollination services	2007	2	263
pollination services	2008	3	1714
pollination services	2009	1	507
pollination services	2011	6	2183
pollination services	2012	1	153
pollination services	2013	3	111
pollination services	2014	5	470
pollination services	2015	10	2133
pollination services	2016	6	416
pollination services	2017	7	669
pollination services	2018	3	167
pollination services	2019	8	424
pollination services	2020	5	634
pollination services	2021	10	243
pollination services	2022	6	89
pollination services	2023	5	11
pollination services	2024	2	2
varroa destructor	2001	7	160
varroa destructor	2002	4	198
varroa destructor	2003	2	111
varroa destructor	2004	2	277
varroa destructor	2005	4	351
varroa destructor	2006	1	3
varroa destructor	2007	2	288
varroa destructor	2008	5	323
varroa destructor	2009	1	6
varroa destructor	2010	8	686
varroa destructor	2011	1	315
varroa destructor	2012	8	1130
varroa destructor	2013	5	135
varroa destructor	2014	1	19
varroa destructor	2015	4	203
varroa destructor	2016	5	162
varroa destructor	2017	7	395
varroa destructor	2018	1	20
varroa destructor	2019	2	111
varroa destructor	2020	4	133
varroa destructor	2021	1	21
varroa destructor	2022	8	60
varroa destructor	2023	2	12
varroa destructor	2024	1	1
floral scent	1983	1	70
floral scent	1994	1	269
floral scent	1995	2	271
floral scent	1997	1	147
floral scent	1998	1	139
floral scent	1999	1	69
floral scent	2000	1	165
floral scent	2001	1	140
floral scent	2003	1	28
floral scent	2004	2	120
floral scent	2005	3	476
floral scent	2006	3	178
floral scent	2007	3	280
floral scent	2008	4	1071
floral scent	2009	5	791
floral scent	2010	4	640
floral scent	2011	1	99
floral scent	2012	4	234
floral scent	2013	1	54
floral scent	2014	6	184
floral scent	2015	4	140
floral scent	2016	6	173
floral scent	2017	3	172
floral scent	2018	2	60
floral scent	2019	3	109
floral scent	2021	3	39
floral scent	2022	2	12
floral scent	2023	1	3
species richness	1991	1	6
species richness	1999	2	242
species richness	2000	1	415
species richness	2001	1	25
species richness	2005	1	12
species richness	2008	1	241
species richness	2009	2	83
species richness	2010	6	931
species richness	2011	5	816
species richness	2012	6	239
species richness	2013	4	502
species richness	2014	2	125
species richness	2015	7	311
species richness	2016	4	81
species richness	2017	7	656
species richness	2018	4	94
species richness	2020	2	85
species richness	2021	5	126
species richness	2022	5	39
species richness	2023	4	19
new zealand	1966	1	21
new zealand	1984	1	10
new zealand	1987	1	69
new zealand	1992	1	9
new zealand	1993	1	3
new zealand	1994	1	19
new zealand	2000	2	42
new zealand	2001	2	61
new zealand	2002	2	152
new zealand	2004	3	34
new zealand	2005	6	232
new zealand	2006	3	189
new zealand	2007	1	88
new zealand	2008	2	9
new zealand	2009	2	28
new zealand	2010	5	224
new zealand	2011	1	54
new zealand	2012	4	122
new zealand	2013	7	203
new zealand	2014	3	74
new zealand	2015	3	109
new zealand	2016	2	21
new zealand	2017	2	33
new zealand	2018	4	40
new zealand	2019	3	64
new zealand	2021	1	3
new zealand	2022	2	12
bombus terrestris	1991	1	96
bombus terrestris	2001	1	171
bombus terrestris	2002	3	976
bombus terrestris	2003	3	199
bombus terrestris	2004	2	428
bombus terrestris	2006	2	177
bombus terrestris	2007	1	15
bombus terrestris	2008	2	267
bombus terrestris	2009	2	154
bombus terrestris	2010	2	197
bombus terrestris	2011	3	255
bombus terrestris	2012	3	71
bombus terrestris	2013	3	196
bombus terrestris	2014	3	191
bombus terrestris	2015	10	305
bombus terrestris	2016	1	44
bombus terrestris	2017	4	93
bombus terrestris	2018	3	79
bombus terrestris	2019	3	34
bombus terrestris	2020	3	76
bombus terrestris	2021	5	92
bombus terrestris	2022	2	10
bombus terrestris	2023	4	13
crop pollination	1967	1	62
crop pollination	1979	1	61
crop pollination	1993	1	40
crop pollination	1997	1	65
crop pollination	1998	1	9
crop pollination	2000	1	1451
crop pollination	2002	1	60
crop pollination	2005	1	613
crop pollination	2007	2	224
crop pollination	2008	4	1738
crop pollination	2009	1	343
crop pollination	2010	2	62
crop pollination	2011	4	63
crop pollination	2012	3	327
crop pollination	2013	4	846
crop pollination	2014	2	202
crop pollination	2015	4	1422
crop pollination	2016	2	4
crop pollination	2017	5	320
crop pollination	2018	5	396
crop pollination	2019	4	331
crop pollination	2020	4	168
crop pollination	2021	4	107
crop pollination	2022	5	129
crop pollination	2023	3	9
flowering plant	1950	1	169
flowering plant	1975	1	516
flowering plant	1988	1	79
flowering plant	1993	1	31
flowering plant	1996	2	417
flowering plant	1997	1	1
flowering plant	1999	2	283
flowering plant	2000	1	181
flowering plant	2001	1	125
flowering plant	2003	1	133
flowering plant	2006	3	345
flowering plant	2009	3	71
flowering plant	2010	2	397
flowering plant	2011	2	4148
flowering plant	2012	2	265
flowering plant	2013	3	36
flowering plant	2014	2	174
flowering plant	2015	1	25
flowering plant	2016	4	130
flowering plant	2017	5	201
flowering plant	2019	3	54
flowering plant	2020	6	143
flowering plant	2021	7	524
flowering plant	2022	2	6
flowering plant	2023	8	68
flowering plant	2024	1	3
apple orchards	1983	1	3
apple orchards	1985	1	13
apple orchards	1992	1	5
apple orchards	1994	1	38
apple orchards	1995	1	11
apple orchards	2001	2	60
apple orchards	2004	2	12
apple orchards	2005	1	112
apple orchards	2008	1	99
apple orchards	2009	2	60
apple orchards	2010	1	5
apple orchards	2012	4	81
apple orchards	2013	2	73
apple orchards	2014	3	139
apple orchards	2015	3	236
apple orchards	2016	3	106
apple orchards	2017	7	464
apple orchards	2018	3	120
apple orchards	2019	4	224
apple orchards	2020	5	193
apple orchards	2021	6	78
apple orchards	2022	4	60
apple orchards	2023	4	6
apple orchards	2024	2	2
bee species	1993	2	95
bee species	2000	1	5
bee species	2001	1	5
bee species	2002	1	340
bee species	2003	1	88
bee species	2004	1	9
bee species	2006	2	21
bee species	2007	2	33
bee species	2008	1	18
bee species	2009	1	13
bee species	2010	4	917
bee species	2011	4	344
bee species	2012	1	53
bee species	2013	3	123
bee species	2014	2	127
bee species	2015	2	126
bee species	2016	2	42
bee species	2017	3	198
bee species	2018	4	67
bee species	2019	2	112
bee species	2020	6	334
bee species	2021	6	180
bee species	2022	5	79
bee species	2023	5	32
bee species	2024	2	2
insect pollinator	1989	1	30
insect pollinator	1990	1	243
insect pollinator	1993	1	23
insect pollinator	1994	3	30
insect pollinator	1995	2	8
insect pollinator	1996	2	32
insect pollinator	1998	1	47
insect pollinator	1999	2	30
insect pollinator	2002	2	231
insect pollinator	2004	1	56
insect pollinator	2005	1	15
insect pollinator	2009	1	396
insect pollinator	2010	1	11
insect pollinator	2011	1	39
insect pollinator	2012	1	7
insect pollinator	2013	3	424
insect pollinator	2014	3	928
insect pollinator	2015	5	297
insect pollinator	2016	2	257
insect pollinator	2017	2	689
insect pollinator	2018	3	68
insect pollinator	2019	6	228
insect pollinator	2020	2	53
insect pollinator	2021	4	134
insect pollinator	2022	4	79
insect pollinator	2023	3	10
insect pollinator	2024	4	15
natural enemies	1980	1	16
natural enemies	1982	1	3
natural enemies	1989	1	11
natural enemies	1990	1	30
natural enemies	1993	1	32
natural enemies	1996	1	438
natural enemies	1997	1	1
natural enemies	1999	2	40
natural enemies	2002	1	1
natural enemies	2003	1	95
natural enemies	2004	3	215
natural enemies	2005	2	209
natural enemies	2006	1	737
natural enemies	2007	3	209
natural enemies	2008	3	418
natural enemies	2009	1	132
natural enemies	2010	1	60
natural enemies	2011	1	188
natural enemies	2012	3	192
natural enemies	2013	3	203
natural enemies	2014	1	3
natural enemies	2015	4	323
natural enemies	2016	2	26
natural enemies	2017	6	489
natural enemies	2018	1	26
natural enemies	2019	6	169
natural enemies	2020	1	37
natural enemies	2021	3	66
natural enemies	2022	2	27
natural enemies	2023	3	18
natural enemies	2024	1	1
seed dispersal	1985	1	35
seed dispersal	1987	1	41
seed dispersal	1991	1	67
seed dispersal	1992	1	47
seed dispersal	1994	1	195
seed dispersal	1996	1	40
seed dispersal	1998	1	500
seed dispersal	2000	1	70
seed dispersal	2002	2	181
seed dispersal	2006	2	71
seed dispersal	2007	1	75
seed dispersal	2009	1	92
seed dispersal	2011	2	30
seed dispersal	2012	3	201
seed dispersal	2013	5	353
seed dispersal	2014	3	295
seed dispersal	2015	2	17
seed dispersal	2016	2	212
seed dispersal	2017	4	136
seed dispersal	2018	4	144
seed dispersal	2019	5	112
seed dispersal	2020	2	40
seed dispersal	2021	1	27
seed dispersal	2022	5	45
seed dispersal	2023	5	19
seed dispersal	2024	5	6
fruit set	1981	1	49
fruit set	1982	3	107
fruit set	1983	1	12
fruit set	1988	2	151
fruit set	1989	1	2
fruit set	1992	1	30
fruit set	1994	1	7
fruit set	1995	1	11
fruit set	1996	2	86
fruit set	1997	1	34
fruit set	1998	1	83
fruit set	2000	3	479
fruit set	2001	1	40
fruit set	2002	1	238
fruit set	2003	2	1338
fruit set	2004	1	39
fruit set	2006	2	188
fruit set	2007	2	155
fruit set	2008	2	39
fruit set	2009	3	131
fruit set	2010	3	77
fruit set	2012	2	445
fruit set	2013	2	2914
fruit set	2015	3	450
fruit set	2016	2	120
fruit set	2017	2	36
fruit set	2019	2	5
fruit set	2020	1	17
fruit set	2021	3	57
fruit set	2022	4	50
fruit set	2023	2	4
reproductive biology	1982	1	40
reproductive biology	1984	1	45
reproductive biology	1987	2	79
reproductive biology	1988	1	48
reproductive biology	1989	1	11
reproductive biology	1990	1	15
reproductive biology	1992	2	35
reproductive biology	1993	3	90
reproductive biology	1994	2	207
reproductive biology	1995	3	142
reproductive biology	1996	1	47
reproductive biology	1997	2	62
reproductive biology	1998	3	94
reproductive biology	1999	3	156
reproductive biology	2000	2	59
reproductive biology	2001	1	17
reproductive biology	2002	2	93
reproductive biology	2003	3	274
reproductive biology	2004	2	69
reproductive biology	2005	1	69
reproductive biology	2006	1	47
reproductive biology	2007	1	57
reproductive biology	2009	2	61
reproductive biology	2010	3	56
reproductive biology	2011	3	289
reproductive biology	2012	1	38
reproductive biology	2014	1	18
reproductive biology	2015	2	12
reproductive biology	2016	1	28
reproductive biology	2017	1	3
reproductive biology	2018	3	102
reproductive biology	2020	1	1
reproductive biology	2024	1	1
south africa	1992	2	48
south africa	1998	1	2
south africa	2000	2	38
south africa	2003	1	239
south africa	2005	2	33
south africa	2007	1	74
south africa	2008	1	4
south africa	2009	3	236
south africa	2010	2	39
south africa	2011	2	56
south africa	2012	4	84
south africa	2013	3	40
south africa	2014	3	138
south africa	2015	2	104
south africa	2016	3	39
south africa	2017	2	13
south africa	2018	2	66
south africa	2019	3	13
south africa	2020	6	184
south africa	2021	6	78
south africa	2022	6	21
south africa	2023	1	7
united states	1979	4	108
united states	1983	1	27
united states	1985	1	3
united states	1986	2	39
united states	1987	1	3
united states	1989	1	5
united states	1990	1	24
united states	1995	1	133
united states	1996	3	268
united states	1999	1	47
united states	2000	1	56
united states	2001	1	4
united states	2002	1	43
united states	2004	2	504
united states	2005	1	36
united states	2006	1	12
united states	2007	3	293
united states	2008	3	716
united states	2010	1	455
united states	2012	3	788
united states	2013	2	23
united states	2014	1	12
united states	2015	3	54
united states	2016	1	574
united states	2017	2	135
united states	2018	1	1
united states	2019	3	121
united states	2020	3	35
united states	2021	6	216
united states	2022	2	17
united states	2023	1	1
floral traits	1992	1	50
floral traits	1993	1	4
floral traits	1994	1	144
floral traits	1997	1	248
floral traits	1998	1	48
floral traits	1999	1	80
floral traits	2001	1	189
floral traits	2002	1	172
floral traits	2003	1	54
floral traits	2004	1	70
floral traits	2005	1	30
floral traits	2008	4	348
floral traits	2009	1	18
floral traits	2010	2	59
floral traits	2011	1	3
floral traits	2012	4	244
floral traits	2013	1	32
floral traits	2014	1	516
floral traits	2015	2	105
floral traits	2017	3	69
floral traits	2018	2	94
floral traits	2019	4	57
floral traits	2020	4	85
floral traits	2021	1	2
floral traits	2022	6	109
floral traits	2023	2	4
floral traits	2024	2	2
land use	2004	1	56
land use	2006	1	3
land use	2007	2	108
land use	2008	2	119
land use	2009	3	1675
land use	2010	1	88
land use	2011	2	77
land use	2012	4	96
land use	2013	2	138
land use	2014	5	624
land use	2015	2	52
land use	2016	4	451
land use	2017	5	538
land use	2018	2	131
land use	2019	1	72
land use	2020	6	282
land use	2021	2	21
land use	2022	2	37
land use	2023	4	46
bee colonies	1984	1	269
bee colonies	1987	1	32
bee colonies	1988	2	3
bee colonies	1990	1	15
bee colonies	1991	3	124
bee colonies	1992	1	31
bee colonies	1993	1	40
bee colonies	1994	3	54
bee colonies	1997	3	216
bee colonies	2001	1	5
bee colonies	2002	1	45
bee colonies	2006	1	45
bee colonies	2007	1	48
bee colonies	2010	2	91
bee colonies	2011	2	65
bee colonies	2012	2	657
bee colonies	2014	2	66
bee colonies	2015	3	100
bee colonies	2016	1	2
bee colonies	2017	1	22
bee colonies	2018	1	29
bee colonies	2019	1	6
bee colonies	2020	1	1
bee colonies	2021	5	147
bee colonies	2022	1	6
bee colonies	2023	5	18
bee colonies	2024	2	2
pest control	1987	1	9
pest control	1991	1	15
pest control	2002	1	81
pest control	2005	2	6
pest control	2006	1	2415
pest control	2007	1	40
pest control	2008	4	147
pest control	2010	3	20
pest control	2012	1	143
pest control	2013	3	228
pest control	2014	2	356
pest control	2015	1	143
pest control	2016	5	287
pest control	2017	5	167
pest control	2018	3	115
pest control	2019	2	72
pest control	2020	4	660
pest control	2021	3	60
pest control	2022	3	123
pest control	2023	1	3
pest control	2024	1	1
pollination biology	1976	1	99
pollination biology	1980	1	125
pollination biology	1981	1	540
pollination biology	1985	1	1
pollination biology	1987	2	9
pollination biology	1988	2	361
pollination biology	1989	1	50
pollination biology	1991	2	134
pollination biology	1992	1	42
pollination biology	1993	1	38
pollination biology	1994	2	57
pollination biology	1995	1	4
pollination biology	1996	1	2
pollination biology	1997	2	59
pollination biology	2001	1	95
pollination biology	2003	1	167
pollination biology	2004	2	95
pollination biology	2005	2	922
pollination biology	2006	1	57
pollination biology	2007	1	46
pollination biology	2008	1	4
pollination biology	2009	3	48
pollination biology	2010	1	30
pollination biology	2011	3	106
pollination biology	2012	2	30
pollination biology	2013	4	54
pollination biology	2015	1	23
pollination biology	2016	1	6
pollination biology	2018	1	1
pollination biology	2019	2	38
pollination biology	2020	1	39
pollination biology	2021	1	8
pollination biology	2023	1	46
tropical forest	1978	1	629
tropical forest	1982	1	104
tropical forest	1983	1	193
tropical forest	1984	1	269
tropical forest	1990	1	62
tropical forest	1994	1	1
tropical forest	2000	1	7
tropical forest	2002	1	336
tropical forest	2004	4	2250
tropical forest	2010	1	35
tropical forest	2011	2	192
tropical forest	2012	5	2140
tropical forest	2013	1	96
tropical forest	2014	3	169
tropical forest	2015	3	163
tropical forest	2016	5	521
tropical forest	2017	2	108
tropical forest	2018	2	50
tropical forest	2019	1	15
tropical forest	2020	3	212
tropical forest	2021	2	16
tropical forest	2022	4	27
tropical forest	2023	2	6
tropical forest	2024	1	1
alien plant	2000	1	24
alien plant	2007	1	367
alien plant	2008	2	153
alien plant	2009	3	236
alien plant	2010	1	104
alien plant	2011	4	408
alien plant	2012	1	158
alien plant	2013	2	127
alien plant	2015	2	271
alien plant	2016	2	83
alien plant	2017	3	545
alien plant	2018	6	755
alien plant	2019	3	137
alien plant	2020	5	72
alien plant	2021	4	81
alien plant	2022	3	61
alien plant	2023	3	12
alien plant	2024	1	3
honeybee apis	1983	1	1
honeybee apis	1985	1	56
honeybee apis	1999	1	21
honeybee apis	2002	1	41
honeybee apis	2005	4	590
honeybee apis	2007	1	48
honeybee apis	2008	3	95
honeybee apis	2009	3	81
honeybee apis	2010	3	148
honeybee apis	2011	5	360
honeybee apis	2012	2	32
honeybee apis	2013	4	227
honeybee apis	2014	2	44
honeybee apis	2015	2	88
honeybee apis	2016	1	27
honeybee apis	2017	2	35
honeybee apis	2018	1	59
honeybee apis	2019	2	197
honeybee apis	2020	3	28
honeybee apis	2021	1	1
honeybee apis	2022	3	39
honeybee apis	2023	1	1
native bee	1985	1	56
native bee	1991	2	156
native bee	1992	1	50
native bee	1994	1	7
native bee	1995	1	5
native bee	1996	2	70
native bee	1999	2	22
native bee	2001	3	795
native bee	2007	1	726
native bee	2009	3	171
native bee	2010	3	149
native bee	2011	2	30
native bee	2013	6	397
native bee	2015	1	1
native bee	2016	3	104
native bee	2017	1	187
native bee	2018	1	11
native bee	2019	2	108
native bee	2020	5	147
native bee	2021	3	30
native bee	2022	2	12
native bee	2023	1	2
north america	1984	1	22
north america	1989	1	37
north america	1995	1	4
north america	1998	1	3
north america	1999	2	1186
north america	2000	1	8
north america	2001	1	58
north america	2002	1	92
north america	2003	1	101
north america	2004	1	1
north america	2006	1	15
north america	2007	3	705
north america	2008	1	32
north america	2009	4	377
north america	2010	2	96
north america	2011	6	489
north america	2012	1	37
north america	2013	1	181
north america	2014	2	35
north america	2016	1	151
north america	2017	4	430
north america	2019	1	36
north america	2021	2	26
north america	2022	2	8
north america	2023	4	42
north america	2024	1	4
hymenoptera halictidae	1964	1	145
hymenoptera halictidae	1965	1	77
hymenoptera halictidae	1966	3	270
hymenoptera halictidae	1968	1	90
hymenoptera halictidae	1970	1	44
hymenoptera halictidae	1978	1	75
hymenoptera halictidae	1982	1	33
hymenoptera halictidae	1983	1	39
hymenoptera halictidae	1987	1	17
hymenoptera halictidae	1995	1	22
hymenoptera halictidae	1996	1	6
hymenoptera halictidae	1997	1	20
hymenoptera halictidae	2002	1	16
hymenoptera halictidae	2003	1	29
hymenoptera halictidae	2004	2	294
hymenoptera halictidae	2006	3	102
hymenoptera halictidae	2009	4	161
hymenoptera halictidae	2010	3	213
hymenoptera halictidae	2011	2	245
hymenoptera halictidae	2012	3	72
hymenoptera halictidae	2013	1	14
hymenoptera halictidae	2014	3	12
hymenoptera halictidae	2015	1	37
hymenoptera halictidae	2017	2	12
hymenoptera halictidae	2018	3	28
hymenoptera halictidae	2020	1	2
hymenoptera halictidae	2023	2	4
pollen limitation	1997	1	95
pollen limitation	1998	1	48
pollen limitation	1999	1	58
pollen limitation	2001	1	108
pollen limitation	2002	1	98
pollen limitation	2003	1	153
pollen limitation	2004	2	1629
pollen limitation	2005	1	1231
pollen limitation	2006	3	327
pollen limitation	2007	2	197
pollen limitation	2008	4	220
pollen limitation	2009	4	410
pollen limitation	2010	5	306
pollen limitation	2012	2	79
pollen limitation	2013	5	107
pollen limitation	2014	2	48
pollen limitation	2016	1	33
pollen limitation	2017	1	21
pollen limitation	2018	2	82
pollen limitation	2019	1	1
pollen limitation	2020	4	155
pollen limitation	2023	1	2
breeding system	1989	1	26
breeding system	1991	1	18
breeding system	1992	1	24
breeding system	1993	2	131
breeding system	1995	1	12
breeding system	1996	1	6
breeding system	1998	2	32
breeding system	1999	3	105
breeding system	2000	1	34
breeding system	2001	2	174
breeding system	2002	3	242
breeding system	2003	2	88
breeding system	2004	1	39
breeding system	2005	1	41
breeding system	2006	2	90
breeding system	2007	1	79
breeding system	2008	1	5
breeding system	2009	4	122
breeding system	2010	2	42
breeding system	2011	1	108
breeding system	2013	3	68
breeding system	2014	1	49
breeding system	2015	1	10
breeding system	2016	1	23
breeding system	2018	2	27
breeding system	2020	1	18
breeding system	2021	1	32
breeding system	2022	1	2
orchid bee	1997	1	6
orchid bee	1999	1	214
orchid bee	2001	1	6
orchid bee	2004	4	433
orchid bee	2005	6	594
orchid bee	2006	4	251
orchid bee	2007	3	92
orchid bee	2008	2	84
orchid bee	2009	4	259
orchid bee	2010	3	391
orchid bee	2011	2	147
orchid bee	2013	1	13
orchid bee	2014	1	34
orchid bee	2015	2	32
orchid bee	2017	1	36
orchid bee	2018	2	29
orchid bee	2020	1	4
orchid bee	2021	1	7
orchid bee	2023	2	6
orchid bee	2024	1	1
seed production	1982	1	37
seed production	1986	1	1
seed production	1988	1	85
seed production	1989	1	4
seed production	1991	2	160
seed production	1992	1	82
seed production	1994	2	144
seed production	1996	1	69
seed production	1997	1	28
seed production	1998	1	500
seed production	1999	2	93
seed production	2002	1	16
seed production	2004	1	36
seed production	2005	2	296
seed production	2006	2	139
seed production	2008	2	47
seed production	2009	2	269
seed production	2010	1	167
seed production	2012	3	102
seed production	2014	2	47
seed production	2015	1	28
seed production	2016	2	60
seed production	2017	1	8
seed production	2018	1	1
seed production	2019	4	37
seed production	2020	1	40
seed production	2021	1	142
seed production	2022	3	14
north american	1983	2	347
north american	1985	1	32
north american	1990	1	15
north american	1992	1	34
north american	1994	1	104
north american	1995	1	7
north american	2001	1	330
north american	2003	1	52
north american	2004	1	1
north american	2007	2	271
north american	2009	5	350
north american	2010	1	27
north american	2011	1	1963
north american	2012	4	181
north american	2013	2	105
north american	2015	3	47
north american	2016	1	33
north american	2017	3	89
north american	2018	1	37
north american	2019	1	10
north american	2020	3	69
north american	2021	1	10
north american	2022	1	2
north american	2023	3	12
north american	2024	1	1
pollination ecology	1973	1	57
pollination ecology	1977	1	4
pollination ecology	1982	1	616
pollination ecology	1985	2	500
pollination ecology	1987	1	139
pollination ecology	1988	2	38
pollination ecology	1990	1	220
pollination ecology	1991	1	81
pollination ecology	1992	1	47
pollination ecology	1993	1	76
pollination ecology	1994	1	40
pollination ecology	1995	2	28
pollination ecology	1996	1	8
pollination ecology	2000	1	55
pollination ecology	2002	1	24
pollination ecology	2003	1	239
pollination ecology	2005	2	164
pollination ecology	2006	3	105
pollination ecology	2007	2	100
pollination ecology	2008	3	442
pollination ecology	2009	1	60
pollination ecology	2010	2	36
pollination ecology	2011	2	189
pollination ecology	2012	1	87
pollination ecology	2014	1	5
pollination ecology	2015	2	16
pollination ecology	2016	1	9
pollination ecology	2018	3	103
pollination ecology	2021	1	14
bee bombus	1985	1	1
bee bombus	1990	1	33
bee bombus	2004	1	87
bee bombus	2009	1	66
bee bombus	2010	3	106
bee bombus	2011	2	139
bee bombus	2012	2	87
bee bombus	2013	3	220
bee bombus	2014	3	343
bee bombus	2016	2	389
bee bombus	2017	2	62
bee bombus	2018	2	104
bee bombus	2019	4	62
bee bombus	2020	2	57
bee bombus	2021	4	52
bee bombus	2022	1	11
bee bombus	2023	6	26
bee bombus	2024	1	1
body size	1978	1	90
body size	1994	2	304
body size	1995	1	37
body size	1998	1	2
body size	2000	2	110
body size	2002	2	393
body size	2005	1	1342
body size	2006	1	162
body size	2007	2	2037
body size	2008	1	19
body size	2009	2	201
body size	2010	3	85
body size	2014	3	328
body size	2015	4	100
body size	2016	3	136
body size	2017	2	100
body size	2018	2	97
body size	2019	3	132
body size	2021	3	46
body size	2022	3	76
